# Supplementary material for: Peptidome Surveillance Across Evolving SARS-CoV-2 Lineages Reveals HLA Binding Conservation in Nucleocapsid Among Variants With Most Potential for T-Cell Epitope Loss in Spike
Source: Front Immunol. 2022 Jun 23;13:918928. doi: 10.3389/fimmu.2022.918928 (PMC9260595; doi:10.3389/fimmu.2022.918928)
Supplement: Supplementary file 4 [file DataSheet_4.zip › cnn_results/HLA-B58_01_predictionsCNN.csv]

peptide	allele	prediction	prediction_std	classification
AAAKIQASF	HLA-B*58:01	0.9553296566009521	0.04299627113821026	binder
AAGHAELAWT	HLA-B*58:01	0.39071236848831176	0.15954914642647045	not-binder
AAGQVFSW	HLA-B*58:01	0.9926810264587402	0.005693566316434702	binder
AALSWQYL	HLA-B*58:01	0.48634140715003016	0.3137419061008838	ambiguous
AANHKVAKW	HLA-B*58:01	0.9797794818878174	0.02187256606507383	binder
AAPATRAAL	HLA-B*58:01	0.4040922075510025	0.26801251250788166	ambiguous
AAPEGKRSL	HLA-B*58:01	0.18057962283492088	0.19795763103068656	not-binder
AASSISSPW	HLA-B*58:01	0.9784659028053284	0.008368316190672267	binder
AAVKTYRW	HLA-B*58:01	0.9875658035278321	0.017861669391607847	binder
AEQRGELAIKD	HLA-B*58:01	0.029245820734649895	0.04929743302628964	not-binder
AEQRGENALKD	HLA-B*58:01	0.017444206145592035	0.028183137609371293	not-binder
AGPGRGSSLPPVYW	HLA-B*58:01	0.8104779481887817	0.2042757651051686	binder
AHSNLNGVWH	HLA-B*58:01	0.06419150624424219	0.05572851778576658	not-binder
AIESGQHYW	HLA-B*58:01	0.919716727733612	0.05986157616254321	binder
AKNKLNDLED	HLA-B*58:01	0.13204134851694108	0.12105280247522658	not-binder
ALSPAVGSW	HLA-B*58:01	0.9603906035423279	0.05326918967015768	binder
AREGNHKPIDY	HLA-B*58:01	0.03565267837839201	0.032495310936653636	not-binder
ASAHDQLLW	HLA-B*58:01	0.9985984444618226	0.000622305952968383	binder
ASAPNWKW	HLA-B*58:01	0.9977698922157288	0.0013502012193185788	binder
ASAPSWEWA	HLA-B*58:01	0.461808842420578	0.1312874157162747	ambiguous
ASARGSGATW	HLA-B*58:01	0.9989385843276978	0.0006434559156213674	binder
ASAWALERW	HLA-B*58:01	0.9982143521308899	0.0009637295810328135	binder
ASFHQDSAW	HLA-B*58:01	0.9947373747825623	0.003305583604118248	binder
ASFNDNIIKW	HLA-B*58:01	0.9997894048690796	0.00023607195148373785	binder
ASGIRGAQAGW	HLA-B*58:01	0.9825717210769653	0.02163825431053163	binder
ASHKGQKLW	HLA-B*58:01	0.9885879516601562	0.008632180475548859	binder
ASLDLMIRLLE	HLA-B*58:01	0.1747532117762603	0.2561978932840605	not-binder
ASLPSELIVHI	HLA-B*58:01	0.9725268840789795	0.021020980512653973	binder
ASLPSSASW	HLA-B*58:01	0.9993947863578796	0.00024624518020119655	binder
ASLQNERDHLW	HLA-B*58:01	0.9984882354736329	0.001227676724845836	binder
ASNGDVYAW	HLA-B*58:01	0.9917209148406982	0.006684181799961955	binder
ASNGVLLLM	HLA-B*58:01	0.9704901337623596	0.011368197962175912	binder
ASRDTVIVW	HLA-B*58:01	0.9957207798957824	0.002594624965828107	binder
ASSPDGFFW	HLA-B*58:01	0.9961176872253418	0.004313561501762687	binder
ASSSAEEQW	HLA-B*58:01	0.9937618732452392	0.0024741944717566557	binder
ASSTAHLW	HLA-B*58:01	0.9980526208877564	0.0013062602961128168	binder
ASTHMSPSW	HLA-B*58:01	0.9949632883071899	0.004828545575067508	binder
ASTQPTHSW	HLA-B*58:01	0.9984006643295288	0.0013776781641139538	binder
ASVKVVSKF	HLA-B*58:01	0.9940481901168823	0.005131581084295132	binder
ATAPVVALF	HLA-B*58:01	0.9972980499267579	0.0017619026615914724	binder
ATATEKSEW	HLA-B*58:01	0.9755401611328125	0.023365403674963123	binder
ATEVTGHRW	HLA-B*58:01	0.9856664180755615	0.008518965997670396	binder
ATGHHYTW	HLA-B*58:01	0.9918766021728516	0.008312063558763304	binder
ATGPSIKI	HLA-B*58:01	0.8056310296058655	0.19383877057332588	binder
ATIGHVEKF	HLA-B*58:01	0.94860999584198	0.07610608689609408	binder
ATIKEIVVW	HLA-B*58:01	0.9992999196052551	0.00019516888892048942	binder
ATNGVVVTW	HLA-B*58:01	0.9996150732040405	0.00014654725294228538	binder
ATQPEVADW	HLA-B*58:01	0.9815941572189331	0.013218001760239415	binder
ATVASGIPAGW	HLA-B*58:01	0.9975596904754639	0.0021018460692760546	binder
AVGPTFSF	HLA-B*58:01	0.7687698900699615	0.15789229676100788	binder
AVNGVQLHY	HLA-B*58:01	0.9397760629653931	0.04347105918709599	binder
DTGRPSTTVRY	HLA-B*58:01	0.4176685124635696	0.30635431908919397	ambiguous
DTNADKQL	HLA-B*58:01	0.15908062942326068	0.10266188744584409	not-binder
DTNADKQLSF	HLA-B*58:01	0.8907216668128968	0.08011765729563353	binder
EESNYELEGKIK	HLA-B*58:01	0.6756910979747772	0.2647060587846623	binder
ENLRILSSPW	HLA-B*58:01	0.8553162097930909	0.08327849336191169	binder
EYVNLPINGNGKQ	HLA-B*58:01	0.8692244768142701	0.09770770259128023	binder
FKQYANDNGVD	HLA-B*58:01	0.1350462706759572	0.13633999084570714	not-binder
FNEKSKEL	HLA-B*58:01	0.23888832032680513	0.19889941465347932	not-binder
FPVPAGGLAGGIE	HLA-B*58:01	0.2248758129775524	0.1674460383817432	not-binder
FRVPTANVS	HLA-B*58:01	0.0018967374577187	0.0017858413982393473	not-binder
FSAPGVTSW	HLA-B*58:01	0.9993545770645141	0.00042647558202732315	binder
FSDRSSLTF	HLA-B*58:01	0.9856915950775147	0.009918392414063868	binder
FSFRSFIW	HLA-B*58:01	0.9918942093849182	0.007252978648743346	binder
FSKSSDVW	HLA-B*58:01	0.9900812387466431	0.005504542375474617	binder
FSLQAPAPLM	HLA-B*58:01	0.5665110290050507	0.29409529520762406	ambiguous
FSSKSDIW	HLA-B*58:01	0.9902939438819885	0.005691180476881027	binder
FSSKSDVW	HLA-B*58:01	0.9914291620254516	0.004771258907319006	binder
FSSREQPKL	HLA-B*58:01	0.8279884338378907	0.15491146649192994	binder
FSYRDVNSW	HLA-B*58:01	0.9992571234703064	0.0004771202597050999	binder
GAYKYIQELW	HLA-B*58:01	0.9978683590888977	0.0020424910745721787	binder
GGGGGGLGSGGSIR	HLA-B*58:01	0.9983580231666564	0.001202662531971214	binder
GGLPERSVSL	HLA-B*58:01	0.46637252569198606	0.1944786178961056	ambiguous
GLTKNILGF	HLA-B*58:01	0.14505121903494	0.12466735694526182	not-binder
GPPPPPGKPQ	HLA-B*58:01	0.9694226145744324	0.056041308940708634	binder
GSFHGSPYEW	HLA-B*58:01	0.998677670955658	0.0009632340454437107	binder
GSHGIEAAW	HLA-B*58:01	0.9704404234886169	0.03559365985000358	binder
GSIPEDHEDW	HLA-B*58:01	0.995250141620636	0.007891904957130907	binder
GSIPNSWKW	HLA-B*58:01	0.9988543152809143	0.0004188447025980721	binder
GSYNGQVGW	HLA-B*58:01	0.9980273365974426	0.0012403315389976873	binder
GSYWKEGRW	HLA-B*58:01	0.9878790378570557	0.015669165971531823	binder
GTAPAYSF	HLA-B*58:01	0.8283088386058808	0.17137726566564868	binder
GTDKTLRTW	HLA-B*58:01	0.998257064819336	0.0014880596569439078	binder
GTDPNSAAW	HLA-B*58:01	0.9844322919845581	0.016687718033200606	binder
GTGKTFSF	HLA-B*58:01	0.9450206160545349	0.025854532708151513	binder
GTISREHPW	HLA-B*58:01	0.9581001758575439	0.024183047448975196	binder
GTLETKYKW	HLA-B*58:01	0.9926443576812745	0.003609907376204873	binder
GTMDVHHHW	HLA-B*58:01	0.9994399428367615	0.0006433732816191062	binder
GTVITPDTW	HLA-B*58:01	0.9773342132568359	0.03278205083742579	binder
GTYSPEISW	HLA-B*58:01	0.9948397874832153	0.006718366076805996	binder
GVWTYDDATKTF	HLA-B*58:01	0.9002214670181274	0.12686948732189499	binder
HAAEYGAEALE	HLA-B*58:01	0.16653081034310163	0.1316902048003532	not-binder
HAASDTVGW	HLA-B*58:01	0.9830684423446655	0.01308179714896553	binder
HAATIRLIF	HLA-B*58:01	0.9487125754356385	0.06653708301918995	binder
HAATTSLSW	HLA-B*58:01	0.9966726064682007	0.0019666447760942614	binder
HAMGGVPAW	HLA-B*58:01	0.9949041128158569	0.002910438772644962	binder
HAMTNDVTW	HLA-B*58:01	0.9966998100280762	0.0016532472928875255	binder
HASTSWYW	HLA-B*58:01	0.9908326745033265	0.008916810031242069	binder
HATKAIYRW	HLA-B*58:01	0.9928965091705322	0.004501168824654594	binder
HGVQSWSW	HLA-B*58:01	0.9893800854682923	0.002699345097560223	binder
HLAWVQEEW	HLA-B*58:01	0.9752405047416687	0.016396834993416036	binder
HLNPIILPLW	HLA-B*58:01	0.9894808411598206	0.006908938938764806	binder
HLPETKFSEL	HLA-B*58:01	0.37356510683894156	0.2823989551000338	ambiguous
HPKLQPGIGLW	HLA-B*58:01	0.6076362952589989	0.2901418415814026	ambiguous
HRTATSPKETVE	HLA-B*58:01	0.012536963896855014	0.0193415480695642	not-binder
HSAHTKLQTW	HLA-B*58:01	0.998629355430603	0.0007664261106644018	binder
HSAQELQEW	HLA-B*58:01	0.9988872766494751	0.0007479483282468525	binder
HSDPEEMQW	HLA-B*58:01	0.992842185497284	0.0051236061395215065	binder
HSFSGSQQKW	HLA-B*58:01	0.999574339389801	0.0005333861633367894	binder
HSGIAVHTW	HLA-B*58:01	0.9993306636810303	0.0002759112374851643	binder
HSGPPIVI	HLA-B*58:01	0.799602496623993	0.20761710487287072	binder
HSGPSKWNW	HLA-B*58:01	0.9978620409965515	0.0014709512322422938	binder
HSHVAVAW	HLA-B*58:01	0.996473491191864	0.0023248268929821673	binder
HSISPQMW	HLA-B*58:01	0.9974865674972534	0.0016910425134943475	binder
HSMLDINALF	HLA-B*58:01	0.9924853920936585	0.005895370122932673	binder
HSNEVIMTI	HLA-B*58:01	0.9744174599647522	0.02745763218659985	binder
HSNGTVSLW	HLA-B*58:01	0.9973255395889282	0.0018227633598036387	binder
HSNPEGSSW	HLA-B*58:01	0.9956254720687866	0.003435322249298402	binder
HSQEELAEW	HLA-B*58:01	0.9948782682418823	0.0035053037289975663	binder
HSSIVRSGW	HLA-B*58:01	0.9964503288269043	0.002136780554318371	binder
HSSVAFMF	HLA-B*58:01	0.9653000831604004	0.018945189585746654	binder
HSTKLIQEW	HLA-B*58:01	0.9995656847953797	0.00028993026470088717	binder
HSVDQSWSW	HLA-B*58:01	0.9981437206268311	0.002277480811633206	binder
HSVEVHKW	HLA-B*58:01	0.9992419481277466	0.0001512243396329214	binder
HSYFWPLEW	HLA-B*58:01	0.9970767736434937	0.0028946064668028755	binder
HSYPGASGW	HLA-B*58:01	0.9987084984779357	0.0013130784204101887	binder
HTAPVLDIAW	HLA-B*58:01	0.9994560360908509	0.00028309716918326555	binder
HTDGPLASSW	HLA-B*58:01	0.9990931630134583	0.0003125573330701682	binder
HTGPAGDSW	HLA-B*58:01	0.9929351568222046	0.004851856190914924	binder
HTNQDHVHAVW	HLA-B*58:01	0.9984732866287231	0.0013544944343452387	binder
HTQTGVSTW	HLA-B*58:01	0.9973452091217041	0.0016682287398821986	binder
HTSYEISAW	HLA-B*58:01	0.983847177028656	0.01598063313090391	binder
HTTQSAQW	HLA-B*58:01	0.9893741011619568	0.009974974146722902	binder
HTVGLSSTW	HLA-B*58:01	0.9985277771949768	0.0005041677436170401	binder
HTYQDHLW	HLA-B*58:01	0.9904207825660706	0.008405672791657007	binder
HVAPVTSVEW	HLA-B*58:01	0.997382378578186	0.0012501194875820009	binder
HVNRNGDVHW	HLA-B*58:01	0.9953863978385925	0.002819682803849504	binder
IAAPDSRRW	HLA-B*58:01	0.9963900685310364	0.005855538401699618	binder
IAIPLRRSS	HLA-B*58:01	0.01148709316039458	0.012733132429027044	not-binder
IANVAHTF	HLA-B*58:01	0.9780117988586425	0.025109743190606805	binder
IAPTGHSL	HLA-B*58:01	0.32362325489521027	0.1778603396519326	not-binder
IFNAVSLRW	HLA-B*58:01	0.9145648598670959	0.03736680618496743	binder
IIFVPVPQL	HLA-B*58:01	0.41154547929763796	0.13863311927949856	not-binder
IIGPYASW	HLA-B*58:01	0.974794614315033	0.013800344255847594	binder
IIHEIAVLEL	HLA-B*58:01	0.396678152680397	0.22837802066029805	ambiguous
ILGPTFTL	HLA-B*58:01	0.2478695660829544	0.08547832271465289	not-binder
ILSRLILLW	HLA-B*58:01	0.9748066902160645	0.03786205006124848	binder
IMDVTEEVW	HLA-B*58:01	0.9795686364173889	0.021381216191431185	binder
ISAPDSQVRF	HLA-B*58:01	0.9982333898544311	0.002497693210440117	binder
ISDPDVRHTW	HLA-B*58:01	0.999854052066803	0.00015170651000561482	binder
ISEHESNLVW	HLA-B*58:01	0.9893833279609681	0.008505096348071827	binder
ISFPPRDEW	HLA-B*58:01	0.995734715461731	0.004220231566505795	binder
ISFYEERLTW	HLA-B*58:01	0.9985360741615296	0.0017853102634358352	binder
ISGFAYEY	HLA-B*58:01	0.8534916281700134	0.06408238424723832	binder
ISGSSVQW	HLA-B*58:01	0.9973866462707519	0.0014979115197817838	binder
ISIRTSSQTF	HLA-B*58:01	0.9926665425300598	0.0079102522100108	binder
ISKKHTLGEVW	HLA-B*58:01	0.9956368923187255	0.00239232060306251	binder
ISLKENRHW	HLA-B*58:01	0.9985388875007629	0.0008724698720614803	binder
ISMANDLKEVW	HLA-B*58:01	0.9992552638053894	0.0006712969190668361	binder
ISMPDFDLHL	HLA-B*58:01	0.9651788473129272	0.02909888411135877	binder
ISPSRTEAL	HLA-B*58:01	0.2526054844260216	0.14998594439350116	not-binder
ISPTGHSL	HLA-B*58:01	0.3785779267549515	0.1845210083615814	not-binder
ISSDGQFAL	HLA-B*58:01	0.6949358940124511	0.20693844591969202	binder
ISSGVVSIW	HLA-B*58:01	0.9984424829483032	0.0006923461554359463	binder
ISSKTAAKL	HLA-B*58:01	0.8317254900932312	0.1403158646980548	binder
ISSSAHHVT	HLA-B*58:01	0.42916485071182253	0.2862573076953528	ambiguous
ISVAPEETW	HLA-B*58:01	0.9983625411987305	0.0011118646710711036	binder
ITDKAREF	HLA-B*58:01	0.9416131854057312	0.06922053972816258	binder
ITPTGTHPL	HLA-B*58:01	0.211144807189703	0.2531748293883209	not-binder
ITYDKLNKW	HLA-B*58:01	0.9993740797042847	0.000290897906016791	binder
IVDFTQEEW	HLA-B*58:01	0.9936925649642945	0.00440947676186058	binder
KAADPVPSF	HLA-B*58:01	0.9957091927528381	0.0025721445103205503	binder
KAAELFSQW	HLA-B*58:01	0.9997884035110474	0.0001490244621458131	binder
KAAGEKVYW	HLA-B*58:01	0.9970587253570556	0.0017175185272970462	binder
KAAHVSEQF	HLA-B*58:01	0.9969473123550415	0.004752428503198278	binder
KAAISNKI	HLA-B*58:01	0.5472847610712052	0.23726105906158962	ambiguous
KAAKDKGFAKW	HLA-B*58:01	0.9969597339630127	0.004149971454472663	binder
KAASVRPVL	HLA-B*58:01	0.8550129055976867	0.15799395899805863	binder
KADVVKVKW	HLA-B*58:01	0.9980008006095886	0.000990830840894927	binder
KAFDQRLTF	HLA-B*58:01	0.992739200592041	0.007323778974814466	binder
KAFPEHFTY	HLA-B*58:01	0.9986657738685608	0.0013516925580983761	binder
KAFPHSSSLRY	HLA-B*58:01	0.99724200963974	0.0027676801522442925	binder
KAFVENNPAIKW	HLA-B*58:01	0.9988079190254211	0.0016399998496584866	binder
KAGISFII	HLA-B*58:01	0.6022458076477051	0.19153972974766087	binder
KAGKSFDL	HLA-B*58:01	0.5818992257118225	0.2529711623132136	ambiguous
KAGKSLLF	HLA-B*58:01	0.988897705078125	0.006216001917901821	binder
KAGLASRW	HLA-B*58:01	0.9903299927711486	0.009250402169997682	binder
KAGLAYHL	HLA-B*58:01	0.786214017868042	0.12514587236702956	binder
KAGLTHII	HLA-B*58:01	0.7133168518543244	0.18025681757853448	binder
KAGPGLKRW	HLA-B*58:01	0.9987807512283325	0.0009807351313080826	binder
KAGSSKYQW	HLA-B*58:01	0.9880747199058533	0.0056954118841308	binder
KAHLTSAADIW	HLA-B*58:01	0.9909818172454834	0.0074411300086143165	binder
KAIADRGWRF	HLA-B*58:01	0.9881983160972595	0.012847435988439144	binder
KAIEYVHGY	HLA-B*58:01	0.9528096675872803	0.060674859301321854	binder
KAIPDTRLTI	HLA-B*58:01	0.9562130331993103	0.06577642965921665	binder
KAISKNVLF	HLA-B*58:01	0.9955206394195557	0.004189632182316755	binder
KAISPSEGW	HLA-B*58:01	0.9985267043113708	0.0014053175504939708	binder
KALKEKEKASW	HLA-B*58:01	0.9995957970619201	0.0004559183577301851	binder
KALPSPAATIW	HLA-B*58:01	0.999676239490509	0.000193060997196771	binder
KAMVFLEYF	HLA-B*58:01	0.9465818285942078	0.055244499197171275	binder
KANHAELIL	HLA-B*58:01	0.7680492520332336	0.17985734761279118	binder
KANHFLILF	HLA-B*58:01	0.9963981866836548	0.0022085551374476224	binder
KANIVHLML	HLA-B*58:01	0.9555020332336426	0.044886963107549666	binder
KANPGYKW	HLA-B*58:01	0.9958950996398925	0.0025551170534071346	binder
KANPHNYDAW	HLA-B*58:01	0.9988107442855835	0.0013534230552299958	binder
KANPTFHHW	HLA-B*58:01	0.9997640728950501	0.00016622462887303942	binder
KANSSVGKW	HLA-B*58:01	0.9951259136199951	0.005558926227581431	binder
KAPAPRPSL	HLA-B*58:01	0.5189312845468521	0.27183517944638885	ambiguous
KAQAQVSEW	HLA-B*58:01	0.9969584226608277	0.003904203925133909	binder
KAQQDKLNTRW	HLA-B*58:01	0.9978394985198975	0.0017146155679847437	binder
KASDVLARF	HLA-B*58:01	0.9979527592658997	0.0014070586029376248	binder
KASESFLL	HLA-B*58:01	0.9135053873062133	0.08153665324654771	binder
KASPTQNLF	HLA-B*58:01	0.998348844051361	0.0015440425027564387	binder
KATDILPKW	HLA-B*58:01	0.9995085000991821	0.00023594851689650272	binder
KATPIKLIW	HLA-B*58:01	0.9958431482315063	0.0032538428056219228	binder
KATTSTNW	HLA-B*58:01	0.9948965311050415	0.0027839283540304098	binder
KAVEAAHTF	HLA-B*58:01	0.9981142759323121	0.0016280905116874257	binder
KAVQEGNIQW	HLA-B*58:01	0.9995329141616821	0.0005313915397593776	binder
KAVTHQVKF	HLA-B*58:01	0.9828306317329407	0.01858678617250414	binder
KAVTTNQW	HLA-B*58:01	0.9978845477104187	0.0008828567450630016	binder
KAWAEYVVEW	HLA-B*58:01	0.9996973633766174	0.00025946378402268643	binder
KAWKALEI	HLA-B*58:01	0.9000238537788391	0.09088184294951315	binder
KAWRGTLARW	HLA-B*58:01	0.999515175819397	0.00037630223946363595	binder
KAYKAYRL	HLA-B*58:01	0.6069858491420745	0.2782420274314659	ambiguous
KAYSVQGDKW	HLA-B*58:01	0.9990448594093323	0.0014660923467966146	binder
KFNPVSFTW	HLA-B*58:01	0.9814139604568481	0.01279702933297487	binder
KFVDILTNW	HLA-B*58:01	0.9752666115760803	0.01629912204614032	binder
KGASSFKI	HLA-B*58:01	0.33252671360969543	0.1935748617082549	not-binder
KGDPQSPGRHW	HLA-B*58:01	0.9954006433486938	0.0076190781553113485	binder
KGFGKEHAKW	HLA-B*58:01	0.9963445425033569	0.001380514448513196	binder
KGFSDEDNTW	HLA-B*58:01	0.9987017750740051	0.0012635097257814305	binder
KGGPPPPNW	HLA-B*58:01	0.9982402801513672	0.0015385215637548817	binder
KGGQHSQAAPVKW	HLA-B*58:01	0.8019991874694824	0.2461496160249085	binder
KGLSTQAIW	HLA-B*58:01	0.9726991176605224	0.02665872769868286	binder
KGWRDVTTF	HLA-B*58:01	0.9956990242004394	0.0036431888179127253	binder
KIETVNESW	HLA-B*58:01	0.9779754757881165	0.016363714032946043	binder
KIIDSKETW	HLA-B*58:01	0.9973355054855346	0.0011512624213887623	binder
KILSKVEKF	HLA-B*58:01	0.829343843460083	0.15645607002733142	binder
KILSNQEEW	HLA-B*58:01	0.9952410817146301	0.0016337533744877118	binder
KILSSRVLK	HLA-B*58:01	0.006375431059859693	0.004792484838612289	not-binder
KINELELRL	HLA-B*58:01	0.8216623187065124	0.17018004380023877	binder
KINKVDMQW	HLA-B*58:01	0.9971429705619812	0.0021047422493743156	binder
KIQPDTIIQVW	HLA-B*58:01	0.997324550151825	0.004381008717869455	binder
KISPKSDVW	HLA-B*58:01	0.9821709632873535	0.015421414294590869	binder
KITDVIIGF	HLA-B*58:01	0.9420272707939148	0.058329704032664534	binder
KIYENEDQLLW	HLA-B*58:01	0.9999181032180786	4.360231931733724e-05	binder
KKLEELQSMKQ	HLA-B*58:01	0.018163916771300137	0.021530863220822594	not-binder
KKSVQYDDVPEYK	HLA-B*58:01	0.14078833367675542	0.08252761180448222	not-binder
KLEDRQTSW	HLA-B*58:01	0.9521799206733703	0.020413222475532518	binder
KLFYDVITW	HLA-B*58:01	0.9759460330009461	0.018966424767563567	binder
KLGPAIKL	HLA-B*58:01	0.33974413871765136	0.1495344201948821	not-binder
KLSSALQKW	HLA-B*58:01	0.9959089040756226	0.0019293363087446024	binder
KLTSTQVKIW	HLA-B*58:01	0.982331383228302	0.01387977100121323	binder
KMNNVNVVY	HLA-B*58:01	0.8279855966567993	0.09071083231575255	binder
KMNPQSAFF	HLA-B*58:01	0.9657964825630188	0.03195790274618755	binder
KMTILQTYF	HLA-B*58:01	0.8391548037528992	0.1327991802715094	binder
KSAFVRTQW	HLA-B*58:01	0.9986042737960815	0.0009092162853029905	binder
KSALALRW	HLA-B*58:01	0.9963024377822876	0.003885539695346119	binder
KSANSELGGIW	HLA-B*58:01	0.9988050699234009	0.001576743605114685	binder
KSANVSSIW	HLA-B*58:01	0.9990951657295227	0.00047203750006959404	binder
KSAPELKTGI	HLA-B*58:01	0.9418313264846802	0.07452514150709043	binder
KSAQPADGW	HLA-B*58:01	0.9964022636413574	0.002693350191440285	binder
KSAQPIEKF	HLA-B*58:01	0.9991829872131348	0.00037863884704954296	binder
KSATDTSAKW	HLA-B*58:01	0.9991475462913513	0.0009188904476397572	binder
KSDASLLGSLW	HLA-B*58:01	0.99938805103302	0.0005871817077357535	binder
KSDDFGQTW	HLA-B*58:01	0.9988268256187439	0.0007845607841560788	binder
KSDGKILVW	HLA-B*58:01	0.9980219721794128	0.0024739571398909063	binder
KSDQSYVI	HLA-B*58:01	0.45812938511371615	0.2218257540982356	ambiguous
KSEALKDRHW	HLA-B*58:01	0.9957401752471924	0.001839588802407734	binder
KSEKVKLW	HLA-B*58:01	0.9907620549201965	0.006999187538581994	binder
KSENAGAQGW	HLA-B*58:01	0.9904749035835266	0.008803475850217162	binder
KSFDNIKNW	HLA-B*58:01	0.9997511267662048	0.0002605406433629818	binder
KSFENISKW	HLA-B*58:01	0.9998397946357727	9.551142015059074e-05	binder
KSFETDTNLNF	HLA-B*58:01	0.9992695331573487	0.0006294720889073681	binder
KSFGGEKW	HLA-B*58:01	0.9982293128967286	0.002088731855048471	binder
KSFGGSHVM	HLA-B*58:01	0.9930676579475403	0.007497995736853014	binder
KSFGLFSKW	HLA-B*58:01	0.999622106552124	0.00016104278497145808	binder
KSFNRHLHF	HLA-B*58:01	0.9945494294166565	0.002736085271705402	binder
KSFQAIHQF	HLA-B*58:01	0.9992765784263611	0.0004892050382969622	binder
KSFVLPSW	HLA-B*58:01	0.9988345146179199	0.001298155745097178	binder
KSGAIIEKW	HLA-B*58:01	0.9997458696365357	0.00018120160460258818	binder
KSGLAEHW	HLA-B*58:01	0.9973824620246887	0.0017941323349465901	binder
KSGLSVRF	HLA-B*58:01	0.9392443299293518	0.02691559981123441	binder
KSGSPVATF	HLA-B*58:01	0.9881650686264039	0.008721922642627535	binder
KSHPFTNPRW	HLA-B*58:01	0.9992874979972839	0.0004610899921445643	binder
KSIDELNSAW	HLA-B*58:01	0.9999096155166626	0.00011649392344074165	binder
KSIDTGTLVQSW	HLA-B*58:01	0.9999810695648194	2.4906401173651446e-05	binder
KSIEEIVSF	HLA-B*58:01	0.9991030812263488	0.0009770910058048026	binder
KSIEELQDW	HLA-B*58:01	0.9986677050590516	0.0017326064647348177	binder
KSIEERVTI	HLA-B*58:01	0.9882926225662232	0.01971313314755447	binder
KSIELFYKF	HLA-B*58:01	0.9985071778297424	0.0013533747956162709	binder
KSIEPVSSW	HLA-B*58:01	0.9991952061653138	0.0010858614237565622	binder
KSIKNIQKI	HLA-B*58:01	0.9853505611419677	0.013838997825424288	binder
KSIKQNKEGMGW	HLA-B*58:01	0.9994278192520142	0.0007148309455523744	binder
KSIPLVESW	HLA-B*58:01	0.9998875379562377	0.00011954875772009876	binder
KSIPSKEDNTIY	HLA-B*58:01	0.9912691831588745	0.012320537272769043	binder
KSIPVTQEL	HLA-B*58:01	0.9965019822120667	0.003434145987531823	binder
KSIVQVETL	HLA-B*58:01	0.9924898743629456	0.005286345462508779	binder
KSKGSQTEEW	HLA-B*58:01	0.9980719804763794	0.0016857855571891782	binder
KSLAVKEFF	HLA-B*58:01	0.9948207616806031	0.005443361949786053	binder
KSLDEAIDMRF	HLA-B*58:01	0.9996329188346863	0.0004517708177959245	binder
KSLDLLTMKN	HLA-B*58:01	0.7612759649753571	0.13385031330033023	binder
KSLDTTDNW	HLA-B*58:01	0.9992600917816162	0.0006212512225722706	binder
KSLDTTLQF	HLA-B*58:01	0.9993841290473938	0.00044023478121786645	binder
KSLEAFFLY	HLA-B*58:01	0.9974344730377197	0.002269777633013342	binder
KSLELHEEF	HLA-B*58:01	0.9990470886230469	0.0009115732985996137	binder
KSLENAIEW	HLA-B*58:01	0.9993190765380859	0.0007527228621747878	binder
KSLGVHYVF	HLA-B*58:01	0.9984019994735718	0.0015578791262359818	binder
KSLIEEGGDW	HLA-B*58:01	0.9987521171569824	0.001002236257181709	binder
KSLLKIFAW	HLA-B*58:01	0.9964960813522339	0.003469999817001793	binder
KSLPSDQVMLVY	HLA-B*58:01	0.9983446598052979	0.0016446836564161047	binder
KSLPVSVPVW	HLA-B*58:01	0.999850845336914	5.982224085057331e-05	binder
KSLSAERERW	HLA-B*58:01	0.9994267702102662	0.0005235126263134455	binder
KSLSLNPFLW	HLA-B*58:01	0.9997652292251586	0.00030084455516606425	binder
KSLTAHVIENYW	HLA-B*58:01	0.9990399122238159	0.0007830164199973054	binder
KSLTEEAENW	HLA-B*58:01	0.9996362566947937	0.0005407288980469973	binder
KSLWKHHEY	HLA-B*58:01	0.9677906513214112	0.0353968452158051	binder
KSLYHSVEW	HLA-B*58:01	0.9972451806068421	0.002331722660394468	binder
KSMETHIMHTF	HLA-B*58:01	0.9983585238456726	0.0017172618355430762	binder
KSMPTVTQI	HLA-B*58:01	0.9948276996612548	0.006904978584151678	binder
KSNEDLHKLW	HLA-B*58:01	0.9999112010002136	6.865768348605973e-05	binder
KSNKLLYTF	HLA-B*58:01	0.9996355056762696	0.0002971445156649045	binder
KSNNVEMDW	HLA-B*58:01	0.9959944128990174	0.004602381609845772	binder
KSNPKPLVL	HLA-B*58:01	0.968481433391571	0.054201550600117394	binder
KSNTWSPKY	HLA-B*58:01	0.9911419510841369	0.0066459942455781035	binder
KSQDILLKW	HLA-B*58:01	0.9998918652534485	6.325257035670488e-05	binder
KSQDLELSW	HLA-B*58:01	0.9994100689888	0.00035577160496256106	binder
KSQIFQIFY	HLA-B*58:01	0.973991060256958	0.0328123634671119	binder
KSQPLVHLM	HLA-B*58:01	0.9960206508636474	0.003230590296046294	binder
KSRPEVITF	HLA-B*58:01	0.999632966518402	0.00021174442600042014	binder
KSRPLGAEDLW	HLA-B*58:01	0.9993998765945434	0.0005398070486719945	binder
KSSAISLHY	HLA-B*58:01	0.9964435219764709	0.001283704948307917	binder
KSSATRLLY	HLA-B*58:01	0.9953713178634643	0.003285863999507945	binder
KSSAVQQLL	HLA-B*58:01	0.9933059453964234	0.007506314346872557	binder
KSSDKQLRI	HLA-B*58:01	0.8942287921905517	0.1835445357586316	binder
KSSDPEMRW	HLA-B*58:01	0.999282717704773	0.0009491212302009363	binder
KSSIAGSSTW	HLA-B*58:01	0.9996576309204102	0.00025145070359266206	binder
KSSIGLNTW	HLA-B*58:01	0.9994772911071778	0.00021604799681767484	binder
KSSQVQRRF	HLA-B*58:01	0.9960838913917541	0.0018573113698017582	binder
KSSSSYHTW	HLA-B*58:01	0.9994351983070373	0.0005077309007769623	binder
KSSTVLHTF	HLA-B*58:01	0.9996950149536132	0.00019265874780488316	binder
KSSVEVYAW	HLA-B*58:01	0.9991685509681701	0.0004446672744557952	binder
KSSVTVYRW	HLA-B*58:01	0.9990794897079468	0.0008214614821848295	binder
KSTPYTAVRW	HLA-B*58:01	0.9997730851173401	0.00018793912935537624	binder
KSTQFEYAW	HLA-B*58:01	0.9969870686531067	0.002332126825148631	binder
KSTSGLTDITW	HLA-B*58:01	0.9994590520858765	0.0006085517013029908	binder
KSTTESYVF	HLA-B*58:01	0.9949306726455689	0.004540885448585273	binder
KSTTTGHLI	HLA-B*58:01	0.9067065000534058	0.07830216432174084	binder
KSVDWLLVF	HLA-B*58:01	0.9991342544555664	0.0007463001449280657	binder
KSVEEISTL	HLA-B*58:01	0.9913557887077331	0.009923919014879117	binder
KSVFVKNVGW	HLA-B*58:01	0.9996938705444336	0.00016430990919845333	binder
KSVKEISSY	HLA-B*58:01	0.9976125001907349	0.0016487152715154464	binder
KSVKVSENF	HLA-B*58:01	0.9987493634223938	0.0011564615911029705	binder
KSVLTNYRF	HLA-B*58:01	0.9894896626472474	0.00683714827077952	binder
KSVQYDDVPEYK	HLA-B*58:01	0.49431577026844026	0.27299327582409194	ambiguous
KSVSFSDVFF	HLA-B*58:01	0.9953056216239929	0.003276096065761619	binder
KSVSFSDVF	HLA-B*58:01	0.9836460590362549	0.015389524183319155	binder
KSVTADRW	HLA-B*58:01	0.9948424577713013	0.007652088592945297	binder
KSVTEVDTL	HLA-B*58:01	0.9556912541389465	0.031737636204249416	binder
KSVTQQIHF	HLA-B*58:01	0.9988753795623779	0.0010506743716579765	binder
KSWRDVYW	HLA-B*58:01	0.9982860207557678	0.0013990775199781377	binder
KSWSTGKW	HLA-B*58:01	0.9983182907104492	0.0018363988404578161	binder
KSYFSQKW	HLA-B*58:01	0.9984077453613281	0.0011388658916344403	binder
KSYLGSEADVW	HLA-B*58:01	0.999125623703003	0.0013127101906613204	binder
KSYPETHII	HLA-B*58:01	0.9947235107421875	0.007900234920564355	binder
KSYVQGVTW	HLA-B*58:01	0.9996567487716674	0.00026173817967103084	binder
KTAAEQFKF	HLA-B*58:01	0.9989125728607178	0.0010185663220348372	binder
KTADVTKVW	HLA-B*58:01	0.9998583793640137	6.88477665455855e-05	binder
KTAEAQLAY	HLA-B*58:01	0.9975705742835999	0.0018972593471639923	binder
KTDVTVVRF	HLA-B*58:01	0.9987347006797791	0.00089182563610423	binder
KTEASETRKW	HLA-B*58:01	0.995965838432312	0.004448316228987465	binder
KTENVMVTSW	HLA-B*58:01	0.9984881401062011	0.001053993461726762	binder
KTETEPVFW	HLA-B*58:01	0.972440242767334	0.025816367307381183	binder
KTFEEIWKF	HLA-B*58:01	0.9997608661651611	0.0001485724510442152	binder
KTFPSIHLW	HLA-B*58:01	0.999870753288269	7.449272613155018e-05	binder
KTFRDKNTL	HLA-B*58:01	0.9691766858100891	0.02968572639525875	binder
KTFTGHREW	HLA-B*58:01	0.9947555899620056	0.005052948642955726	binder
KTFTTQETI	HLA-B*58:01	0.9835056781768798	0.01665341579632216	binder
KTFVQKQTL	HLA-B*58:01	0.9701628684997559	0.02819379950128689	binder
KTGETMIQW	HLA-B*58:01	0.9982092142105102	0.0027351413988791653	binder
KTGLVSSTW	HLA-B*58:01	0.998790180683136	0.0006840885470491791	binder
KTGPFVVHW	HLA-B*58:01	0.9999542951583862	4.116527205412759e-05	binder
KTHEITQLESW	HLA-B*58:01	0.999816358089447	0.00018454173267624827	binder
KTIEDVREF	HLA-B*58:01	0.998890733718872	0.0012820095094549563	binder
KTIETSPSL	HLA-B*58:01	0.9771193623542785	0.021841666380579734	binder
KTIGLREVW	HLA-B*58:01	0.9992070317268371	0.0006371213873239655	binder
KTIKDCKW	HLA-B*58:01	0.9963563799858093	0.002509190895303513	binder
KTIQGYDAIVVEQW	HLA-B*58:01	0.9944659471511841	0.005794032402673465	binder
KTIVMGASF	HLA-B*58:01	0.987135136127472	0.0074852724830427805	binder
KTLDVDATY	HLA-B*58:01	0.9921966075897217	0.010618866215560217	binder
KTLEEHSHW	HLA-B*58:01	0.999640166759491	0.0003824691049514824	binder
KTLERSYLL	HLA-B*58:01	0.9899609565734864	0.00983689381921191	binder
KTLESQNLF	HLA-B*58:01	0.9984213709831238	0.0016646918732114207	binder
KTLHDTRTHF	HLA-B*58:01	0.992673909664154	0.009230676668004423	binder
KTLPAMLGTGKLFW	HLA-B*58:01	0.9986865758895874	0.000738399195447892	binder
KTLSDIFLLF	HLA-B*58:01	0.999473512172699	0.00046414788346172336	binder
KTLYFHIYY	HLA-B*58:01	0.9591962933540344	0.033680025724144066	binder
KTLYHITLW	HLA-B*58:01	0.9865209937095643	0.018738226949289925	binder
KTMEQLENVYF	HLA-B*58:01	0.9990654945373535	0.001255575991507573	binder
KTMVGHRTEVW	HLA-B*58:01	0.9964929938316345	0.0044247882937876	binder
KTNAIPLTL	HLA-B*58:01	0.9885047316551209	0.01746361434119452	binder
KTNGLSEDLIW	HLA-B*58:01	0.9984159946441651	0.0026969977772723164	binder
KTNQVKMKY	HLA-B*58:01	0.9868834137916564	0.006731771163993746	binder
KTNSLPLRF	HLA-B*58:01	0.9963902115821839	0.0036649978243197797	binder
KTPVDGQYVW	HLA-B*58:01	0.9975308775901794	0.0016932636779900744	binder
KTQGGHVYMW	HLA-B*58:01	0.999540376663208	0.0003129458383744828	binder
KTQILNEEW	HLA-B*58:01	0.9989321947097778	0.0005108492605505667	binder
KTRWIIEKY	HLA-B*58:01	0.9699985027313233	0.030006214696466825	binder
KTSDSTFLVF	HLA-B*58:01	0.9983053803443909	0.0010446294324239023	binder
KTSGIINKF	HLA-B*58:01	0.9989912509918213	0.0011888357087331838	binder
KTSHTVKW	HLA-B*58:01	0.9973037004470825	0.0029607430078778313	binder
KTSKIELKF	HLA-B*58:01	0.9993719577789306	0.00035597886627293144	binder
KTSQTVATF	HLA-B*58:01	0.9989404439926147	0.00051528675296269	binder
KTTESHMDW	HLA-B*58:01	0.992396068572998	0.00810724781504754	binder
KTTNTVSKF	HLA-B*58:01	0.9963129878044128	0.00258965231502091	binder
KTVVNKDVF	HLA-B*58:01	0.9645908832550049	0.01539010579544109	binder
KTWAEIRQQRW	HLA-B*58:01	0.9998714089393616	0.0001565159482800094	binder
KTYHYVPEF	HLA-B*58:01	0.9938706636428833	0.00662454675659877	binder
KTYSLLHQW	HLA-B*58:01	0.999575960636139	0.00035881100965023233	binder
KTYSNEVVTLW	HLA-B*58:01	0.9998934745788575	0.00011799025348442395	binder
KVDPAKDRELW	HLA-B*58:01	0.9990871906280517	0.0007398686661089655	binder
KVFKQYANDNGVD	HLA-B*58:01	0.14418488433002494	0.20508610368368554	not-binder
KVFLIYEGY	HLA-B*58:01	0.7382633745670318	0.23350068560222295	binder
KVGKTYEL	HLA-B*58:01	0.6833686545491219	0.3104116536043379	binder
KVGPNATY	HLA-B*58:01	0.942286467552185	0.026683845245578028	binder
KVINAAHSF	HLA-B*58:01	0.9894425868988037	0.007551305332518477	binder
KVINETWAW	HLA-B*58:01	0.998535406589508	0.0011629126115462406	binder
KVIPVVNSF	HLA-B*58:01	0.9952134609222412	0.0032156541571140016	binder
KVLELFESF	HLA-B*58:01	0.993791127204895	0.007086002290695371	binder
KVLSPKYLGSW	HLA-B*58:01	0.985000491142273	0.025103837826021595	binder
KVNGKGSLW	HLA-B*58:01	0.9845429539680481	0.015315461504330717	binder
KVNKIEIHY	HLA-B*58:01	0.9923354744911194	0.004610607929290616	binder
KVNKYGDTW	HLA-B*58:01	0.9954474449157715	0.004517631333923751	binder
KVNVAKLRY	HLA-B*58:01	0.800968599319458	0.13607110873987555	binder
KVQDFQGNLW	HLA-B*58:01	0.9989261388778686	0.0009181734093910473	binder
KVRAELERW	HLA-B*58:01	0.9983302474021911	0.0008246652770974411	binder
KVSSINSRF	HLA-B*58:01	0.9652230501174927	0.035162603414647366	binder
KVSTSRQTW	HLA-B*58:01	0.9906066417694092	0.009671790142706374	binder
KVVGKDYLL	HLA-B*58:01	0.8299769759178162	0.14576846237414523	binder
KVVNIVPVI	HLA-B*58:01	0.879942512512207	0.11520295304120456	binder
KVYENDDQLLW	HLA-B*58:01	0.9999531507492065	5.448503581990443e-05	binder
KVYFIYEGY	HLA-B*58:01	0.8728591203689575	0.10471807940656033	binder
LAGPAATSW	HLA-B*58:01	0.9982713460922241	0.0006288724698957509	binder
LAGPPLEI	HLA-B*58:01	0.6479812383651733	0.21859638390073777	binder
LAGVSFEI	HLA-B*58:01	0.3647084102034569	0.28917289311767663	ambiguous
LANRFQLQL	HLA-B*58:01	0.9449664115905761	0.03601446155034517	binder
LAPTDVKEL	HLA-B*58:01	0.3893691018223763	0.28026788757687665	ambiguous
LASKELAAW	HLA-B*58:01	0.998002803325653	0.001473999306979884	binder
LATKIQAAW	HLA-B*58:01	0.9960717558860779	0.0036452778514586693	binder
LAVGDNNSKW	HLA-B*58:01	0.9954894781112671	0.0041978889641834174	binder
LDTNADKQL	HLA-B*58:01	0.2877357542514801	0.1571294106752172	not-binder
LEDALQQAKED	HLA-B*58:01	0.13897722400724888	0.09870919835051153	not-binder
LEEALQQAKED	HLA-B*58:01	0.23491695374250413	0.09282981000279471	not-binder
LEVDNKEALW	HLA-B*58:01	0.9330542802810669	0.027230695561354348	binder
LGAPGFAW	HLA-B*58:01	0.9922088623046875	0.00645835239373745	binder
LGGPGSFYW	HLA-B*58:01	0.9942300677299499	0.0023903883182401597	binder
LIGPPLLI	HLA-B*58:01	0.5238028466701508	0.1355698740998505	ambiguous
LIGPTFSY	HLA-B*58:01	0.6603231191635132	0.08876642289918789	binder
LLGPTAQW	HLA-B*58:01	0.9918471932411194	0.004489843402455052	binder
LPINGNGKQ	HLA-B*58:01	0.029119295440614222	0.03530209967427766	not-binder
LQVSAKIGF	HLA-B*58:01	0.07207041531801224	0.07477005186329028	not-binder
LRNVSTGD	HLA-B*58:01	0.035892508924007416	0.022124424778150877	not-binder
LSAAEVMQW	HLA-B*58:01	0.999321186542511	0.0005948501079824362	binder
LSAHGIVVAW	HLA-B*58:01	0.9990236163139343	0.0009871354585437948	binder
LSALDKGSTH	HLA-B*58:01	0.43985298573970794	0.24903623749045378	ambiguous
LSAPIHTQM	HLA-B*58:01	0.9882607460021973	0.011268263960475854	binder
LSARDFGERW	HLA-B*58:01	0.9997098684310913	0.00015213621332798983	binder
LSDQHPLTW	HLA-B*58:01	0.9982918500900269	0.0009300785862264093	binder
LSDSPGPTW	HLA-B*58:01	0.9969682693481445	0.0011214107765704414	binder
LSGATVTLW	HLA-B*58:01	0.9967777013778687	0.003067888708283918	binder
LSGEAFDW	HLA-B*58:01	0.941883099079132	0.06152713590633052	binder
LSGRSTPKL	HLA-B*58:01	0.6663678616285325	0.26974185240693044	binder
LSHKGNEFW	HLA-B*58:01	0.9982065558433533	0.0009612854553634071	binder
LSIVDRTTI	HLA-B*58:01	0.8885221242904663	0.16840076392461148	binder
LSPDLGETDLSPN	HLA-B*58:01	0.11874149553477764	0.12578654677454498	not-binder
LSQKGYSW	HLA-B*58:01	0.9979204654693603	0.0013850987718699965	binder
LSQKLQMIL	HLA-B*58:01	0.9419672369956971	0.022204820482514195	binder
LSQRGYEW	HLA-B*58:01	0.9984072566032409	0.001033843444657246	binder
LSSEVTKNW	HLA-B*58:01	0.9995873808860779	0.00022509207021697788	binder
LSSFVGGLSV	HLA-B*58:01	0.9305397272109985	0.06534644156687988	binder
LSSPDDAVIW	HLA-B*58:01	0.9990365386009217	0.0014444997280880529	binder
LSSQSRQW	HLA-B*58:01	0.996119248867035	0.0030522117070914483	binder
LSTRPEKF	HLA-B*58:01	0.9570237398147583	0.030767296767723162	binder
LSVFSTSKW	HLA-B*58:01	0.9974762916564941	0.0011962263088379126	binder
LSVKGTLQQF	HLA-B*58:01	0.9913284659385682	0.006530540793482914	binder
LTAEAFGF	HLA-B*58:01	0.6958587348461152	0.1858710898587635	binder
LTGPALQW	HLA-B*58:01	0.9990764260292053	0.0006044353425649448	binder
LTMTRNAVW	HLA-B*58:01	0.9883884072303772	0.009462800523819629	binder
LTNKGELFVW	HLA-B*58:01	0.9978506088256835	0.0030452694126004076	binder
LTNTIHCRL	HLA-B*58:01	0.829103970527649	0.11290773112612873	binder
LTPVVVTLW	HLA-B*58:01	0.9794720649719239	0.02010837553458907	binder
LTTEVHPEL	HLA-B*58:01	0.865572988986969	0.1428074873259547	binder
MAIVGTHKF	HLA-B*58:01	0.9446082592010498	0.022115613799991517	binder
MSERQVALW	HLA-B*58:01	0.9938547611236572	0.005626551298471341	binder
MSESELGRKW	HLA-B*58:01	0.9962114453315735	0.003114485300394565	binder
MSLPLTARW	HLA-B*58:01	0.9993740916252136	0.0006450713114530268	binder
MSNKHGWTW	HLA-B*58:01	0.9988051295280457	0.00030756644863129905	binder
MSTEHRGPV	HLA-B*58:01	0.04416838376200758	0.04205395963431445	not-binder
MSTKAVLW	HLA-B*58:01	0.9968970775604248	0.002610254097987903	binder
MSTLPSKW	HLA-B*58:01	0.9956647276878356	0.0047201897477561275	binder
MTGLALLY	HLA-B*58:01	0.9150695562362671	0.04506262571415964	binder
MTGRAARW	HLA-B*58:01	0.9960654497146606	0.0021778400802039957	binder
MTLKDIYTW	HLA-B*58:01	0.9996969699859619	0.00024034682097422315	binder
MTTRELQQYW	HLA-B*58:01	0.9997759222984314	0.00014950404625766465	binder
NAPWAVTSL	HLA-B*58:01	0.2813699200749397	0.2513900314759598	not-binder
NGGPSHLW	HLA-B*58:01	0.9945366501808166	0.00463964187906132	binder
NIPEKTTAL	HLA-B*58:01	0.008519799960777164	0.010892003872159698	not-binder
NSASSHNW	HLA-B*58:01	0.9765657186508179	0.02935478651572843	binder
NSLVDKTSW	HLA-B*58:01	0.9888991355895996	0.004696229265265208	binder
NTAVVPQGW	HLA-B*58:01	0.9779040694236756	0.019912675449204328	binder
NVKVDPEIQ	HLA-B*58:01	0.10267575066536665	0.08048192504489336	not-binder
PAASSFGSPG	HLA-B*58:01	0.7148095548152924	0.2295400288321561	binder
PASTGLGWGSGL	HLA-B*58:01	0.4132318526506424	0.179053545675525	ambiguous
PDIKKDRW	HLA-B*58:01	0.9775040030479432	0.010404900640705853	binder
PEYVNLPINGNGKQ	HLA-B*58:01	0.7912878215312957	0.20649216574178475	binder
PINGNGKQ	HLA-B*58:01	0.10996517091989517	0.09181997429684273	not-binder
PPTYVKVEVPGTFV	HLA-B*58:01	0.044275974860102	0.050798371833290994	not-binder
PPYTVVYFPVRG	HLA-B*58:01	0.785790091753006	0.2619246766428461	binder
PPYTVVYFPVRGR	HLA-B*58:01	0.6114156991243362	0.36569097362620157	ambiguous
PPYTVVYFPVR	HLA-B*58:01	0.8444520592689514	0.2032423409237007	binder
PQTLLQMS	HLA-B*58:01	0.007636252389056608	0.0093479246363286	not-binder
PSGAYFAW	HLA-B*58:01	0.9516460537910462	0.043686880326924867	binder
PSSSPTHLW	HLA-B*58:01	0.9807085037231446	0.01712400691341328	binder
QAAQPTRW	HLA-B*58:01	0.9900561332702636	0.007338242627059866	binder
QATGTSRW	HLA-B*58:01	0.9916708469390869	0.0063082585316417295	binder
QSAKTQIKL	HLA-B*58:01	0.7152284562587738	0.195425011688205	binder
QSFITSSW	HLA-B*58:01	0.9949728846549988	0.003174782425979777	binder
QSFKPETYW	HLA-B*58:01	0.9983843207359314	0.0004360852415873987	binder
QSLKSTAKW	HLA-B*58:01	0.9971105217933655	0.001238438933190127	binder
QSLPDFGISY	HLA-B*58:01	0.9789113402366638	0.012099896011123585	binder
QSSHLNVHW	HLA-B*58:01	0.9979564785957337	0.001326144102787814	binder
QSVHFQTIF	HLA-B*58:01	0.9111952662467957	0.0757774746761692	binder
QTVSPAEKW	HLA-B*58:01	0.9947272062301635	0.003616898690437247	binder
RAAADGSLQW	HLA-B*58:01	0.9968756556510925	0.004752883140076533	binder
RAADPLVGVFLW	HLA-B*58:01	0.9997587680816651	0.0001933288148765265	binder
RAADVLVYL	HLA-B*58:01	0.978317141532898	0.03713272076001113	binder
RAAFVLPEF	HLA-B*58:01	0.9762108325958252	0.014010602524206989	binder
RAAIMQALW	HLA-B*58:01	0.9980881810188293	0.0007803758643633041	binder
RAAKPEQIQKW	HLA-B*58:01	0.999477481842041	0.0007529395881633322	binder
RAAPDPPPLF	HLA-B*58:01	0.9935266375541687	0.005424195327211713	binder
RAFEDVKVFW	HLA-B*58:01	0.9997965693473816	0.00014190458721022593	binder
RAIAAHERQAW	HLA-B*58:01	0.9965994954109192	0.0033474706211343254	binder
RAIAALSFW	HLA-B*58:01	0.9973854541778564	0.0018800925115916578	binder
RAIDTDSNLW	HLA-B*58:01	0.9997008323669434	0.0002023955855477133	binder
RAIEALLQYW	HLA-B*58:01	0.9996053814888001	0.00041507347892053806	binder
RAIELQPHF	HLA-B*58:01	0.9835473299026489	0.022541077803267934	binder
RAIRDFFW	HLA-B*58:01	0.9947966694831848	0.0045823087265020055	binder
RAIYTIMRW	HLA-B*58:01	0.9924089312553406	0.00554089096676968	binder
RALESGDVNTVW	HLA-B*58:01	0.9996864795684814	0.0003112422668390761	binder
RALKEITTF	HLA-B*58:01	0.9975891470909118	0.001434410506401268	binder
RALPSLDIVVW	HLA-B*58:01	0.9995761632919311	0.0001914238830121643	binder
RAMQDMQLLW	HLA-B*58:01	0.9998372316360473	5.080074746662581e-05	binder
RAQSIHPAKDGW	HLA-B*58:01	0.9640840530395508	0.044615141579582636	binder
RARTIYERF	HLA-B*58:01	0.8891836881637574	0.1101106068148272	binder
RASQVQSKL	HLA-B*58:01	0.6739882171154022	0.23156640643004264	binder
RATHVTDFF	HLA-B*58:01	0.933396577835083	0.0829033143181656	binder
RATPENYLF	HLA-B*58:01	0.9923087358474731	0.004116198102762569	binder
RAVEYNALF	HLA-B*58:01	0.9791554093360901	0.017538683388093602	binder
RAVGHEPEHW	HLA-B*58:01	0.9985250234603882	0.0013261051516666419	binder
RAVKVLQLF	HLA-B*58:01	0.9970468044281006	0.00300044883654705	binder
RAYAKDVKF	HLA-B*58:01	0.9810202479362488	0.023346897248420533	binder
RGADIDQQW	HLA-B*58:01	0.9899914741516114	0.006869919744878517	binder
RGAGPAPAW	HLA-B*58:01	0.971508264541626	0.01671249694345674	binder
RGAQVEEIW	HLA-B*58:01	0.9757311463356018	0.021040560731404086	binder
RGFGSAVGWLPLG	HLA-B*58:01	0.3333368055522442	0.1926559683502162	not-binder
RGISVENSW	HLA-B*58:01	0.9730928778648377	0.03619748746684125	binder
RGNPLVVRF	HLA-B*58:01	0.9736297488212585	0.013656925246004826	binder
RGTVIVERW	HLA-B*58:01	0.9944584012031555	0.003983882206848106	binder
RIAPSGDQW	HLA-B*58:01	0.991488766670227	0.011125179369511875	binder
RIINRFHSF	HLA-B*58:01	0.7959492206573486	0.15589777100823413	binder
RILGSDTESW	HLA-B*58:01	0.9970939993858338	0.0033268550910572656	binder
RILPQDVILKF	HLA-B*58:01	0.9986632943153382	0.0010596619407922242	binder
RITPEFSKW	HLA-B*58:01	0.9950783133506775	0.0026786814281161715	binder
RLAPNFRW	HLA-B*58:01	0.989073634147644	0.009335954548275849	binder
RLFDEGTISKW	HLA-B*58:01	0.9995086669921875	0.00030471241173881997	binder
RLFGAVVRW	HLA-B*58:01	0.9948547959327698	0.003129511443549521	binder
RLNPLVLLL	HLA-B*58:01	0.9556928992271423	0.027227829589228456	binder
RMFLENETW	HLA-B*58:01	0.9963828325271606	0.0017310512142558942	binder
RSADEPMTTF	HLA-B*58:01	0.9974698305130005	0.0010723356877054703	binder
RSAEALAF	HLA-B*58:01	0.8858099937438965	0.06229738244886012	binder
RSAKWRPG	HLA-B*58:01	0.04133151794594596	0.03815790531064854	not-binder
RSAPPGPFAW	HLA-B*58:01	0.9998493671417237	8.044266707775623e-05	binder
RSAQAIHKF	HLA-B*58:01	0.995862090587616	0.004137948813615289	binder
RSARDTAQIF	HLA-B*58:01	0.9895832657814025	0.00697414601861442	binder
RSAVVEMLI	HLA-B*58:01	0.978362250328064	0.011444972105701882	binder
RSDGLLQLW	HLA-B*58:01	0.9989107608795166	0.0008002928151306279	binder
RSDIGEFEW	HLA-B*58:01	0.988985812664032	0.009857860249496277	binder
RSDKPKLF	HLA-B*58:01	0.9369714140892029	0.04507589129864155	binder
RSDPSIMNW	HLA-B*58:01	0.9990272879600525	0.0009595591078414664	binder
RSEVILEKW	HLA-B*58:01	0.9984132170677185	0.0006656202522461288	binder
RSFFTDGSLDSW	HLA-B*58:01	0.9994235634803772	0.0005313928854513021	binder
RSFLTKLEW	HLA-B*58:01	0.9976018667221069	0.0022503622541594176	binder
RSFPGFQAF	HLA-B*58:01	0.9970966219902039	0.002880092672902532	binder
RSFQMQYNL	HLA-B*58:01	0.9574737191200257	0.05943334480420827	binder
RSGPASTF	HLA-B*58:01	0.9750803709030151	0.010767028411182218	binder
RSGQNGNQTW	HLA-B*58:01	0.9984824776649475	0.0010817813860837585	binder
RSIAGIDQW	HLA-B*58:01	0.9986682057380676	0.0015627162846986516	binder
RSIESTLDDLF	HLA-B*58:01	0.9858912229537964	0.009936288214654854	binder
RSIKEKISMW	HLA-B*58:01	0.9995644807815551	0.0002925393254948039	binder
RSILAPLAW	HLA-B*58:01	0.9977911472320556	0.0009937811032702708	binder
RSIPAYLAETLYY	HLA-B*58:01	0.9252350568771363	0.05440916166538313	binder
RSIPVLAKW	HLA-B*58:01	0.9996697068214416	0.0001650847395187373	binder
RSIQLDGLVW	HLA-B*58:01	0.9995837450027466	0.00030534247180335995	binder
RSIQVGPGAAARW	HLA-B*58:01	0.9992849707603455	0.0003736827330972023	binder
RSISDKQQW	HLA-B*58:01	0.9978540539741516	0.0015596079373333906	binder
RSISQGLTWTW	HLA-B*58:01	0.9998213648796082	0.00021618531530418004	binder
RSIVNQVRF	HLA-B*58:01	0.9965909600257874	0.0023674214115656103	binder
RSKQTKELW	HLA-B*58:01	0.9958616971969605	0.002483714803311292	binder
RSLAYIHSF	HLA-B*58:01	0.996308696269989	0.0015396196061753132	binder
RSLDQQMYL	HLA-B*58:01	0.9792373061180115	0.015633967889049062	binder
RSLGFNTQI	HLA-B*58:01	0.9133618950843811	0.06393379223563857	binder
RSLKDHKVSF	HLA-B*58:01	0.9939983129501343	0.0052639302993930746	binder
RSLPASQAW	HLA-B*58:01	0.9992232322692871	0.0011974565652899069	binder
RSLPEIWTL	HLA-B*58:01	0.9988903045654297	0.0007861191631044049	binder
RSLPRDTSNW	HLA-B*58:01	0.9991085886955261	0.0011100146848284922	binder
RSLQLHLVF	HLA-B*58:01	0.9954983592033386	0.0034982504741396326	binder
RSMDQGSTW	HLA-B*58:01	0.9963826775550843	0.005508186877565337	binder
RSMGLPLQF	HLA-B*58:01	0.9957954287528992	0.0031601842645310797	binder
RSMKGLRW	HLA-B*58:01	0.9965290307998658	0.0013068670079425515	binder
RSNGSYVDGW	HLA-B*58:01	0.9950846433639526	0.003303294726241529	binder
RSNILTLMY	HLA-B*58:01	0.9862718462944031	0.006790835111365563	binder
RSNIMTLLF	HLA-B*58:01	0.9968006491661072	0.0028612509058995577	binder
RSNSFNSTF	HLA-B*58:01	0.9881902456283569	0.007239847058803776	binder
RSQSSELTKW	HLA-B*58:01	0.9989024639129639	0.0005379872928924684	binder
RSQVVLYTL	HLA-B*58:01	0.9619192361831665	0.03885946809852131	binder
RSRDISREEW	HLA-B*58:01	0.9990903258323669	0.0003314623490131992	binder
RSRVDQEERW	HLA-B*58:01	0.9994582295417785	0.0005199342273810841	binder
RSSDSWEVW	HLA-B*58:01	0.9976567506790162	0.0017128488064092023	binder
RSSGPYGGGGQYF	HLA-B*58:01	0.992852759361267	0.00975250007341668	binder
RSSGRVYYF	HLA-B*58:01	0.9899210214614869	0.009937956941861524	binder
RSSPVEYEF	HLA-B*58:01	0.9986625432968139	0.0012499116210617628	binder
RSSQTGDWTW	HLA-B*58:01	0.9993656396865844	0.00046271794094568744	binder
RSSSLSDFSW	HLA-B*58:01	0.9991740703582763	0.0007570830459487038	binder
RSSVILLTY	HLA-B*58:01	0.9952632904052734	0.003825510024698228	binder
RSSYLANEILW	HLA-B*58:01	0.9973047971725464	0.002499193489138528	binder
RSTDRVLQW	HLA-B*58:01	0.9976181626319885	0.002240633679196834	binder
RSTHEAVARW	HLA-B*58:01	0.998974597454071	0.0012110241269970691	binder
RSTQQTTEW	HLA-B*58:01	0.994121503829956	0.007737530710755185	binder
RSTVAEHLW	HLA-B*58:01	0.999240493774414	0.00045499018029679475	binder
RSTVLTPMF	HLA-B*58:01	0.9732512474060059	0.025129254808540388	binder
RSVDEVNYW	HLA-B*58:01	0.9990578770637513	0.0007585668724728815	binder
RSVDLQTRI	HLA-B*58:01	0.9545147299766541	0.061472181875070864	binder
RSVEDLKERY	HLA-B*58:01	0.9948741674423218	0.004413299578846818	binder
RSVLDNRARF	HLA-B*58:01	0.9713461875915528	0.018538259231856417	binder
RSVPLKATF	HLA-B*58:01	0.996002995967865	0.004840988654110943	binder
RSVPTSTVF	HLA-B*58:01	0.99574773311615	0.003190291958035266	binder
RSVPTSTVFY	HLA-B*58:01	0.9945836305618286	0.004481371063162127	binder
RSVQVIGGIW	HLA-B*58:01	0.9990594148635864	0.0006366125226267431	binder
RSVRLYHLL	HLA-B*58:01	0.9860183000564575	0.0061963619122417666	binder
RSWLSYSY	HLA-B*58:01	0.9396315455436707	0.02019148648351882	binder
RSWVEQDHW	HLA-B*58:01	0.9992148518562317	0.0006244290377064124	binder
RSYLQDPIW	HLA-B*58:01	0.9973470330238342	0.001517023919106757	binder
RSYQLEGVNW	HLA-B*58:01	0.999789583683014	0.0001899251754075911	binder
RSYSQQLFL	HLA-B*58:01	0.9781971454620362	0.03645297925743339	binder
RSYYSVQTAEW	HLA-B*58:01	0.9934402823448181	0.010965940332467774	binder
RTAHTFESW	HLA-B*58:01	0.999309754371643	0.0005299252338395677	binder
RTAITTPNF	HLA-B*58:01	0.984061062335968	0.016336592057042472	binder
RTAKALQAHW	HLA-B*58:01	0.9997616887092591	0.0001280059970285619	binder
RTAKLQVTL	HLA-B*58:01	0.9769771575927735	0.03518198632256388	binder
RTAQLAKIKW	HLA-B*58:01	0.9986802935600281	0.001417796205066548	binder
RTDSSHQAW	HLA-B*58:01	0.9970338106155395	0.002793998181266078	binder
RTEAILKASW	HLA-B*58:01	0.9984057903289795	0.0011725141392431417	binder
RTEEMKWRQW	HLA-B*58:01	0.9964131116867065	0.0025270217624528126	binder
RTEKTMATW	HLA-B*58:01	0.9953112006187439	0.00455208804485734	binder
RTEVVQTLW	HLA-B*58:01	0.9920495629310608	0.007633999253882475	binder
RTFKGFQI	HLA-B*58:01	0.9411415934562684	0.06304003182850196	binder
RTGHILVQW	HLA-B*58:01	0.9990151405334473	0.000801896776924432	binder
RTGHTVLTW	HLA-B*58:01	0.9990715146064758	0.00033774028830082506	binder
RTIEDFNKF	HLA-B*58:01	0.9976532459259033	0.001660120671641223	binder
RTKEEVNEW	HLA-B*58:01	0.9991799354553222	0.00035982647946015007	binder
RTLDFDPLL	HLA-B*58:01	0.9680608153343201	0.03211179967158216	binder
RTLPTKEFLW	HLA-B*58:01	0.9996553540229798	0.0004698852658649998	binder
RTLRDIETF	HLA-B*58:01	0.9997051596641541	0.00025001976790707645	binder
RTMEIESTF	HLA-B*58:01	0.997422206401825	0.0037266993500290743	binder
RTMEWVQTI	HLA-B*58:01	0.9907489657402039	0.013733542282362891	binder
RTMNIKSATW	HLA-B*58:01	0.9993442893028259	0.0006620857509073305	binder
RTNAIKQTF	HLA-B*58:01	0.9969202041625976	0.003007979646568808	binder
RTNGVLLFI	HLA-B*58:01	0.9759319663047791	0.015926130639053692	binder
RTNNIELHY	HLA-B*58:01	0.9925806879997253	0.00513020318974481	binder
RTSDKELYF	HLA-B*58:01	0.9886723518371582	0.007844790657976691	binder
RTSETNTLF	HLA-B*58:01	0.9898220896720886	0.006922876867312914	binder
RTSLIGEEW	HLA-B*58:01	0.9985505938529968	0.001892660440266152	binder
RTSPSGGTW	HLA-B*58:01	0.9984306693077087	0.0018958368549554868	binder
RTSRTLLLL	HLA-B*58:01	0.9908374071121215	0.005739617665477326	binder
RTSTSQAVF	HLA-B*58:01	0.9750078201293946	0.02481311525600268	binder
RTTDEVYLF	HLA-B*58:01	0.9936060428619384	0.005413366523311197	binder
RTTDIVIRI	HLA-B*58:01	0.9940044522285462	0.005227342663011764	binder
RTTDLLTDW	HLA-B*58:01	0.9953403353691102	0.005895780384505018	binder
RTTHLHNDLW	HLA-B*58:01	0.9980045557022095	0.002568128596427175	binder
RTTPATELDAW	HLA-B*58:01	0.9985193848609925	0.0011621985396603172	binder
RTTQIYTYF	HLA-B*58:01	0.9909239172935486	0.0059652398909697596	binder
RTTTVESSF	HLA-B*58:01	0.9574972152709961	0.06111296298798762	binder
RTVAALASW	HLA-B*58:01	0.9993717432022095	0.0005003264250034832	binder
RTVALTALL	HLA-B*58:01	0.9616680026054383	0.025437783926815945	binder
RTVEDFNKF	HLA-B*58:01	0.9975452899932862	0.0014565322962815177	binder
RTVEKTWKL	HLA-B*58:01	0.990033483505249	0.014066602073350691	binder
RTVNVEDSW	HLA-B*58:01	0.9983143210411072	0.0010643588456519127	binder
RTVPGALGAW	HLA-B*58:01	0.9997845530509949	0.00013050731508934616	binder
RTYFVANEW	HLA-B*58:01	0.9982685446739197	0.0012051761459150455	binder
RVAAVLLQF	HLA-B*58:01	0.9951131582260132	0.004864937309127047	binder
RVDGAVSSW	HLA-B*58:01	0.9933928489685059	0.005028616903820294	binder
RVDTSPTPVSW	HLA-B*58:01	0.9906508326530457	0.008155312104903794	binder
RVEGAQQRW	HLA-B*58:01	0.9885951042175293	0.0026818465455761818	binder
RVFAECNDESFW	HLA-B*58:01	0.9985429525375367	0.0013109122007422818	binder
RVFDLPLTW	HLA-B*58:01	0.9986011505126953	0.0008787489159706322	binder
RVGKAFKY	HLA-B*58:01	0.8452743887901306	0.12970138531614295	binder
RVHKDGSLW	HLA-B*58:01	0.9858079314231872	0.008419606016390312	binder
RVNPVEYSI	HLA-B*58:01	0.9840956449508667	0.007923556708218508	binder
RVQGFQVEY	HLA-B*58:01	0.8355451464653015	0.16789809112991502	binder
RVSELQVLL	HLA-B*58:01	0.8892932534217834	0.14584463092380334	binder
RVSNIRQVF	HLA-B*58:01	0.9539162755012512	0.06322525414686454	binder
RVSPALGITW	HLA-B*58:01	0.999784791469574	0.0001320057575017207	binder
RVSQLQIQF	HLA-B*58:01	0.985745882987976	0.010556208314681976	binder
RVVIFDPSW	HLA-B*58:01	0.9952239751815796	0.0040187263848566615	binder
SAAGTYAW	HLA-B*58:01	0.9881986021995545	0.007280140655489521	binder
SAAPKPTSW	HLA-B*58:01	0.996860659122467	0.00370660027669423	binder
SAAPTFMI	HLA-B*58:01	0.7343702852725983	0.25345312345315946	binder
SAASSYSF	HLA-B*58:01	0.7879217267036438	0.12075429448941787	binder
SADNTVILW	HLA-B*58:01	0.9934222459793091	0.0049992412064420256	binder
SADRTVKLW	HLA-B*58:01	0.9984508156776428	0.0010250090162162576	binder
SADRTVTLW	HLA-B*58:01	0.9975409269332886	0.0017673897991534564	binder
SAGHAYHW	HLA-B*58:01	0.995362150669098	0.004559539576549949	binder
SAGHTFSW	HLA-B*58:01	0.9956050753593445	0.0033542050810278115	binder
SAGQAWKW	HLA-B*58:01	0.9939805269241333	0.002989669889470766	binder
SAGSSFVF	HLA-B*58:01	0.7830357789993286	0.1487977709938752	binder
SALRGEPLW	HLA-B*58:01	0.9946342945098877	0.003676046090733886	binder
SAPSRATAL	HLA-B*58:01	0.4411511942744255	0.22726006037224017	ambiguous
SAPVGVTAL	HLA-B*58:01	0.1879071205854416	0.09189426119792775	not-binder
SAPYGRITL	HLA-B*58:01	0.3862403377890587	0.2973249306736107	ambiguous
SAQGSESHSL	HLA-B*58:01	0.48898149877786634	0.30824019825145654	ambiguous
SASEVLKEW	HLA-B*58:01	0.9985156893730164	0.0009683859864255184	binder
SATDTSAKW	HLA-B*58:01	0.9953629612922669	0.004388554830249362	binder
SATPSLVTW	HLA-B*58:01	0.998528242111206	0.0007207798849820775	binder
SAYVDSHKW	HLA-B*58:01	0.9959545612335206	0.0025593956692409356	binder
SDSAQGSESHSL	HLA-B*58:01	0.42707563638687135	0.16873416073173683	ambiguous
SINPNNHSW	HLA-B*58:01	0.9981920838356018	0.001211589827209377	binder
SIPEKNRPL	HLA-B*58:01	0.01014833974186331	0.007715905166118832	not-binder
SIPGGYNAL	HLA-B*58:01	0.009211647999472916	0.006655256393461042	not-binder
SKSVGQILLW	HLA-B*58:01	0.9251076221466065	0.046945125371559995	binder
SKVLAEVNTSW	HLA-B*58:01	0.9496919631958007	0.028520869138469292	binder
SPSASSSSSFRW	HLA-B*58:01	0.9701531171798706	0.03970808728084652	binder
SPSSSPTHLW	HLA-B*58:01	0.9822554469108582	0.01728016335632534	binder
SQPKIVKWDRDM	HLA-B*58:01	0.31737678721547125	0.31248741227380195	not-binder
SQPLGPRII	HLA-B*58:01	0.052382136415690186	0.09118716356556514	not-binder
SSACLIGDAW	HLA-B*58:01	0.9971668362617493	0.001361323939053182	binder
SSAYEFVTW	HLA-B*58:01	0.9883716702461243	0.009134771454702423	binder
SSDSHQPLW	HLA-B*58:01	0.9902379393577576	0.005079893151143245	binder
SSDTTVLIW	HLA-B*58:01	0.9866195440292358	0.013403963009490065	binder
SSFASHKW	HLA-B*58:01	0.9961176991462708	0.0021497618171077673	binder
SSGPQSGW	HLA-B*58:01	0.9914970397949219	0.004275759959856779	binder
SSIVDNELW	HLA-B*58:01	0.9935975313186646	0.00645920186924373	binder
SSLKKKQIW	HLA-B*58:01	0.9858605980873107	0.007291991290226458	binder
SSLPTVEKW	HLA-B*58:01	0.9995629668235779	0.0002726301137733565	binder
SSMPNAESW	HLA-B*58:01	0.998735249042511	0.0009524798594637622	binder
SSNPEQLFF	HLA-B*58:01	0.9892529964447021	0.006229299047050231	binder
SSPQPGSAL	HLA-B*58:01	0.17903260365128518	0.12839914095698518	not-binder
SSPTSPNAL	HLA-B*58:01	0.39542338997125626	0.2527689938668667	ambiguous
SSSDLMSKW	HLA-B*58:01	0.9965582013130188	0.002350988656230305	binder
SSSKEHVKW	HLA-B*58:01	0.9941217541694641	0.00415893839434701	binder
SSSKGSLGGGF	HLA-B*58:01	0.920493221282959	0.041838265530242676	binder
SSSQIILKW	HLA-B*58:01	0.999390184879303	0.0003037776482495406	binder
SSSRIRAAW	HLA-B*58:01	0.9875455021858215	0.013629920777810327	binder
SSSSIEVHW	HLA-B*58:01	0.9954547047615051	0.005023161408289102	binder
SSSSSFRW	HLA-B*58:01	0.9939981698989868	0.00718260271850365	binder
SSTISSNVASKA	HLA-B*58:01	0.4483769178390503	0.2802595427145115	ambiguous
SSTPHNVSW	HLA-B*58:01	0.9976501584053039	0.001050832710678843	binder
SSTPIAPVF	HLA-B*58:01	0.9379271984100341	0.0343815823007918	binder
SSTTVIPTL	HLA-B*58:01	0.7722108662128448	0.219909605720656	binder
SSTVTHLF	HLA-B*58:01	0.9835069894790649	0.011759883821794805	binder
STAPQPVW	HLA-B*58:01	0.9901764392852783	0.005270341507900553	binder
STAVSYAW	HLA-B*58:01	0.9814481258392334	0.01353147191634945	binder
STDKTVRLW	HLA-B*58:01	0.9991246938705445	0.0008035948037274708	binder
SVIEEHANW	HLA-B*58:01	0.9860633850097656	0.013419367528646536	binder
SVIKNLQSRW	HLA-B*58:01	0.9950978517532348	0.007252235011695248	binder
SVPEAQSAL	HLA-B*58:01	0.026070896070450544	0.02757974673673581	not-binder
SVPLAATSM	HLA-B*58:01	0.09457234963774681	0.06357105944890044	not-binder
SVTEIQEK	HLA-B*58:01	0.487254199385643	0.3278947507913778	ambiguous
TAHSEPSLW	HLA-B*58:01	0.9693857669830322	0.04506048576849356	binder
TAIREVGVW	HLA-B*58:01	0.9917988419532776	0.0055994996118613905	binder
TAPTGHTL	HLA-B*58:01	0.3651170670986176	0.054182768493909905	not-binder
TAVKIAPRY	HLA-B*58:01	0.7668127536773681	0.13273606320887768	binder
TAVTPQQTW	HLA-B*58:01	0.994087553024292	0.004084280976705571	binder
TFTVTEKPEVID	HLA-B*58:01	0.35326337106525896	0.25724831777741436	not-binder
TINKVLLQY	HLA-B*58:01	0.9217900633811951	0.09348260801081032	binder
TKAVDAETAE	HLA-B*58:01	0.03490354930981994	0.01758098527112238	not-binder
TKKSVQYDDVPEYK	HLA-B*58:01	0.18332514762878419	0.18272043535045215	not-binder
TKTFTVTEKPEVID	HLA-B*58:01	0.2331713411724195	0.19686426423796835	not-binder
TLKGETTTEAVD	HLA-B*58:01	0.18387074442580342	0.3295929688853339	not-binder
TSDPGGLASW	HLA-B*58:01	0.9983142733573913	0.0014464948178807171	binder
TSGPGFHL	HLA-B*58:01	0.8676388025283813	0.10848285485442362	binder
TSGPPLTM	HLA-B*58:01	0.8089347958564759	0.1501393054484041	binder
TSLPDTDTW	HLA-B*58:01	0.9949867844581604	0.003785802305035761	binder
TSLVSDGETW	HLA-B*58:01	0.9970483660697937	0.0022063324287480684	binder
TSPSVTPLI	HLA-B*58:01	0.32479049563407897	0.1915977658601454	not-binder
TSSSLPEAW	HLA-B*58:01	0.9913027286529541	0.010601043968403473	binder
TSVLENHHW	HLA-B*58:01	0.9972686409950257	0.0020204900543537114	binder
TTAIAEAW	HLA-B*58:01	0.9605543613433838	0.04855620168490874	binder
TTTEAVDAATAE	HLA-B*58:01	0.286909770173952	0.1619250522631122	not-binder
TTTKAVDAETAE	HLA-B*58:01	0.22488622069358827	0.04815980027541101	not-binder
TTYKLVINGK	HLA-B*58:01	0.04046646971037262	0.03656929913813234	not-binder
TTYKLVINGKT	HLA-B*58:01	0.18874133452773095	0.2035178341989321	not-binder
TVDIPENVDI	HLA-B*58:01	0.06393097676336765	0.053403957640782804	not-binder
TVHQGDTSW	HLA-B*58:01	0.9678964376449585	0.01916572059141168	binder
TVIEKTESW	HLA-B*58:01	0.9928142070770264	0.007181177727663171	binder
TVLTTHHHW	HLA-B*58:01	0.9935807824134827	0.003814214617512482	binder
TVTEKPEVID	HLA-B*58:01	0.30410990342497823	0.2822120121809411	not-binder
TYDDATKTF	HLA-B*58:01	0.944719922542572	0.058650728025972376	binder
TYDDATKTFTVTE	HLA-B*58:01	0.32601074607810004	0.2786724983365844	not-binder
TYDDATKTFTVTEK	HLA-B*58:01	0.592584365606308	0.3192593179613376	ambiguous
TYDDATKTFTVT	HLA-B*58:01	0.6049404203891754	0.2883062823587083	ambiguous
VAAKNLQEAEEW	HLA-B*58:01	0.993047833442688	0.006225289084819629	binder
VAAPSWLH	HLA-B*58:01	0.9008247017860412	0.05398807005248854	binder
VAGKTYRW	HLA-B*58:01	0.9954579710960388	0.0039420177899535174	binder
VANLTNLVW	HLA-B*58:01	0.9960497379302978	0.0019276772060021251	binder
VAPRSGLAA	HLA-B*58:01	0.12259441390633583	0.17092596378317038	not-binder
VGGEALELR	HLA-B*58:01	0.12840372174978257	0.055872009389919985	not-binder
VGLPAAGKTTW	HLA-B*58:01	0.9972355365753174	0.00354001218591377	binder
VIEVKVPA	HLA-B*58:01	0.017416360357310624	0.015526417075042697	not-binder
VKLAKAGKNQGD	HLA-B*58:01	0.21031727492809296	0.2663679423771426	not-binder
VLDPHTSHSW	HLA-B*58:01	0.999476683139801	0.00012291214492575882	binder
VNLPINGNGKQ	HLA-B*58:01	0.6640704214572907	0.21107588941303906	binder
VSAAEQQLW	HLA-B*58:01	0.9987959146499634	0.0005238978514057201	binder
VSAETVEKW	HLA-B*58:01	0.9997168898582458	0.0001954418084419459	binder
VSAPELGLW	HLA-B*58:01	0.9990839004516602	0.0007339112341162858	binder
VSDPENTTW	HLA-B*58:01	0.9972117185592652	0.0028794165052526913	binder
VSFDSHEEW	HLA-B*58:01	0.9975070595741272	0.0030261015227804004	binder
VSFPDVTSNMTI	HLA-B*58:01	0.9638437628746033	0.048001882127296634	binder
VSGKPLLI	HLA-B*58:01	0.8956878304481506	0.0640841849765319	binder
VSGKVYQW	HLA-B*58:01	0.9984707236289978	0.0011656084022860736	binder
VSHPNEVSW	HLA-B*58:01	0.9988561272621155	0.0011041699887442973	binder
VSIKAIGW	HLA-B*58:01	0.9979250311851502	0.001175815849834628	binder
VSKPDLITW	HLA-B*58:01	0.9995120286941528	0.0006457687054730344	binder
VSNPYHVVI	HLA-B*58:01	0.9711779952049255	0.026905582119828714	binder
VSNRNKLKW	HLA-B*58:01	0.9931578993797302	0.0036176713095615394	binder
VSQKISKTRW	HLA-B*58:01	0.9960176229476929	0.0033794601793480155	binder
VSSDVQSVF	HLA-B*58:01	0.9829994320869446	0.021089087093455146	binder
VSSKAYLM	HLA-B*58:01	0.9694498658180237	0.022233310619223214	binder
VSSTNGHRW	HLA-B*58:01	0.9970227599143981	0.0016592242574252215	binder
VSTASHLL	HLA-B*58:01	0.8686445116996765	0.05837522978297272	binder
VSTTIDPFW	HLA-B*58:01	0.9943551063537598	0.0019983226059764156	binder
VTAGDPVSW	HLA-B*58:01	0.9916300892829895	0.009481357318873748	binder
VTATSSKW	HLA-B*58:01	0.997672152519226	0.001323133248314734	binder
VTIHEKQKESW	HLA-B*58:01	0.9983650922775269	0.0021576680732420853	binder
VTNKSQIRTW	HLA-B*58:01	0.9986446738243103	0.0014361853598597641	binder
VTNKSVSVW	HLA-B*58:01	0.9989974498748779	0.0005091174296717084	binder
VTVAEGGVA	HLA-B*58:01	0.034110247436910865	0.023765847465601713	not-binder
VTVQSFGW	HLA-B*58:01	0.9957135200500489	0.0029346342562079253	binder
VVPEPGQPL	HLA-B*58:01	0.0452904000878334	0.017960828544091628	not-binder
VVSPHEDMRTW	HLA-B*58:01	0.9981322407722473	0.0029447292004815685	binder
VVSSIHSSW	HLA-B*58:01	0.9980161547660827	0.0007763681749282744	binder
WESGRGWRSWRAGV	HLA-B*58:01	0.02052377097825229	0.0331171412572211	not-binder
WSTKESPRW	HLA-B*58:01	0.9956124186515808	0.001849831137043091	binder
YAPKGSSL	HLA-B*58:01	0.07941594570875168	0.0672240293951354	not-binder
YAPSGNYV	HLA-B*58:01	0.0417023127200082	0.06904766729617592	not-binder
YAQKDLGYLQQW	HLA-B*58:01	0.9946304082870483	0.006860811628918389	binder
YDPSSAPGKGVVW	HLA-B*58:01	0.9776615619659423	0.012685137611350077	binder
YENEVALRQ	HLA-B*58:01	0.02011034041643143	0.013013055949130208	not-binder
YFAERVTSL	HLA-B*58:01	0.3148785799741745	0.2916490303488033	not-binder
YLNRHLHTW	HLA-B*58:01	0.9874770164489746	0.010159145258801064	binder
YLPDGTASL	HLA-B*58:01	0.015729502122849227	0.00987134283322675	not-binder
YQSKYEEL	HLA-B*58:01	0.10822490639984608	0.0868687082198463	not-binder
YSGLSVSW	HLA-B*58:01	0.9863394141197205	0.010710121852696023	binder
YSKYYKTID	HLA-B*58:01	0.017075485619716346	0.03018937797863549	not-binder
YTIKDTVAW	HLA-B*58:01	0.9992004036903381	0.0004434340480471465	binder
YTYKKQVKI	HLA-B*58:01	0.7191901981830597	0.30339592774780333	binder
YVNLPINGNGKQ	HLA-B*58:01	0.8713364362716675	0.11984983041247542	binder
GTQLTMRT	HLA-B*58:01	0.17079468006268145	0.15019752209157242	not-binder
HLCKLFDI	HLA-B*58:01	0.2863747227936983	0.191021217628196	not-binder
GARTALFN	HLA-B*58:01	0.09336644969880581	0.11105958042760411	not-binder
PELWFGDD	HLA-B*58:01	0.02050156514160335	0.023916387156532246	not-binder
LITKGYNF	HLA-B*58:01	0.5944000542163849	0.22261926207400495	ambiguous
TLTKLSKL	HLA-B*58:01	0.317259082198143	0.11962812677479237	not-binder
PDAKFAID	HLA-B*58:01	0.027210844063665716	0.035357534226199486	not-binder
QSINYIGY	HLA-B*58:01	0.4242414951324463	0.18270637568843126	ambiguous
FANGTQAQ	HLA-B*58:01	0.04578274842351675	0.048221271950803175	not-binder
QKSGTMIL	HLA-B*58:01	0.03546816720627248	0.04640583492323664	not-binder
LYKPLGQA	HLA-B*58:01	0.022877767868340015	0.014264395318515859	not-binder
YYRQMPTP	HLA-B*58:01	0.001411912140520144	0.002294350678877827	not-binder
TLKICVAY	HLA-B*58:01	0.23998461067676544	0.07548876169788223	not-binder
IAEFIVKS	HLA-B*58:01	0.012751112649129936	0.01946168253580266	not-binder
GRAARNWE	HLA-B*58:01	0.0065403401589719575	0.00678860383584852	not-binder
DNNFKRTT	HLA-B*58:01	0.06827793191187084	0.08089738798994654	not-binder
LIVEDLEP	HLA-B*58:01	0.05161548857577145	0.0522320701878763	not-binder
GHAMSVIP	HLA-B*58:01	0.0011785913149651606	0.0007456921569524824	not-binder
FWAATVIT	HLA-B*58:01	0.02630073591135442	0.03537522408410152	not-binder
TSENIERV	HLA-B*58:01	0.10469257384538651	0.07240156226871541	not-binder
CPEINYVL	HLA-B*58:01	0.055261773872189224	0.0484201579022343	not-binder
LLWAALRT	HLA-B*58:01	0.12323484271764755	0.08233749213546183	not-binder
MTLGIFMI	HLA-B*58:01	0.528257143497467	0.15300342032443495	ambiguous
FGLKGSLC	HLA-B*58:01	0.18875937014818192	0.08641056949899241	not-binder
KLVDNIHI	HLA-B*58:01	0.21216030567884445	0.21387521063569145	not-binder
SEKLYNFP	HLA-B*58:01	0.006123053013288882	0.010280897329759169	not-binder
HHGYIARV	HLA-B*58:01	0.00701840283581987	0.0038779775834764164	not-binder
HALDQGRV	HLA-B*58:01	0.016664199366277898	0.009356140326879136	not-binder
YNFNTMMY	HLA-B*58:01	0.3861334517598152	0.23255191772443826	ambiguous
SNILNMLR	HLA-B*58:01	0.2677617773413658	0.23712344878785957	not-binder
LSGIITSL	HLA-B*58:01	0.6796499967575074	0.12951174021609207	binder
FIEHANLK	HLA-B*58:01	0.0487440439639613	0.08143985706235086	not-binder
LCFLEKSL	HLA-B*58:01	0.4036849051713943	0.15848131086367115	not-binder
LMVWRRSL	HLA-B*58:01	0.0957435185671784	0.12605519658113376	not-binder
KISWADLM	HLA-B*58:01	0.3699300080537796	0.1671257189597812	not-binder
GFVKFYLN	HLA-B*58:01	0.01752627321984619	0.016409474161476558	not-binder
VKRTTLHP	HLA-B*58:01	0.018653092855674912	0.026105596103499856	not-binder
PLGDSPQP	HLA-B*58:01	0.09300174303352833	0.12063544364749078	not-binder
VKKALVIG	HLA-B*58:01	0.006677306978963316	0.009157914171768903	not-binder
YHAPGAFP	HLA-B*58:01	0.0012070307959220373	0.0012560955416318494	not-binder
GDLGMKDA	HLA-B*58:01	0.014813436324766371	0.024603628901764544	not-binder
KKKKYCYL	HLA-B*58:01	0.07874645199626684	0.08812937437106459	not-binder
AGEIEFDE	HLA-B*58:01	0.04503148002550006	0.04607716579740504	not-binder
IVMKNTDE	HLA-B*58:01	0.055391435697674754	0.06964993946928956	not-binder
QLPGGILL	HLA-B*58:01	0.018233487010002138	0.0126714393279883	not-binder
KYFGSGVI	HLA-B*58:01	0.06670263148844242	0.04345099828906289	not-binder
QDAVSRSQ	HLA-B*58:01	0.04610733706504107	0.03459092226584816	not-binder
HQVANYTL	HLA-B*58:01	0.03871120559051633	0.03264181148642013	not-binder
LISDDFKK	HLA-B*58:01	0.15750104021281003	0.1013802978694411	not-binder
SSSSSEAA	HLA-B*58:01	0.055075014429166916	0.04627315690960231	not-binder
NTLGENIA	HLA-B*58:01	0.0021624699551921365	0.0017056310741479137	not-binder
QNPFLVIL	HLA-B*58:01	0.03904980947263539	0.019776434333569584	not-binder
DSVDASDQ	HLA-B*58:01	0.012869894624236622	0.010322365739036759	not-binder
AFMGYVLP	HLA-B*58:01	0.001375477774126921	0.0009276026302029024	not-binder
CSDKNDFP	HLA-B*58:01	0.01648055212572217	0.016346690137430266	not-binder
DLDRIYPA	HLA-B*58:01	0.010826625322806649	0.012863119729265104	not-binder
SLQLLTVA	HLA-B*58:01	0.0019446983700618149	0.0016945442602080165	not-binder
NGPESIAG	HLA-B*58:01	0.004354540395434014	0.00394955031945485	not-binder
SKVHGFRA	HLA-B*58:01	0.0038358570680429695	0.004741042052460682	not-binder
SNLRDGNL	HLA-B*58:01	0.03312394751701504	0.031143689709434257	not-binder
VESGGDNL	HLA-B*58:01	0.006977504523820244	0.0068072018905653234	not-binder
PNRMIDVG	HLA-B*58:01	0.002054862873410457	0.003179147578206502	not-binder
KASEIEGS	HLA-B*58:01	0.0052119263331405815	0.002817346017430849	not-binder
EAVAAGMV	HLA-B*58:01	0.04334351047873497	0.045284314109824544	not-binder
TCKDLVSC	HLA-B*58:01	0.42198286652565004	0.11388659654550702	not-binder
AVIKELKG	HLA-B*58:01	0.010065214149653912	0.0059480018953056895	not-binder
LTSTLKTK	HLA-B*58:01	0.22829641848802568	0.1383797285842841	not-binder
LAVSLGHL	HLA-B*58:01	0.5421096563339234	0.18711558702324335	ambiguous
LSLKFDDP	HLA-B*58:01	0.19373431503772737	0.11253368203311195	not-binder
EAPDEATA	HLA-B*58:01	0.001211074536695378	0.0009892669834203934	not-binder
IEEADVII	HLA-B*58:01	0.0031720151276658725	0.004541766684107277	not-binder
LATGGSAV	HLA-B*58:01	0.13931542113423348	0.10755275732818721	not-binder
SEIELSIK	HLA-B*58:01	0.0339681938290596	0.026275908196595463	not-binder
HGAKVLVD	HLA-B*58:01	0.06991800144314766	0.04626762955827846	not-binder
KEENPVVA	HLA-B*58:01	0.005288232330349274	0.004861931213353622	not-binder
IRDHYPRP	HLA-B*58:01	0.008531352644786239	0.0044098135008703325	not-binder
VPYYNKPP	HLA-B*58:01	0.06961424031178468	0.10954648894474919	not-binder
FKIAETEI	HLA-B*58:01	0.012707775318995118	0.010168318557928756	not-binder
KNLNEKKL	HLA-B*58:01	0.24189557135105133	0.10141944771571705	not-binder
EAVDAGFL	HLA-B*58:01	0.0037546619976637887	0.0028720134676491903	not-binder
RGYEEIRT	HLA-B*58:01	0.11307275332510472	0.07453463054892362	not-binder
VIERGRIL	HLA-B*58:01	0.03364507502410561	0.032716325867574676	not-binder
NLTTSISW	HLA-B*58:01	0.9430393815040589	0.023179988285505583	binder
FAAVEQGY	HLA-B*58:01	0.3550397023558617	0.2184172124355115	not-binder
IVGAGYID	HLA-B*58:01	0.019701107125729322	0.020098434838154853	not-binder
MPEDILPD	HLA-B*58:01	0.05524465623311699	0.04702470162442725	not-binder
ACAHFTNN	HLA-B*58:01	0.028282604762353003	0.03710878655276635	not-binder
TSGLLRQV	HLA-B*58:01	0.41528082489967344	0.08766284315421242	not-binder
RETPLYFA	HLA-B*58:01	0.006486835065879859	0.011789481385366608	not-binder
LAQSLANN	HLA-B*58:01	0.04330793949193321	0.055991490417057276	not-binder
VPKDLSHI	HLA-B*58:01	0.054848133306950334	0.057722587419675786	not-binder
NKPAGTVV	HLA-B*58:01	0.005757766519673168	0.002315216993825508	not-binder
FRDIVTGP	HLA-B*58:01	0.01199331320822239	0.0086538873115416	not-binder
GATEFEIK	HLA-B*58:01	0.11018803119659423	0.03943581276089913	not-binder
NPGDTGFK	HLA-B*58:01	0.21391909271478654	0.09628668424064471	not-binder
EVKFEELK	HLA-B*58:01	0.3612614024430513	0.2988570651490926	ambiguous
LEQDTLVI	HLA-B*58:01	0.004918149832519703	0.007106608859190108	not-binder
NVVHLGDA	HLA-B*58:01	0.005085672623135906	0.006038630610790364	not-binder
RLADSVQR	HLA-B*58:01	0.06890077162533999	0.08121527165308469	not-binder
SGASRITD	HLA-B*58:01	0.0425301370996749	0.03175147988510766	not-binder
EVLAAAAA	HLA-B*58:01	0.05557919400525861	0.10221078049255539	not-binder
KNGIVNVS	HLA-B*58:01	0.038172737089917065	0.03611770169101899	not-binder
QLLTEKFN	HLA-B*58:01	0.04027038593776524	0.03471161593518831	not-binder
NSELERLQ	HLA-B*58:01	0.19148703441023826	0.16755996474173632	not-binder
HYEARELC	HLA-B*58:01	0.010145769454538822	0.0038668724898276033	not-binder
KILPYCPR	HLA-B*58:01	0.33294802978634835	0.20900597250508274	not-binder
VIAGGKKL	HLA-B*58:01	0.06456842555198819	0.06269612476416642	not-binder
SNTIFEIC	HLA-B*58:01	0.07846658155322075	0.03438722064711388	not-binder
EATKLAMI	HLA-B*58:01	0.19874794073402882	0.14416049908820391	not-binder
VSRPGLRV	HLA-B*58:01	0.4606316745281219	0.2604362759428046	ambiguous
QSATLLKR	HLA-B*58:01	0.24748773574829103	0.15486602874684918	not-binder
STPSEIIR	HLA-B*58:01	0.19516432285308838	0.0945724461214615	not-binder
VLRKSESE	HLA-B*58:01	0.03239083625376225	0.038020729559954974	not-binder
TWVKALAP	HLA-B*58:01	0.017747095366939903	0.019517350316356638	not-binder
SILKRTAT	HLA-B*58:01	0.009628413885366172	0.006212879481543047	not-binder
VTHGDVDV	HLA-B*58:01	0.04027099888771772	0.026301970302714778	not-binder
SQANSSFV	HLA-B*58:01	0.005327816210774472	0.008198236830076148	not-binder
KNSLERVV	HLA-B*58:01	0.05841805227100849	0.03859848037756267	not-binder
RIVTPGTL	HLA-B*58:01	0.12654521092772483	0.09630203763915826	not-binder
IGPQCSVV	HLA-B*58:01	0.009673864720389247	0.006869895439620863	not-binder
RTGLILTL	HLA-B*58:01	0.5757907807826996	0.20325479554700723	ambiguous
NMRSLEPP	HLA-B*58:01	0.0106902131868992	0.01292742564452057	not-binder
SRDHLMGE	HLA-B*58:01	0.012308151597972028	0.010688201194960547	not-binder
EGLGIATV	HLA-B*58:01	0.008516117277758894	0.01158955579160678	not-binder
TALNLSEE	HLA-B*58:01	0.13717276006937026	0.05688745025324067	not-binder
FTVEGEDL	HLA-B*58:01	0.032061361148953436	0.012454655088707077	not-binder
MSTLYHIF	HLA-B*58:01	0.9143528461456298	0.06298202622163132	binder
SPRAPEYV	HLA-B*58:01	0.032891439471859484	0.06239744210613437	not-binder
VGNSLPLS	HLA-B*58:01	0.06545698805712163	0.06132533975273983	not-binder
NMDMIPFH	HLA-B*58:01	0.0959417715203017	0.1344246799366806	not-binder
VSTPHPYS	HLA-B*58:01	0.2761317610740662	0.1227730984069977	not-binder
EKKIYDDL	HLA-B*58:01	0.04317159913480282	0.04321348775603342	not-binder
NSAKLEVQ	HLA-B*58:01	0.1921008661389351	0.07159393685674925	not-binder
KRGRSFCK	HLA-B*58:01	0.0009339131123851985	0.0008057400228880644	not-binder
TLLLRLRA	HLA-B*58:01	0.0006719885517668444	0.0011061366267512442	not-binder
EGYMDALR	HLA-B*58:01	0.13938348591327668	0.09549309798211732	not-binder
LAPADGEV	HLA-B*58:01	0.03413084656367573	0.04195458826502288	not-binder
SENADEYN	HLA-B*58:01	0.0009127172292210161	0.0005327992896876767	not-binder
TVNLPHGT	HLA-B*58:01	0.0956269736023387	0.08017443391879228	not-binder
TLSIIAYK	HLA-B*58:01	0.03159070238471031	0.01953876626098449	not-binder
TGGMGVIC	HLA-B*58:01	0.14295872822403907	0.09241602355996639	not-binder
HYAHVDCP	HLA-B*58:01	0.0032120270800078286	0.0033133070365997837	not-binder
KIVESRKD	HLA-B*58:01	0.035374689288437365	0.04292381233204568	not-binder
LDAMITCQ	HLA-B*58:01	0.06389913549646735	0.09869437253707473	not-binder
VAEELGHK	HLA-B*58:01	0.170830587297678	0.11345739681385923	not-binder
SFNEVGKL	HLA-B*58:01	0.6064027965068817	0.2427545205323929	ambiguous
QVINGLIE	HLA-B*58:01	0.050190238561481235	0.07017427704749471	not-binder
DDGMLYEF	HLA-B*58:01	0.6565377414226532	0.1841259832711682	binder
EIRAAEDP	HLA-B*58:01	0.0207933944882825	0.03600640072304044	not-binder
ILLLDEPT	HLA-B*58:01	0.14538363367319107	0.058363579318695416	not-binder
AWNKDSGN	HLA-B*58:01	0.007701019407249987	0.010855766029945252	not-binder
ISKLEETE	HLA-B*58:01	0.5178668618202209	0.14958083971191014	ambiguous
LLVVFALV	HLA-B*58:01	0.012821642331255134	0.01477070670513795	not-binder
TLDSKLYQ	HLA-B*58:01	0.05790788074955344	0.051908026804386366	not-binder
KKPVYDGG	HLA-B*58:01	0.0054829623841214925	0.006133818298896819	not-binder
FCHGDDRT	HLA-B*58:01	0.13095620945096015	0.10149008777297024	not-binder
AMSAYLAR	HLA-B*58:01	0.0425968261421076	0.04028019704833361	not-binder
VLQIDNAR	HLA-B*58:01	0.06700330898165703	0.015738243834632265	not-binder
VRKYRPYS	HLA-B*58:01	0.0004279333146428144	0.0004983332907940091	not-binder
NSLDVKYV	HLA-B*58:01	0.1356225088238716	0.07982488130436152	not-binder
VEPTPPVK	HLA-B*58:01	0.12202121745795011	0.06775162550965773	not-binder
NIPHISTG	HLA-B*58:01	0.002816469385288656	0.0020148616631931056	not-binder
FFASDFYD	HLA-B*58:01	0.03912760884413728	0.061550317649158505	not-binder
NPGPGGWA	HLA-B*58:01	0.05208299644291401	0.042708436868412615	not-binder
LYSIRRNF	HLA-B*58:01	0.32008536010980604	0.14709026665143468	not-binder
GNNIHFAN	HLA-B*58:01	0.011872992478311062	0.008281202502615393	not-binder
AKSNIALI	HLA-B*58:01	0.07268059272319079	0.0464662858630224	not-binder
WILSGGSC	HLA-B*58:01	0.09433688898570836	0.12482242920775673	not-binder
EAGSKVET	HLA-B*58:01	0.039908060536254196	0.03710013236303222	not-binder
DLHAHKLT	HLA-B*58:01	0.04687910992652178	0.042216372210817664	not-binder
LRQLQTLA	HLA-B*58:01	0.0013326202344615013	0.0006755281723370925	not-binder
PRAKILAS	HLA-B*58:01	0.0015935095230815931	0.0013322227716553005	not-binder
YFTETQLE	HLA-B*58:01	0.012605354344123043	0.011649705254239763	not-binder
YNIEIGID	HLA-B*58:01	0.007317536062328145	0.007127216637948256	not-binder
QYRGKNNS	HLA-B*58:01	0.003717601020434813	0.007294853554183374	not-binder
STGNLGMS	HLA-B*58:01	0.019205093290656804	0.01762931783513617	not-binder
SFFAVYDG	HLA-B*58:01	0.003811542165931314	0.001859972870876457	not-binder
VTQQSPLP	HLA-B*58:01	0.20654725320637227	0.10748240934829238	not-binder
QTIILTYQ	HLA-B*58:01	0.11100984551012516	0.11885755445909992	not-binder
GVQEALWA	HLA-B*58:01	0.007777017954504117	0.008899539486305603	not-binder
PIGVVPFK	HLA-B*58:01	0.13410530406981708	0.15432417625020267	not-binder
GDLKFLKS	HLA-B*58:01	0.01715457245300058	0.030196358434347613	not-binder
PGTMSPFQ	HLA-B*58:01	0.04314472968690097	0.04094034358227656	not-binder
TISFGLRN	HLA-B*58:01	0.03032716866582632	0.01873141512778934	not-binder
LTWIYHSH	HLA-B*58:01	0.18508067056536676	0.14241961741882406	not-binder
RSRWLGIR	HLA-B*58:01	0.07453509322367609	0.09871172579841206	not-binder
QAHNFTWA	HLA-B*58:01	0.0740264693275094	0.09140696606775536	not-binder
FLLFAQRA	HLA-B*58:01	0.007082821462245192	0.01328991456928276	not-binder
CGCSQDWT	HLA-B*58:01	0.1359485700726509	0.1335986656175493	not-binder
SFDQCQKF	HLA-B*58:01	0.9697202205657959	0.03221516005281047	binder
PYIKLEDV	HLA-B*58:01	0.005729970982065425	0.006176156577867157	not-binder
NEGFSRVN	HLA-B*58:01	0.012860864060348831	0.016464560892094245	not-binder
DIEKNPYY	HLA-B*58:01	0.18390097767114638	0.19385577295274276	not-binder
TSVLTPTF	HLA-B*58:01	0.9330806374549866	0.02082654546226795	binder
IRLRKIRD	HLA-B*58:01	0.0016153329824192043	0.0011299986469261263	not-binder
SIGPENFS	HLA-B*58:01	0.020525416918098928	0.020537915872945303	not-binder
LPYQAIDP	HLA-B*58:01	0.012988541796948994	0.017795451118353196	not-binder
SKLIEYFE	HLA-B*58:01	0.0067166857843403704	0.006668909526941236	not-binder
DGQGGSTA	HLA-B*58:01	0.021301620709709822	0.012612341045379227	not-binder
NKSSTTND	HLA-B*58:01	0.017203126661479475	0.01846770881853946	not-binder
WFDICYAQ	HLA-B*58:01	0.0033283223332091437	0.005757488827919022	not-binder
FIQGMRVT	HLA-B*58:01	0.04113513078773394	0.039252399674522376	not-binder
QYRAKTDP	HLA-B*58:01	0.002322701997763943	0.0018413708781824297	not-binder
SAADAQEV	HLA-B*58:01	0.03158981470878643	0.040320917483414126	not-binder
DGTVELVA	HLA-B*58:01	0.008484759175917133	0.0077439571127863	not-binder
EDLEFVES	HLA-B*58:01	0.0007746069728455041	0.0005149221907255775	not-binder
ASPSKGLI	HLA-B*58:01	0.08721869215369224	0.03967976783436861	not-binder
NRTSRRKR	HLA-B*58:01	0.0016230580862611533	0.0017846021493721652	not-binder
AAIGGGAI	HLA-B*58:01	0.12534599862992762	0.0980601184020534	not-binder
EVEQLVGR	HLA-B*58:01	0.22812497094273568	0.13499808065830912	not-binder
GDFVLRIE	HLA-B*58:01	0.06061845850199461	0.052934917430453685	not-binder
FGFHQSVR	HLA-B*58:01	0.10984726697206497	0.12053823307346768	not-binder
DIDNYIVE	HLA-B*58:01	0.006807235407177359	0.0071622120634547955	not-binder
QQGFANEV	HLA-B*58:01	0.0038733968453016133	0.0060545540395196525	not-binder
RVRPVSSA	HLA-B*58:01	0.016422056796727702	0.012466048024842906	not-binder
PPPVPSAA	HLA-B*58:01	0.6551273822784424	0.25041990661904373	binder
ERLEGLED	HLA-B*58:01	0.014333936538605485	0.01574590172515406	not-binder
AESGDVIY	HLA-B*58:01	0.040213663573376836	0.06593121688509412	not-binder
ILGFYWIT	HLA-B*58:01	0.04786399407312274	0.02772069114284339	not-binder
SLTAIADA	HLA-B*58:01	0.005032547385053476	0.0068607986437777555	not-binder
PARIGFMS	HLA-B*58:01	0.005372659987187944	0.006276446722044848	not-binder
KVAALMAQ	HLA-B*58:01	0.07851157411932945	0.05036241236858456	not-binder
GLTVAGVD	HLA-B*58:01	0.023644518852233887	0.02038345841461522	not-binder
LKLYRTKL	HLA-B*58:01	0.03205611286684871	0.04808824979096616	not-binder
KLLRLEVR	HLA-B*58:01	0.016065560351125895	0.01011395201922111	not-binder
ADAEMKGA	HLA-B*58:01	0.007879598494037054	0.011908477937381479	not-binder
LNSASDTS	HLA-B*58:01	0.00471982776070945	0.005576366888930805	not-binder
TLSVKIPA	HLA-B*58:01	0.018342968728393316	0.01404416771287025	not-binder
QLDVLRTL	HLA-B*58:01	0.4279767006635666	0.2291340855521396	ambiguous
STTTTTTT	HLA-B*58:01	0.08598705641925335	0.05596301086079178	not-binder
EKFYDRKQ	HLA-B*58:01	0.043448945030104366	0.03972006625371459	not-binder
MAVSDQIL	HLA-B*58:01	0.2641313672065735	0.15849493254242036	not-binder
TSISTPSD	HLA-B*58:01	0.06731889471411705	0.05018439671070265	not-binder
HYNIKAHL	HLA-B*58:01	0.22254606187343598	0.14487969537080272	not-binder
IIISGINN	HLA-B*58:01	0.01391285388963297	0.018912509683407342	not-binder
ATTATAHA	HLA-B*58:01	0.030458301375620066	0.04385350313479399	not-binder
GYATEVVS	HLA-B*58:01	0.004181557744232123	0.005842001975873833	not-binder
VQIFTREG	HLA-B*58:01	0.006297561386600137	0.0059912495940370215	not-binder
EKEREEIR	HLA-B*58:01	0.12836300656199456	0.13280421861621075	not-binder
MELKKCCN	HLA-B*58:01	0.02309558056294918	0.03940774804063088	not-binder
SNDSGEDQ	HLA-B*58:01	0.010644468726604827	0.006960573147742773	not-binder
NSSVCSTA	HLA-B*58:01	0.010449733817949891	0.007888855430324039	not-binder
EDYDAIIL	HLA-B*58:01	0.00435904840251169	0.00542755750153154	not-binder
RRIPKGVI	HLA-B*58:01	0.012978932610712946	0.012230177213697159	not-binder
IRQIIDED	HLA-B*58:01	0.026750364527106284	0.00754941879761006	not-binder
KLTNDGAA	HLA-B*58:01	0.0037737143502454273	0.004497267951961991	not-binder
TLRDGEQS	HLA-B*58:01	0.0008024195667530876	0.001126679104314853	not-binder
TRNLPECY	HLA-B*58:01	0.3129548043012619	0.21134598163147394	not-binder
ADVVELSG	HLA-B*58:01	0.009217486027046107	0.006856318202434381	not-binder
LCSPCILL	HLA-B*58:01	0.8056558609008789	0.0711568791042201	binder
MKEETGSP	HLA-B*58:01	0.016883542109280825	0.01339631557063729	not-binder
RYGGYDPY	HLA-B*58:01	0.16649569272994996	0.1375400827876806	not-binder
DIQGKNIA	HLA-B*58:01	0.0011267963606769627	0.001866349048069411	not-binder
LKNVRDAK	HLA-B*58:01	0.014453959930688143	0.012816517958552575	not-binder
GVISYENV	HLA-B*58:01	0.004228380182757974	0.004948518195247788	not-binder
PDRTYFIT	HLA-B*58:01	0.05148237980902195	0.04008011970127548	not-binder
LLLLLLLL	HLA-B*58:01	0.41958560049533844	0.15470169314470952	not-binder
KLFSNTYL	HLA-B*58:01	0.12856008838862182	0.08142029257018352	not-binder
LSTLNRDI	HLA-B*58:01	0.3030381202697754	0.11570706079780908	not-binder
DKSIARIV	HLA-B*58:01	0.024429392768070102	0.036667952736685716	not-binder
LFLESEDP	HLA-B*58:01	0.08299675968009979	0.11240701823069811	not-binder
ELISVKPI	HLA-B*58:01	0.007128513278439641	0.0036576249615168826	not-binder
PYAGPVLL	HLA-B*58:01	0.08902718648314475	0.09259333383535771	not-binder
FWCGWQAG	HLA-B*58:01	0.019706631960525557	0.027886595275209425	not-binder
NLSTQLPG	HLA-B*58:01	0.003993712685769424	0.003941827346488422	not-binder
AQGGVALL	HLA-B*58:01	0.12818016875535249	0.12099968372883951	not-binder
GFTSHMFA	HLA-B*58:01	0.023465501819737257	0.02175299780550029	not-binder
AEGRSALV	HLA-B*58:01	0.00925634847371839	0.011942962909483575	not-binder
VAATLALA	HLA-B*58:01	0.0815242227166891	0.07726961829031137	not-binder
HSIAFGMM	HLA-B*58:01	0.6784801363945008	0.21299838267175633	binder
ADGLLVKA	HLA-B*58:01	0.03900937464786693	0.060763428099483874	not-binder
VTIDKHEA	HLA-B*58:01	0.014865327440202237	0.012158158100719497	not-binder
HLANNPVH	HLA-B*58:01	0.09389925207942725	0.0757558331425376	not-binder
GNQFRAGW	HLA-B*58:01	0.9409977793693542	0.02381712304286393	binder
GQGASHGT	HLA-B*58:01	0.011978465673746542	0.017789484802035908	not-binder
NELNRRRP	HLA-B*58:01	0.005452097613306251	0.00886030916640086	not-binder
LIKSDGLP	HLA-B*58:01	0.027932933997362852	0.020743802048784017	not-binder
ASLKLLPH	HLA-B*58:01	0.8424123883247375	0.06677396815056126	binder
QNFLNAGP	HLA-B*58:01	0.025124352192506194	0.02953459208561938	not-binder
DVMRMLDE	HLA-B*58:01	0.026418234314769508	0.03398548412333703	not-binder
DTAIIAHH	HLA-B*58:01	0.10118752080015839	0.1143017717380859	not-binder
SDPPSTGN	HLA-B*58:01	0.0471239527068974	0.03794961329359202	not-binder
ISKVPSLS	HLA-B*58:01	0.4179953247308731	0.24142222257060791	ambiguous
GPRYMQSS	HLA-B*58:01	0.00026784478203580877	0.0004728964850152425	not-binder
GLPKFRDE	HLA-B*58:01	0.04188196635805071	0.06582367076745407	not-binder
FTPPLFTF	HLA-B*58:01	0.7397523999214173	0.13344119069963847	binder
WVYNIKGL	HLA-B*58:01	0.0058957568369805815	0.004410024785055964	not-binder
TIIVGGQW	HLA-B*58:01	0.9349867463111877	0.04858526039083586	binder
HIYAFIGL	HLA-B*58:01	0.011805453896522522	0.005811750361467527	not-binder
GDTWDLAS	HLA-B*58:01	0.0043186641225474885	0.00723942055515083	not-binder
IDAARARD	HLA-B*58:01	0.029225906101055445	0.018101449524654884	not-binder
SSVNRAPR	HLA-B*58:01	0.13777142874896525	0.0897125288735009	not-binder
VVPPIVLA	HLA-B*58:01	0.02805799595080316	0.02999351655259204	not-binder
ASFVLGWL	HLA-B*58:01	0.6423680186271667	0.17005150777250236	binder
EVLVVNGN	HLA-B*58:01	0.008540072687901556	0.007843861449199553	not-binder
TILEVKEE	HLA-B*58:01	0.08809914849698544	0.049096766440931194	not-binder
RLCREAMR	HLA-B*58:01	0.02211167151108384	0.0245359115439435	not-binder
LFPLETVL	HLA-B*58:01	0.083111100201495	0.06330945646075052	not-binder
LNRLKMKK	HLA-B*58:01	0.03318517536390573	0.04767823659715606	not-binder
VVFAGFGL	HLA-B*58:01	0.05149826426059008	0.051566727924957326	not-binder
SAADCATL	HLA-B*58:01	0.05418853629380464	0.03551967045251265	not-binder
LHRIADQV	HLA-B*58:01	0.009105522604659199	0.007821990324798713	not-binder
SVARRAAL	HLA-B*58:01	0.030266855470836164	0.02501353304729788	not-binder
MAAEGAPE	HLA-B*58:01	0.11901293620467186	0.07140117874763297	not-binder
NNLVDLRR	HLA-B*58:01	0.12830207981169223	0.09953847749187471	not-binder
SSPPPPTY	HLA-B*58:01	0.9270836591720581	0.09727131094837355	binder
GLFGSVDA	HLA-B*58:01	0.004288181934407475	0.007859944664039418	not-binder
YWVMCNNN	HLA-B*58:01	0.0005976960674161091	0.0007456657144719288	not-binder
PVSFHERG	HLA-B*58:01	0.07835276319237891	0.15143222618148444	not-binder
VKEKALSV	HLA-B*58:01	0.031829080637544395	0.024868785790184266	not-binder
AALFSECP	HLA-B*58:01	0.040203943321830596	0.03882646289194507	not-binder
EALQWHFE	HLA-B*58:01	0.08186345472931862	0.06710894803256179	not-binder
GRDKDEWV	HLA-B*58:01	0.0029652302851900457	0.0031044012577888082	not-binder
YKGTEGAA	HLA-B*58:01	0.007174545926682185	0.01273950671602977	not-binder
SIMLNSAR	HLA-B*58:01	0.010153971519321204	0.005061112561298649	not-binder
GPGIKPEQ	HLA-B*58:01	0.05182530814781785	0.04222116429531017	not-binder
HGSFIFPE	HLA-B*58:01	0.023633158626034857	0.021036646453425872	not-binder
LLTEAVDA	HLA-B*58:01	0.008922023600644025	0.012849601469403976	not-binder
YMVIYNGK	HLA-B*58:01	0.016639827503240667	0.012996694538344669	not-binder
ITKEGLEN	HLA-B*58:01	0.12195024378597737	0.08550148484792634	not-binder
KIKTTLNS	HLA-B*58:01	0.004809853389451746	0.0063108088948238385	not-binder
RYAEARRW	HLA-B*58:01	0.8172552347183227	0.1456490321894269	binder
AGEGLEGY	HLA-B*58:01	0.13774004243314267	0.12154088178328878	not-binder
NALGAGKD	HLA-B*58:01	0.0859152503311634	0.055739261337323785	not-binder
LDLLDSED	HLA-B*58:01	0.1216746635735035	0.0841002428449177	not-binder
AASNIQES	HLA-B*58:01	0.008175782673060895	0.00863160840646184	not-binder
VEVLPEGC	HLA-B*58:01	0.05881961211562157	0.04571699826894087	not-binder
NLKKDDLA	HLA-B*58:01	0.0043409572215750815	0.005016241616886554	not-binder
FRELFQWI	HLA-B*58:01	0.04869885016232729	0.03641106011677096	not-binder
VNLSTIQR	HLA-B*58:01	0.20223265886306763	0.15162274005716875	not-binder
NPQRFDRA	HLA-B*58:01	0.0012879861427791185	0.001746892011854158	not-binder
KTAEQYGA	HLA-B*58:01	0.006476624199422076	0.008659109609475628	not-binder
TSISTFIK	HLA-B*58:01	0.38656880855560305	0.10733921914521193	not-binder
FLCHGATG	HLA-B*58:01	0.004088683080044575	0.004076651652667847	not-binder
FTILQGPP	HLA-B*58:01	0.012235000896907877	0.012670938397264738	not-binder
SRPAIRIF	HLA-B*58:01	0.34232217669487	0.02259245438326307	not-binder
LGRDIEAL	HLA-B*58:01	0.18447386771440505	0.10349753712063497	not-binder
SAIKKGIP	HLA-B*58:01	0.027093781960866183	0.037920365584911936	not-binder
IDADSIRN	HLA-B*58:01	0.04195257928222418	0.026052062600709504	not-binder
DIGATVQL	HLA-B*58:01	0.025934250082354993	0.025141228973857926	not-binder
ERQQLMQS	HLA-B*58:01	0.0005973829574941192	0.00114008006579042	not-binder
LVEEILQH	HLA-B*58:01	0.34571410790085794	0.23658697052496316	not-binder
NSLGVNPR	HLA-B*58:01	0.17779368497431278	0.11496088498302025	not-binder
VVKRLPEV	HLA-B*58:01	0.11801678808405995	0.06556892898448331	not-binder
LETMLRIH	HLA-B*58:01	0.06350907823070884	0.06384282887437412	not-binder
ELKILRVA	HLA-B*58:01	0.0007229779228509869	0.000433497365188707	not-binder
DHSGRTLP	HLA-B*58:01	0.0068749940895941105	0.003812852807916991	not-binder
QGVTHACT	HLA-B*58:01	0.16098120100796223	0.11958303898530995	not-binder
SDSDYDKL	HLA-B*58:01	0.08411755152046681	0.08558046470360918	not-binder
ADCVPTEI	HLA-B*58:01	0.10483591146767139	0.12137994753625697	not-binder
RKYDIDKM	HLA-B*58:01	0.020587752386927605	0.022505716908686843	not-binder
PGVISVCK	HLA-B*58:01	0.18890303783118725	0.18987965895988507	not-binder
ATGSSMTY	HLA-B*58:01	0.4532589055597782	0.30661000531894933	ambiguous
PARSGRNP	HLA-B*58:01	0.08246094870846718	0.06404297157762308	not-binder
RYKPDEQP	HLA-B*58:01	0.01077250347007066	0.013035025454966388	not-binder
EFNTQLAQ	HLA-B*58:01	0.013197401724755763	0.011917723342137872	not-binder
HPDLQPDL	HLA-B*58:01	0.03362070620059967	0.022805434873370427	not-binder
ASSLIRQL	HLA-B*58:01	0.9263135671615601	0.042909111307686376	binder
KDRQNLGI	HLA-B*58:01	0.01861849249107763	0.022277433976328857	not-binder
SEFFSACR	HLA-B*58:01	0.003585181082598865	0.00236424293397288	not-binder
EEIEAAMK	HLA-B*58:01	0.05510592623613775	0.04225532396414098	not-binder
VYGYYTGN	HLA-B*58:01	0.0023436821079940275	0.0028806996294234114	not-binder
TRMGLDDL	HLA-B*58:01	0.02681079916656017	0.014456756419360974	not-binder
REYYINDA	HLA-B*58:01	0.0013163954481569817	0.0023438662203807115	not-binder
RVKPYICT	HLA-B*58:01	0.06423750296235084	0.020688125241337327	not-binder
TFDGVADY	HLA-B*58:01	0.6156573414802551	0.21493818322272557	binder
QGDEVVAM	HLA-B*58:01	0.09780995957553387	0.07103008028366471	not-binder
STTLSDFT	HLA-B*58:01	0.11201925240457059	0.09779758426430439	not-binder
GFAVTRRQ	HLA-B*58:01	0.04597254598047584	0.06146095031627742	not-binder
HASSPVKR	HLA-B*58:01	0.160892965644598	0.1636440644854666	not-binder
ENLINYMP	HLA-B*58:01	0.05784602855419507	0.062084946027570274	not-binder
DPGLTRCG	HLA-B*58:01	0.01886108045000583	0.012961640464411282	not-binder
YNAVIDQM	HLA-B*58:01	0.20560284033417703	0.14548042617120566	not-binder
DRKESLKD	HLA-B*58:01	0.010014834813773632	0.005818090301824858	not-binder
LGETVMRM	HLA-B*58:01	0.4720488912425935	0.31117829278097253	ambiguous
IVAALGVL	HLA-B*58:01	0.10189984180033207	0.05720439899275399	not-binder
RSSAQLTA	HLA-B*58:01	0.011061845114454627	0.013240945277479694	not-binder
KQYLMVKD	HLA-B*58:01	0.020566569780930875	0.03184635738217061	not-binder
ERQTWHSF	HLA-B*58:01	0.5780245967209339	0.29530234774250874	ambiguous
VQCVPGNA	HLA-B*58:01	0.010059545282274485	0.009007512366294178	not-binder
GVVVDGDQ	HLA-B*58:01	0.0670513842254877	0.07829605872516707	not-binder
PLIQEMDA	HLA-B*58:01	0.003061879588130978	0.004050286151984836	not-binder
HATIAKGG	HLA-B*58:01	0.018775385897606613	0.023201977164929735	not-binder
VSEDEDDG	HLA-B*58:01	0.025435034278780223	0.027235207987259362	not-binder
KIGVMFGS	HLA-B*58:01	0.001996968204548466	0.0036705525226135662	not-binder
PGDYVTKL	HLA-B*58:01	0.24622492156922818	0.12622375131148608	not-binder
RLHKMSYL	HLA-B*58:01	0.026834348030388356	0.020317287396254633	not-binder
VVPKVKVL	HLA-B*58:01	0.17678198739886283	0.127613699291737	not-binder
PECVRLTP	HLA-B*58:01	0.13585988227277995	0.23182558591645558	not-binder
LGITKASL	HLA-B*58:01	0.3346501111984253	0.15380181778268365	not-binder
FEALSSRN	HLA-B*58:01	0.004884721041889861	0.006072487396505498	not-binder
GNSRERAC	HLA-B*58:01	0.07381519377231598	0.07053547958289953	not-binder
KSTINQVL	HLA-B*58:01	0.7140029609203339	0.2627262487004845	binder
GWQENSDA	HLA-B*58:01	0.0010815011737577152	0.0009554420592145598	not-binder
ITEAFYAF	HLA-B*58:01	0.5093000829219818	0.11725950165325699	ambiguous
GTSSVYIE	HLA-B*58:01	0.0428836262319237	0.03824102084854404	not-binder
TTLGVTQL	HLA-B*58:01	0.3591707732528448	0.20199738014491808	not-binder
NFPPYSVG	HLA-B*58:01	0.0009403874454847027	0.0014435431047449619	not-binder
VVKNKVAP	HLA-B*58:01	0.08416586492094211	0.10354051594442276	not-binder
IGHVGADF	HLA-B*58:01	0.5697973668575287	0.17836040412774007	ambiguous
GIPQDLKY	HLA-B*58:01	0.4768864452838898	0.11823999333582098	ambiguous
EKENSLRN	HLA-B*58:01	0.015123116225004197	0.008226085596700015	not-binder
MPTGSQLP	HLA-B*58:01	0.08503117181826383	0.1140665958488249	not-binder
EHGPFDVV	HLA-B*58:01	0.0008872471578797558	0.0011292020166282076	not-binder
IMFGHDEI	HLA-B*58:01	0.07278096452355384	0.051505973825768825	not-binder
ALLPSLPT	HLA-B*58:01	0.18940964676439762	0.14078919962475842	not-binder
RHPPSQVT	HLA-B*58:01	0.060872141690924766	0.0845077552871319	not-binder
DAQESNHP	HLA-B*58:01	0.009119038521930634	0.009528010965614552	not-binder
EHCQKQPL	HLA-B*58:01	0.01573298831935972	0.017414950006880855	not-binder
RHYAHVDC	HLA-B*58:01	0.013421982081490568	0.00867625984960022	not-binder
IWIEREDF	HLA-B*58:01	0.25540647767484187	0.21881775987230384	not-binder
GLDSHSIT	HLA-B*58:01	0.010540041467174887	0.012870704626045186	not-binder
RLHMTIVT	HLA-B*58:01	0.021359067829325794	0.02092952720834399	not-binder
RRWHCTVC	HLA-B*58:01	0.00930162067816127	0.017146062049941072	not-binder
SKSENVQN	HLA-B*58:01	0.004789725225418806	0.003759358033417237	not-binder
SHKINRVQ	HLA-B*58:01	0.03884369392762892	0.0560467109575136	not-binder
TIQMQGEI	HLA-B*58:01	0.008279018430039286	0.010294074818644569	not-binder
LDGCVDLF	HLA-B*58:01	0.3510617554187775	0.18001687271623434	not-binder
FGPFDGHN	HLA-B*58:01	0.05179069824516773	0.04196623283780257	not-binder
KYKCYGQD	HLA-B*58:01	0.007946260168682783	0.007097984542864354	not-binder
IENAAREP	HLA-B*58:01	0.008164912252686918	0.007612584531942323	not-binder
TISFFDCV	HLA-B*58:01	0.03314171119127422	0.02521464859714006	not-binder
LDCIRINC	HLA-B*58:01	0.2243907317519188	0.16386253927275232	not-binder
DGQLFLKS	HLA-B*58:01	0.005746724145137705	0.010197487183432788	not-binder
DQKNYTPA	HLA-B*58:01	0.003533544573474501	0.006300092238213319	not-binder
LYFKDEEE	HLA-B*58:01	0.06628574170172215	0.04399435807553973	not-binder
DRVLTIVA	HLA-B*58:01	0.0017144843674032017	0.0023965094798205425	not-binder
QNCSLIWD	HLA-B*58:01	0.04577283057151362	0.032826125257808536	not-binder
VAGFLLGI	HLA-B*58:01	0.2521118685603142	0.14925037959891438	not-binder
GFEKIVVK	HLA-B*58:01	0.08495806772261857	0.09302777142777403	not-binder
NDNIMIIN	HLA-B*58:01	0.015040480878087691	0.01832923586619641	not-binder
EFYQVPDL	HLA-B*58:01	0.03272619862109423	0.021988829196157595	not-binder
NEQMQQKK	HLA-B*58:01	0.06807616571895778	0.05765662503897778	not-binder
DSMYNMYH	HLA-B*58:01	0.021311132481787353	0.016867789407372054	not-binder
EGETVPTW	HLA-B*58:01	0.9561932563781739	0.031204654428270088	binder
PEMAFYKL	HLA-B*58:01	0.06366778359515593	0.055066138301198615	not-binder
PGFEQPWE	HLA-B*58:01	0.05633527673780918	0.023441408829315995	not-binder
LGLEGVRL	HLA-B*58:01	0.37578255534172056	0.16286846501199	not-binder
LPKNHPAR	HLA-B*58:01	0.09569263160228729	0.05254202020817681	not-binder
RVCQALMD	HLA-B*58:01	0.1836412712931633	0.11823779076155376	not-binder
DKVKNPIF	HLA-B*58:01	0.33457110822200775	0.2793027187521525	not-binder
ILATAATV	HLA-B*58:01	0.018844366050325335	0.021047449668264624	not-binder
LHQLEEAK	HLA-B*58:01	0.2852877642959356	0.1565902749247923	not-binder
KLKNVDIT	HLA-B*58:01	0.045778999011963604	0.026537503777758625	not-binder
IGGGIPGN	HLA-B*58:01	0.06558008808642626	0.053670501072762215	not-binder
AVAQCSWG	HLA-B*58:01	0.012171354563906788	0.015874495323893265	not-binder
SLDKHINE	HLA-B*58:01	0.02976361596956849	0.028272501618503733	not-binder
TVSEAIIS	HLA-B*58:01	0.004490546318993438	0.006893385407406017	not-binder
VSDVNEEE	HLA-B*58:01	0.19593970775604247	0.1319048719023306	not-binder
PTWYWENL	HLA-B*58:01	0.1742990196798928	0.2252700483784281	not-binder
ISTGEDVK	HLA-B*58:01	0.37271436154842374	0.1602652605033655	not-binder
EKQFLEEG	HLA-B*58:01	0.00764242853038013	0.009601044319053531	not-binder
GKAHVIKS	HLA-B*58:01	0.007469888194464147	0.012452195955969718	not-binder
VNSKDFSS	HLA-B*58:01	0.010111207480076701	0.01570212669041682	not-binder
GVFEKYSL	HLA-B*58:01	0.008934218261856586	0.00939584659588901	not-binder
NGTSAANA	HLA-B*58:01	0.04968037116341293	0.05400698136075318	not-binder
FWVERPSY	HLA-B*58:01	0.3395961618050933	0.2587672184373025	not-binder
YYGVEVHR	HLA-B*58:01	0.03858577072242042	0.03884684206713539	not-binder
GQQLALIA	HLA-B*58:01	0.0003925627905118745	0.0003315101179066111	not-binder
ALYFKRHQ	HLA-B*58:01	0.0665167722501792	0.12378332679096227	not-binder
NPGAEYAA	HLA-B*58:01	0.0018953046353999525	0.0009697442864380838	not-binder
VQRKATEE	HLA-B*58:01	0.053692929446697235	0.06837428151464703	not-binder
QNFLLDLN	HLA-B*58:01	0.024092655535787343	0.040654836029399406	not-binder
NSKGRLLG	HLA-B*58:01	0.023116709967143833	0.01741476770862383	not-binder
LASAEKRA	HLA-B*58:01	0.044556503044441344	0.04128897706530629	not-binder
YNTLKDKL	HLA-B*58:01	0.13974267654120923	0.07813719780692492	not-binder
LTKTNCIA	HLA-B*58:01	0.051218652678653595	0.06474620138443253	not-binder
RDAYQMLK	HLA-B*58:01	0.024036690685898067	0.015054363796722408	not-binder
RQQQLKAE	HLA-B*58:01	0.028196793422102927	0.03445267753433449	not-binder
NHRITQIV	HLA-B*58:01	0.003954273392446339	0.002172718425298173	not-binder
HVEVRSRR	HLA-B*58:01	0.004921273305080831	0.004187757747371018	not-binder
PKEKFKAL	HLA-B*58:01	0.15307243559509515	0.16601587295581907	not-binder
PPELISRM	HLA-B*58:01	0.20264489566907287	0.23369946736698854	not-binder
FLMSTKYN	HLA-B*58:01	0.00663133519119583	0.008828936695440229	not-binder
QFVITESV	HLA-B*58:01	0.021287582817603835	0.018887520724789802	not-binder
REAGQMVG	HLA-B*58:01	0.0014342568839310842	0.0022602334114374604	not-binder
ITAVGNAG	HLA-B*58:01	0.0788716433569789	0.08762774644514196	not-binder
DGSLDTAT	HLA-B*58:01	0.02699730049353093	0.029351854619608583	not-binder
RYEKAVDI	HLA-B*58:01	0.020988740725442767	0.01646228285743944	not-binder
RHGEDEVR	HLA-B*58:01	0.10352344624698162	0.058536374269958585	not-binder
KEEGKGSG	HLA-B*58:01	0.0009071309930277494	0.0006646302212814995	not-binder
TTIAWKLG	HLA-B*58:01	0.030269713141024113	0.02494427443512785	not-binder
SMLYRDYL	HLA-B*58:01	0.0641942972317338	0.05983370954763565	not-binder
LEKEAKER	HLA-B*58:01	0.1715213444083929	0.10850784104849191	not-binder
TFYTFDEK	HLA-B*58:01	0.09123000157997012	0.0589422937027173	not-binder
KMTIQEKK	HLA-B*58:01	0.13119566775858402	0.09593872429707277	not-binder
STDVDLLV	HLA-B*58:01	0.07858658283948898	0.044895013416046695	not-binder
SQDSAVAS	HLA-B*58:01	0.0013040629943390058	0.0022848118703514436	not-binder
ALNRVRVV	HLA-B*58:01	0.04680151464708615	0.07258209362071033	not-binder
DSATGWGL	HLA-B*58:01	0.012831111007835716	0.01319445584569608	not-binder
YLDEYLIH	HLA-B*58:01	0.08412078917026519	0.0862753776297944	not-binder
QQPQYTQN	HLA-B*58:01	0.0018392311610028855	0.0024802634034283024	not-binder
VRKASVEW	HLA-B*58:01	0.7277405142784119	0.15232403148231377	binder
THEMNVIK	HLA-B*58:01	0.016226327433105325	0.019404766519127183	not-binder
RQLAWVGD	HLA-B*58:01	0.01048374396050349	0.011569627401000116	not-binder
SLLSGGTL	HLA-B*58:01	0.020366986840963365	0.019774565867890687	not-binder
PLPDFLKD	HLA-B*58:01	0.026422491227276624	0.023028263768368775	not-binder
EHDAQGKA	HLA-B*58:01	0.008133578786691941	0.013469403183072912	not-binder
LVAYERYF	HLA-B*58:01	0.4006724517792463	0.25127053464047777	ambiguous
NSIKNRIE	HLA-B*58:01	0.048185267887311055	0.03837303529665647	not-binder
PPAERDDI	HLA-B*58:01	0.01327080141636543	0.018566998826668266	not-binder
AEFFNIKV	HLA-B*58:01	0.0032201431100020274	0.004893563663664687	not-binder
ATDPFVGN	HLA-B*58:01	0.012945446348749102	0.009772260163869985	not-binder
CQENYYGD	HLA-B*58:01	0.0052385201734978185	0.005372602662743442	not-binder
HIDAKHQR	HLA-B*58:01	0.03683928931131959	0.052979788898857356	not-binder
SNAGIGSA	HLA-B*58:01	0.0074582596775144335	0.005603014483720048	not-binder
IMAIKFNH	HLA-B*58:01	0.07045471277087927	0.07763455837506524	not-binder
FRRPDAES	HLA-B*58:01	0.0025346331283799374	0.0029119557234743285	not-binder
GVGYTPYG	HLA-B*58:01	0.011953756137518212	0.010454530477472914	not-binder
GYGDVGKG	HLA-B*58:01	0.06808133255690337	0.05660565966762369	not-binder
TKSAHPAR	HLA-B*58:01	0.0716356028802693	0.08553450840417147	not-binder
VVIPGGVY	HLA-B*58:01	0.6414425671100616	0.1836117242715292	binder
ADLRALPA	HLA-B*58:01	0.041791883297264576	0.0426551999638864	not-binder
SMIFYLLV	HLA-B*58:01	0.0054218209173996	0.004992802558031334	not-binder
GIHADLEG	HLA-B*58:01	0.005910251592285931	0.0049317061115088405	not-binder
EALYLTVD	HLA-B*58:01	0.02745499718002975	0.02464551677070592	not-binder
LIFIIMLI	HLA-B*58:01	0.04742571217939258	0.03300522899229668	not-binder
YGTHTTAV	HLA-B*58:01	0.05381579753011465	0.04799013840600072	not-binder
FAGYLSKD	HLA-B*58:01	0.08902147132903337	0.07527536927931312	not-binder
RERPAADK	HLA-B*58:01	0.014041581837227568	0.016452855437463203	not-binder
PVKPGESK	HLA-B*58:01	0.12786338124424218	0.1743074519926796	not-binder
RELQASPG	HLA-B*58:01	0.0007441760804795195	0.001028576192277299	not-binder
GGLLSPEE	HLA-B*58:01	0.08523369915783405	0.04337290864650763	not-binder
LDMKLDAA	HLA-B*58:01	0.021610419312492014	0.02854633674330719	not-binder
LVTLLFMT	HLA-B*58:01	0.22963455654680728	0.18042534502666166	not-binder
AGVGSLFA	HLA-B*58:01	0.023551457794383168	0.028622856627108676	not-binder
SPEELSTH	HLA-B*58:01	0.2161574110388756	0.19663130831678702	not-binder
ETTACDNI	HLA-B*58:01	0.011120112310163677	0.009729808448538678	not-binder
LEALQKNG	HLA-B*58:01	0.016679643339375615	0.028081131222324307	not-binder
RVNNTSPR	HLA-B*58:01	0.18123152554035188	0.11546024276418326	not-binder
TDEPERVA	HLA-B*58:01	0.024874513549730182	0.029563962291763796	not-binder
HSIGLMWW	HLA-B*58:01	0.9963209986686706	0.0020219790817158113	binder
CKSETLST	HLA-B*58:01	0.016537783527746798	0.012145519516953177	not-binder
LLVFAAIF	HLA-B*58:01	0.20390027910470962	0.11452219837534479	not-binder
LDWQQRIQ	HLA-B*58:01	0.06939361798577011	0.058085286437345826	not-binder
FSFSLTEG	HLA-B*58:01	0.027019113232381643	0.02852054261324447	not-binder
DTRIHACL	HLA-B*58:01	0.1216059735044837	0.11159612600637972	not-binder
VVTDNGNV	HLA-B*58:01	0.008000769580121414	0.006601416259353279	not-binder
MLLADGIG	HLA-B*58:01	0.02222665250301361	0.016627125941916326	not-binder
KKYTFVVA	HLA-B*58:01	0.005268101923684298	0.008448440660563635	not-binder
RDKEWMGQ	HLA-B*58:01	0.0028187603149490313	0.0030760757242173408	not-binder
QGLEIELQ	HLA-B*58:01	0.03533874843269587	0.023252577992557758	not-binder
EDIGTAAY	HLA-B*58:01	0.1439393520122394	0.1848814443836587	not-binder
ARTYRGSD	HLA-B*58:01	0.009179612953448667	0.006581841418994039	not-binder
IKGFRPGK	HLA-B*58:01	0.03232514075934887	0.028619200920650092	not-binder
ALAVWPTV	HLA-B*58:01	0.023891461284074468	0.04454532771222865	not-binder
GNGVVLSP	HLA-B*58:01	0.11624141074717045	0.06930115318229098	not-binder
VPTQDMLM	HLA-B*58:01	0.06547220144420862	0.057806451201286795	not-binder
AEEADSLI	HLA-B*58:01	0.0007931711941637331	0.0007283384333535071	not-binder
QQSRREFQ	HLA-B*58:01	0.01905094045214355	0.029271684959924334	not-binder
RIVTRWDI	HLA-B*58:01	0.0853949885815382	0.11235900512372948	not-binder
LLNRPTDP	HLA-B*58:01	0.09721351154148579	0.10867554866180502	not-binder
QKLPSNPK	HLA-B*58:01	0.038462919893208894	0.036942774292366	not-binder
RSRTKVEV	HLA-B*58:01	0.06491192895919085	0.06684776982758954	not-binder
DWTENPEP	HLA-B*58:01	0.009301125683123246	0.008006266556712884	not-binder
EILENKDV	HLA-B*58:01	0.0028854729778686307	0.004191338548454268	not-binder
GEGGIDTA	HLA-B*58:01	0.0014517297109705395	0.0017239393163918809	not-binder
EKRIKEHL	HLA-B*58:01	0.04003417640924454	0.026368107474066687	not-binder
YKDVAQGH	HLA-B*58:01	0.04497805405408144	0.04322392141104607	not-binder
SSSIERVA	HLA-B*58:01	0.0223481725435704	0.015724229367367417	not-binder
PSFVRGRE	HLA-B*58:01	0.05573902428150177	0.052284079009638516	not-binder
HTTDLDAS	HLA-B*58:01	0.0014573971768641059	0.001201790753402352	not-binder
VVALAQTS	HLA-B*58:01	0.00771776762776426	0.013432757630156006	not-binder
IPEIKGLV	HLA-B*58:01	0.013834476575721056	0.013948287174923165	not-binder
HLLKSTEK	HLA-B*58:01	0.030247481155674903	0.031731766961324945	not-binder
KLAYPCFC	HLA-B*58:01	0.05164680816233158	0.028815584735947645	not-binder
DKGNSNRL	HLA-B*58:01	0.06600743746384978	0.06892396214897527	not-binder
RKKLEAHQ	HLA-B*58:01	0.02446972584002651	0.02050467170777401	not-binder
DIRDIKIE	HLA-B*58:01	0.03353045548428781	0.05221373802140637	not-binder
KLIKDREE	HLA-B*58:01	0.13711109475698322	0.13018498034841502	not-binder
EGKGKIID	HLA-B*58:01	0.039651414396939796	0.025796884161701512	not-binder
LSNGLLKS	HLA-B*58:01	0.08994023371487855	0.0788020102975561	not-binder
IYLDSEMV	HLA-B*58:01	0.027471667776990217	0.05017577309035815	not-binder
FRINFSRC	HLA-B*58:01	0.007189351611305028	0.010611820562186333	not-binder
SEWEALNN	HLA-B*58:01	0.0008462866644549649	0.0010570836609391091	not-binder
WRERPSHV	HLA-B*58:01	0.000305337090685498	0.00021103019339146153	not-binder
YDVYRYLP	HLA-B*58:01	0.004023640300874831	0.005584660602411427	not-binder
LPHMLMIG	HLA-B*58:01	0.0020030919662531233	0.0017745358795067064	not-binder
AYFDNAQR	HLA-B*58:01	0.13254997076001018	0.1235892639273544	not-binder
STNVTTAS	HLA-B*58:01	0.019379009690601377	0.03020208014858388	not-binder
IGDDSAII	HLA-B*58:01	0.04969258708879352	0.03732526435747627	not-binder
SDSESLDR	HLA-B*58:01	0.11478045024705352	0.09690357789951759	not-binder
FVKKIAAE	HLA-B*58:01	0.02601849763887003	0.02349091589382641	not-binder
LFGAYPGR	HLA-B*58:01	0.17638745680451393	0.1598938780663881	not-binder
VPLNDLVI	HLA-B*58:01	0.010992999374866485	0.00878600348258957	not-binder
PSNGSWLR	HLA-B*58:01	0.3010313108563423	0.14886119149884083	not-binder
AALYDKSF	HLA-B*58:01	0.3788098931312561	0.08845030355138221	not-binder
QGFMTEYV	HLA-B*58:01	0.026510927453637124	0.03209215321525024	not-binder
ACGLQKGV	HLA-B*58:01	0.025820094114169478	0.019805670009017045	not-binder
YEAIIMVL	HLA-B*58:01	0.00975325886392966	0.015887630327073327	not-binder
IKRTHMEL	HLA-B*58:01	0.024554599076509476	0.011388474678823212	not-binder
YQPVILID	HLA-B*58:01	0.00797475542058237	0.00720831023995084	not-binder
EIVKSGKL	HLA-B*58:01	0.015469199993822258	0.012687032839244656	not-binder
HMPQERDE	HLA-B*58:01	0.056990685686469075	0.035406636843353184	not-binder
ESNINTLT	HLA-B*58:01	0.051355591230094436	0.05486400822021488	not-binder
EITESNGS	HLA-B*58:01	0.0006634381581079651	0.0011685197788607628	not-binder
INQCPILN	HLA-B*58:01	0.05014143238367978	0.06725343462970822	not-binder
LAKLTLTK	HLA-B*58:01	0.1587727449834347	0.12075771798121485	not-binder
HHFGDIGY	HLA-B*58:01	0.10760114751756192	0.05093462700890376	not-binder
SRGQRILS	HLA-B*58:01	0.0017656508876825682	0.0017222284765236557	not-binder
DFATASVS	HLA-B*58:01	0.003249765381769976	0.003285103558753804	not-binder
SWMNILIE	HLA-B*58:01	0.005831569241422585	0.008917537540083039	not-binder
HGIPNKNS	HLA-B*58:01	0.03427591756917536	0.04310892953429352	not-binder
QYGILDPH	HLA-B*58:01	0.028202312765643	0.021013307335240775	not-binder
APWGLAQH	HLA-B*58:01	0.04220074403492617	0.06311568466264551	not-binder
YIRRKAIR	HLA-B*58:01	0.0002655614232935477	0.0002560876864197044	not-binder
IMVCLSGG	HLA-B*58:01	0.019777557672932745	0.025928671664699823	not-binder
IMRGDMSP	HLA-B*58:01	0.014499346373031585	0.02026115787955105	not-binder
YLILYMIN	HLA-B*58:01	0.001736338018895367	0.0023928239224681775	not-binder
VLALYMSK	HLA-B*58:01	0.010066256751451874	0.008640160942313969	not-binder
VNIRVEHA	HLA-B*58:01	0.02931460374966264	0.030948922820520964	not-binder
FSLKTIDL	HLA-B*58:01	0.6365339964628219	0.26060851944348434	binder
ILNKPALQ	HLA-B*58:01	0.15338587346486748	0.10177797401976219	not-binder
QHPAQVQD	HLA-B*58:01	0.01903403359465301	0.02137907681972743	not-binder
HPHGGGEG	HLA-B*58:01	0.05061116919550841	0.09948454939258654	not-binder
IYFSKQRL	HLA-B*58:01	0.0540286622941494	0.025630462338330606	not-binder
LVKPALEG	HLA-B*58:01	0.0393107489682734	0.041815443223924297	not-binder
LVLSLCLL	HLA-B*58:01	0.36166553646326066	0.17627053450842603	not-binder
LGQVSCSW	HLA-B*58:01	0.9863034009933471	0.0072646782406151755	binder
AEALSWKL	HLA-B*58:01	0.09338840642012655	0.12864895230283208	not-binder
AGLIGELG	HLA-B*58:01	0.017198258265852927	0.013685378876896219	not-binder
VASNPFFC	HLA-B*58:01	0.26043945252895356	0.1450474350495915	not-binder
SPRDESKL	HLA-B*58:01	0.00783693694975227	0.011335929142800934	not-binder
SYSLIMLN	HLA-B*58:01	0.004527848400175572	0.003645424399068169	not-binder
LPPGWEGH	HLA-B*58:01	0.11124943783506751	0.0997429221968421	not-binder
DEVSDSER	HLA-B*58:01	0.3400598565116525	0.2599835552160588	not-binder
HYIGLLTS	HLA-B*58:01	0.0009427008910279256	0.0011936109931813253	not-binder
REREDLFD	HLA-B*58:01	0.006716640072409063	0.005812864256682533	not-binder
PERIAQHC	HLA-B*58:01	0.04698301232419908	0.04013890709113905	not-binder
ADAAFAEW	HLA-B*58:01	0.8860784053802491	0.14600380383602737	binder
TVEFSRGA	HLA-B*58:01	0.0013808736344799399	0.0018522236576667414	not-binder
FQTLIVRK	HLA-B*58:01	0.008085944049526006	0.01190878545780765	not-binder
GVLSSARA	HLA-B*58:01	0.010056884442747105	0.009529392346437163	not-binder
KARHPLID	HLA-B*58:01	0.06929727922542953	0.10463463339362362	not-binder
AKFEAVAS	HLA-B*58:01	0.001026656769681722	0.0009091810239103338	not-binder
VGSDEVGT	HLA-B*58:01	0.009431638673413545	0.009991026545502678	not-binder
MREKMRAH	HLA-B*58:01	0.01719254264025949	0.02896393517550666	not-binder
DGENDRTV	HLA-B*58:01	0.023211103778521647	0.035408024736310606	not-binder
HQQCKQDS	HLA-B*58:01	0.003803080100351508	0.0059183638653322835	not-binder
VDFSQFSR	HLA-B*58:01	0.1495227962732315	0.12878745339301623	not-binder
LKKFVLKG	HLA-B*58:01	0.006388608738780022	0.004395950559179739	not-binder
DAPVKIFL	HLA-B*58:01	0.12422641962766648	0.1048301717071875	not-binder
EQNIHNLP	HLA-B*58:01	0.00484408235643059	0.0038685311423948265	not-binder
ITGLAEGH	HLA-B*58:01	0.2466322064399719	0.1249219918323824	not-binder
PVDYLCPE	HLA-B*58:01	0.0320518936496228	0.045475609137751886	not-binder
LEIQAIAD	HLA-B*58:01	0.013178224751027302	0.012777346544839993	not-binder
PLEINSRV	HLA-B*58:01	0.003588624787516892	0.004671620433215954	not-binder
IIRVGSCG	HLA-B*58:01	0.013603632105514407	0.012932533045260134	not-binder
QVRAVIGK	HLA-B*58:01	0.07596948835998774	0.08904322588785248	not-binder
LGREPTVR	HLA-B*58:01	0.11312328577041626	0.04432709645839124	not-binder
QIKNKKRD	HLA-B*58:01	0.05131034067017026	0.08628392867831156	not-binder
SALVLMSR	HLA-B*58:01	0.02267461335286498	0.012255450102295213	not-binder
IGPESPKA	HLA-B*58:01	0.03780971057713032	0.03850525457345714	not-binder
VALIDVGA	HLA-B*58:01	0.008439031103625894	0.006500818765815184	not-binder
LLDQYEFP	HLA-B*58:01	0.010025809181388467	0.01658168299400859	not-binder
HNEEQRQI	HLA-B*58:01	0.05646949764341116	0.03823473000258634	not-binder
GIVVIAEV	HLA-B*58:01	0.006962908874265849	0.006737683317878649	not-binder
PLRVPPDL	HLA-B*58:01	0.12573200613260269	0.11683728056731578	not-binder
GNINAQRV	HLA-B*58:01	0.055990210039453814	0.06830693097994546	not-binder
TEGRFDNE	HLA-B*58:01	0.021342490473762153	0.019531359743423578	not-binder
VDFVINSC	HLA-B*58:01	0.13514625877141953	0.04641279604728102	not-binder
QEDLVQLR	HLA-B*58:01	0.3400324031710625	0.20224082004439614	not-binder
PVVQAEQL	HLA-B*58:01	0.0682815358042717	0.06429751053853347	not-binder
ETINEHDA	HLA-B*58:01	0.0022133971007860962	0.0014631615093627873	not-binder
VQEAILPS	HLA-B*58:01	0.002094793738797307	0.0027017194773789237	not-binder
VIGFARPL	HLA-B*58:01	0.06317824539728463	0.04406650021287206	not-binder
QDTGYTAE	HLA-B*58:01	0.013604817469604314	0.01442813083892324	not-binder
NGNTGSFV	HLA-B*58:01	0.01746828608447686	0.018532424928143717	not-binder
YYEQNPQF	HLA-B*58:01	0.7286859691143036	0.17589628177321898	binder
LYMGWRNP	HLA-B*58:01	0.003630581288598478	0.0031580054337673343	not-binder
ILGVSKDA	HLA-B*58:01	0.011327348568011075	0.016622937158625086	not-binder
PGKGWWDT	HLA-B*58:01	0.03292325865477323	0.04715892924948667	not-binder
LDGGAPLD	HLA-B*58:01	0.039082647394388915	0.02010523557009258	not-binder
LRQQEEIE	HLA-B*58:01	0.033154634200036524	0.020562215719172175	not-binder
GKGAKVIL	HLA-B*58:01	0.0345250558340922	0.041533116178001886	not-binder
IKLNKAFQ	HLA-B*58:01	0.016358174679771763	0.017763886362513477	not-binder
SFIRDYAE	HLA-B*58:01	0.014917092357063667	0.010081977488046033	not-binder
VPKKAWKN	HLA-B*58:01	0.009497416369958956	0.014228472903520879	not-binder
SGTVVYLH	HLA-B*58:01	0.6291642367839814	0.3000529783916049	ambiguous
EGDEGKDE	HLA-B*58:01	0.016857713414356112	0.01161042614040703	not-binder
LGVTSVRV	HLA-B*58:01	0.29866501316428185	0.2745084486801152	not-binder
RRERISAR	HLA-B*58:01	0.0005551059011850157	0.0007361248097391234	not-binder
KIQANMDP	HLA-B*58:01	0.013076644577085971	0.013098381076189833	not-binder
EHGEVYVT	HLA-B*58:01	0.0051114959147525955	0.0041126164000771445	not-binder
HELLGHVP	HLA-B*58:01	0.006213048787321896	0.006400892004063612	not-binder
GLVERLGG	HLA-B*58:01	0.0008058809005888179	0.0006825255714394642	not-binder
TTTTAHSL	HLA-B*58:01	0.4422415763139725	0.21157860742273077	ambiguous
NLAPSKLQ	HLA-B*58:01	0.09430719763040543	0.02255166066819405	not-binder
QDFHENCV	HLA-B*58:01	0.018545486452057957	0.0162788227317163	not-binder
SSPALTLR	HLA-B*58:01	0.255805978178978	0.07345908056465679	not-binder
TEAIVLRA	HLA-B*58:01	0.006132195083773695	0.006561789283365678	not-binder
AVYGMHSA	HLA-B*58:01	0.00048538054907112385	0.000688948848651997	not-binder
THLSGALP	HLA-B*58:01	0.011180205829441547	0.009799663310787214	not-binder
SLPWKMGV	HLA-B*58:01	0.0034939842000312636	0.004683029991748364	not-binder
DFRSALNN	HLA-B*58:01	0.005694205636973493	0.005491377892180408	not-binder
SATAPEVC	HLA-B*58:01	0.1668199196457863	0.08840678352349565	not-binder
YEYFLSRF	HLA-B*58:01	0.18782620877027512	0.1980848372486066	not-binder
QQENIFPG	HLA-B*58:01	0.001862959106438211	0.0034468366613587924	not-binder
GPPPSYRS	HLA-B*58:01	0.1711786415457027	0.3254869345040455	not-binder
IGEPAIFR	HLA-B*58:01	0.2922323852777481	0.14359290036714667	not-binder
GNKESNDR	HLA-B*58:01	0.06378788822330535	0.08476019226415549	not-binder
SVLHNIDF	HLA-B*58:01	0.419812249392271	0.3002317843481433	ambiguous
DHEVEQWA	HLA-B*58:01	0.0015736440109321848	0.0007834531480890735	not-binder
RIALYELS	HLA-B*58:01	0.010956324788276106	0.007435529286042516	not-binder
MFLLQKMS	HLA-B*58:01	0.024156285915523767	0.03614634846718555	not-binder
PIGLDLSE	HLA-B*58:01	0.02523944154381752	0.013698219778502121	not-binder
LIGPTGSG	HLA-B*58:01	0.04597151093184948	0.03680880584246686	not-binder
YEKAGFHT	HLA-B*58:01	0.022659981064498423	0.023779267072491575	not-binder
KRLTGGRN	HLA-B*58:01	0.004583101597381756	0.004992003881250175	not-binder
TGSQQQAW	HLA-B*58:01	0.9634700417518616	0.027061907455949476	binder
TQDNSDEY	HLA-B*58:01	0.11301701553165913	0.10157558687604742	not-binder
AAFLASHN	HLA-B*58:01	0.020008137472905217	0.017176737738793094	not-binder
LLEEFLDN	HLA-B*58:01	0.03132773497782182	0.045757235288252596	not-binder
PPVLVKIF	HLA-B*58:01	0.5090679883956909	0.17648067979280832	ambiguous
PSREEVEA	HLA-B*58:01	0.005900617082079407	0.006754868348711317	not-binder
DTGKYSSE	HLA-B*58:01	0.015963505928448286	0.018174338981863446	not-binder
PALLVAMH	HLA-B*58:01	0.05156998422462493	0.04720529727881609	not-binder
AKVALDAE	HLA-B*58:01	0.046245504869148135	0.05421281148404513	not-binder
NPLSEATW	HLA-B*58:01	0.899354612827301	0.05199671724859334	binder
SVCCSKTA	HLA-B*58:01	0.006789521267637611	0.0043829021700569175	not-binder
MVDFGYDI	HLA-B*58:01	0.018151458585634828	0.016096759240627177	not-binder
TFTTKRDS	HLA-B*58:01	0.002092585565333138	0.0018825928921684118	not-binder
DGTQYLDA	HLA-B*58:01	0.002341141518991208	0.0031400967989832253	not-binder
GQNGEESE	HLA-B*58:01	0.02211539412965067	0.029772907305679414	not-binder
QCIDKARD	HLA-B*58:01	0.03684739777818322	0.021377892637280963	not-binder
GGVDSSVA	HLA-B*58:01	0.004597397029465355	0.005163856947515325	not-binder
ELRVSEKV	HLA-B*58:01	0.016150553966872393	0.026062491475352917	not-binder
IFNGAGIN	HLA-B*58:01	0.038766393158584836	0.041999016692906274	not-binder
TEVRLRCA	HLA-B*58:01	0.0035806559579214083	0.004024116240083777	not-binder
QWYIYEKQ	HLA-B*58:01	0.014258010953517442	0.025316924500823672	not-binder
ANEIKRLL	HLA-B*58:01	0.3059512048959732	0.1380526719123783	not-binder
DGLPEQVF	HLA-B*58:01	0.5117695800960064	0.3742917130888484	ambiguous
QSNWQVHQ	HLA-B*58:01	0.12037603929638863	0.06411241847939132	not-binder
APGRHNAL	HLA-B*58:01	0.018547384068369865	0.010787544226108994	not-binder
VSVKELRR	HLA-B*58:01	0.36655484661459925	0.24750271621405331	not-binder
TSESCSVP	HLA-B*58:01	0.049052385985851286	0.028985622729967873	not-binder
RGVILLAG	HLA-B*58:01	0.014137944672256708	0.011988783869782266	not-binder
ILADPLSG	HLA-B*58:01	0.00417937875026837	0.0033388198496036993	not-binder
RRSPHPHF	HLA-B*58:01	0.29488611966371536	0.1456915413104813	not-binder
LENALITR	HLA-B*58:01	0.07641059160232544	0.0375087061225635	not-binder
YERDDKDD	HLA-B*58:01	0.018531170254573227	0.021539132512896204	not-binder
IAESSYPQ	HLA-B*58:01	0.03382621158962138	0.041826340820184306	not-binder
NDVQNAKL	HLA-B*58:01	0.0826089607551694	0.05484545407700994	not-binder
QLSLTLAA	HLA-B*58:01	0.00900225022342056	0.010523412032092215	not-binder
NAERRTQF	HLA-B*58:01	0.5148481905460358	0.17846623787892088	ambiguous
FSSYLKIP	HLA-B*58:01	0.0396535137668252	0.03179529257691946	not-binder
NMKDFQAR	HLA-B*58:01	0.007271684324223315	0.005581567770430021	not-binder
FSIGSTGL	HLA-B*58:01	0.08917289264500142	0.05443586143216641	not-binder
STDATDAD	HLA-B*58:01	0.04968236000277102	0.049566550489762023	not-binder
QTYNEETK	HLA-B*58:01	0.3203108787536621	0.16107295454872814	not-binder
ATFEDGKI	HLA-B*58:01	0.09747727625072003	0.059937801840851956	not-binder
MAYLASRS	HLA-B*58:01	0.023800506773841334	0.037990521317407884	not-binder
TSPISALR	HLA-B*58:01	0.20565108731389045	0.15539917437141146	not-binder
HIFCVHGG	HLA-B*58:01	0.002597242605406791	0.0015646789204627786	not-binder
ELQGRFPL	HLA-B*58:01	0.00707801531534642	0.006782150053063839	not-binder
SIAGATDD	HLA-B*58:01	0.03813248961232603	0.038545722946208845	not-binder
RAAVGKLR	HLA-B*58:01	0.16416548620909452	0.10244503308887086	not-binder
AKAMGKNI	HLA-B*58:01	0.011416312027722596	0.006624517716845127	not-binder
PTVRGVVM	HLA-B*58:01	0.23343213200569152	0.1404798131886137	not-binder
TTLDDIVR	HLA-B*58:01	0.3503017149865627	0.27117821928251123	not-binder
LSALGEGG	HLA-B*58:01	0.053581712394952775	0.029409614082777497	not-binder
LKTHGPGD	HLA-B*58:01	0.06329642478376626	0.026589205590957943	not-binder
YTTNVERR	HLA-B*58:01	0.06195163212250918	0.043012981952482654	not-binder
DQSVLPAH	HLA-B*58:01	0.14448385257273913	0.14085323273237438	not-binder
GVSRSGIT	HLA-B*58:01	0.05055349632166326	0.05053888495780431	not-binder
DDGQKALE	HLA-B*58:01	0.02501753623073455	0.017561538004662584	not-binder
ALTGNNYG	HLA-B*58:01	0.013610483474258217	0.024717166531559587	not-binder
LSESDTHL	HLA-B*58:01	0.12974008694291114	0.09655113117388635	not-binder
PPPPSSIP	HLA-B*58:01	0.8518433213233948	0.0817387673918014	binder
LKRQDFSL	HLA-B*58:01	0.019832302117720246	0.01070675723649737	not-binder
WLTAFAQR	HLA-B*58:01	0.014536684003542178	0.0187671345370718	not-binder
LYATGTTG	HLA-B*58:01	0.00872802515514195	0.006647130973832313	not-binder
GLIAAALF	HLA-B*58:01	0.26328201293945314	0.11760587788034511	not-binder
IQSDIAAL	HLA-B*58:01	0.018881658371537925	0.01690023861924453	not-binder
QRLHSGEK	HLA-B*58:01	0.0016050681259002885	0.0020267727090277935	not-binder
YHADKKRC	HLA-B*58:01	0.009899023664183914	0.01571079055522424	not-binder
SSHSFKTF	HLA-B*58:01	0.9478727817535401	0.03877925497198396	binder
AQELIATS	HLA-B*58:01	0.0007996162865310907	0.0010116458394496387	not-binder
VYRLFREA	HLA-B*58:01	0.006606430231477134	0.009209239349491496	not-binder
WKFREFTP	HLA-B*58:01	0.003015579649945721	0.0056416951061222555	not-binder
IGAMSAGC	HLA-B*58:01	0.16983919218182564	0.1474425603524947	not-binder
LARAMDPE	HLA-B*58:01	0.12593283578753472	0.06437258860113679	not-binder
QWRRVIVL	HLA-B*58:01	0.006882005718216533	0.005955212902836528	not-binder
MEAPFLLT	HLA-B*58:01	0.12767473231069743	0.10167308834036753	not-binder
AFDKTAKL	HLA-B*58:01	0.8417142748832702	0.11328869782835149	binder
EIASGLRG	HLA-B*58:01	0.002988954435568303	0.002203289229439193	not-binder
NTGVFKDV	HLA-B*58:01	0.0261382098775357	0.021756397060273897	not-binder
YNYRVEIS	HLA-B*58:01	0.0019571654484025203	0.002862068394284621	not-binder
FDEQAALV	HLA-B*58:01	0.023725752177415415	0.03761745839817867	not-binder
TGTDGKSS	HLA-B*58:01	0.004849448247114196	0.004065351430468838	not-binder
EEEKPKPG	HLA-B*58:01	0.004417612466204446	0.003340918753612803	not-binder
TAQDLSRK	HLA-B*58:01	0.05549743187148124	0.05201375696751272	not-binder
CGSSLVQH	HLA-B*58:01	0.21972101032733918	0.10018098320905108	not-binder
RWCRFNQK	HLA-B*58:01	0.005317664160975255	0.0065024143616587	not-binder
LALSDKYN	HLA-B*58:01	0.08350622206926346	0.01116919586691809	not-binder
PDHRKLLE	HLA-B*58:01	0.061722922651097176	0.05510987045390988	not-binder
GAGDSEYI	HLA-B*58:01	0.015141888009384274	0.00931452913061339	not-binder
DGLMTPTV	HLA-B*58:01	0.009651846974156797	0.008005302697733049	not-binder
HYDYVCSE	HLA-B*58:01	0.031668738834559916	0.04931598084476883	not-binder
KDAIARKE	HLA-B*58:01	0.05867249686270952	0.0507879868329447	not-binder
VPADRARD	HLA-B*58:01	0.012737381567785633	0.010619386655920169	not-binder
PVAGEPQV	HLA-B*58:01	0.0040822508088240285	0.0032162829050373792	not-binder
LLVLFSPD	HLA-B*58:01	0.011105300710187293	0.013449595355586038	not-binder
NGQIKING	HLA-B*58:01	0.015756741957738997	0.01824678483913544	not-binder
VDTVIVNG	HLA-B*58:01	0.011993505577993346	0.012607607517871726	not-binder
AVLAGVIE	HLA-B*58:01	0.03358414457179606	0.04166434067510656	not-binder
GCGQRFDP	HLA-B*58:01	0.03640102089266293	0.06174864234295004	not-binder
RIIVWDYN	HLA-B*58:01	0.04385623331181705	0.05476379394174913	not-binder
DHHKFQQI	HLA-B*58:01	0.0871388821862638	0.06932176160998839	not-binder
ACSLFGIP	HLA-B*58:01	0.16316007524728776	0.11947558539771092	not-binder
TPFGRLLT	HLA-B*58:01	0.054751161206513646	0.04864928394064628	not-binder
VQYRDQLE	HLA-B*58:01	0.04940370653057471	0.05829905690497849	not-binder
CKDMARQR	HLA-B*58:01	0.007848150123027153	0.006394249819971702	not-binder
RLRKGEVQ	HLA-B*58:01	0.030812190167489463	0.04597089176643557	not-binder
HGVGPFDL	HLA-B*58:01	0.056684537790715694	0.03741666163314771	not-binder
AVRGRLVG	HLA-B*58:01	0.0019826395546260756	0.002478851222755706	not-binder
AFDIIKSK	HLA-B*58:01	0.21227497644722462	0.2938112185135701	not-binder
EPLAVAAA	HLA-B*58:01	0.006362380314385518	0.005386882812823032	not-binder
TPGMVMSM	HLA-B*58:01	0.08493690714240074	0.06869741049465732	not-binder
NLLVELPH	HLA-B*58:01	0.028434699424542485	0.02194645206734261	not-binder
SDLRKLGI	HLA-B*58:01	0.10223056394606829	0.09628809108081585	not-binder
LARIIEDN	HLA-B*58:01	0.12855920549482108	0.1060842026423179	not-binder
TALNSESN	HLA-B*58:01	0.03007493456825614	0.021800966232889404	not-binder
WPLEDNPL	HLA-B*58:01	0.019203841337002814	0.023654867805644225	not-binder
SPRKRPSF	HLA-B*58:01	0.06966644302010536	0.05504209519839796	not-binder
FGTVTNGD	HLA-B*58:01	0.17630145624279975	0.11934045899169754	not-binder
EMPHLARP	HLA-B*58:01	0.024781445594271645	0.022545359235445286	not-binder
AVGMVSMR	HLA-B*58:01	0.019435636803973467	0.020760132044993967	not-binder
PGKNWLFF	HLA-B*58:01	0.6350347638130188	0.2152608018294193	binder
DDLVAALD	HLA-B*58:01	0.043402937985956666	0.05728301739268766	not-binder
NINDPVSK	HLA-B*58:01	0.15920009166002275	0.09409019303525365	not-binder
QFIRFIDE	HLA-B*58:01	0.00450433932710439	0.003667863251311986	not-binder
RKYARIIQ	HLA-B*58:01	0.0031264884937627357	0.0035949003654145726	not-binder
SSTLYLMV	HLA-B*58:01	0.23693921864032746	0.08034188061447196	not-binder
KQLLTEEK	HLA-B*58:01	0.34331352561712264	0.2975728036732118	not-binder
QSFDYCIN	HLA-B*58:01	0.06594583452679217	0.050719863892828725	not-binder
LYSTIGEE	HLA-B*58:01	0.025399024231592193	0.022591408601710498	not-binder
LSLLIDLA	HLA-B*58:01	0.07749864514917135	0.07435667402839154	not-binder
WEPQNELW	HLA-B*58:01	0.592140543460846	0.23096204250260266	ambiguous
KKNGYMNA	HLA-B*58:01	0.0014644935668911784	0.001619640925377177	not-binder
PGIWISTA	HLA-B*58:01	0.0029887072450947016	0.0029314172985098925	not-binder
FYVAAPTS	HLA-B*58:01	0.00614580899127759	0.008434537813412708	not-binder
TRGAVEGA	HLA-B*58:01	0.001111911555926781	0.001032720992116341	not-binder
LMWVRSPA	HLA-B*58:01	0.011807334481272847	0.011797767967616491	not-binder
GLADLDAQ	HLA-B*58:01	0.012707487744046375	0.018117466105655476	not-binder
GAPNRVSF	HLA-B*58:01	0.71094731092453	0.06527714297103214	binder
IINRDIIV	HLA-B*58:01	0.045630713079299313	0.04403137090057793	not-binder
VNLHHLYY	HLA-B*58:01	0.8109624147415161	0.07136248980696773	binder
AVGSRPAA	HLA-B*58:01	0.06306564845144749	0.09930966229138591	not-binder
AAVTGTLT	HLA-B*58:01	0.15348967909812927	0.06812621668164508	not-binder
QVRSDSSD	HLA-B*58:01	0.06370406600181014	0.05657793895759282	not-binder
WDDARVRE	HLA-B*58:01	0.07224432360380888	0.05501908438746185	not-binder
SLERERIA	HLA-B*58:01	0.001185094635002315	0.0018421785695924519	not-binder
EPWLMPYT	HLA-B*58:01	0.006565994932316244	0.006654866834178923	not-binder
YWISNGTG	HLA-B*58:01	0.001282937244832283	0.0010667269097323763	not-binder
GKSLSELA	HLA-B*58:01	0.00497429259121418	0.003346925341708294	not-binder
ALPGVLAT	HLA-B*58:01	0.02122300593764521	0.014784233908270486	not-binder
SFLNWKSL	HLA-B*58:01	0.09268767945468426	0.058438159397995494	not-binder
LCVVASLA	HLA-B*58:01	0.14135263860225677	0.07889997046100909	not-binder
DIVFIESG	HLA-B*58:01	0.000849163395469077	0.0009487619347545781	not-binder
GHAAAVLA	HLA-B*58:01	0.019059035810641944	0.016017408528045948	not-binder
RMAPAVVA	HLA-B*58:01	0.05658066757023335	0.08188015555930471	not-binder
LVFLRNRN	HLA-B*58:01	0.018526558525627478	0.02894049888953923	not-binder
RSKKYKAH	HLA-B*58:01	0.060562836076132956	0.059193538718872216	not-binder
GAKEMKKA	HLA-B*58:01	0.0029565102988271972	0.00404167788466763	not-binder
ELYVRKMW	HLA-B*58:01	0.8506066203117371	0.15942488193284815	binder
NKGVQALL	HLA-B*58:01	0.0717542591271922	0.038527824423236566	not-binder
AFEQVIHR	HLA-B*58:01	0.1918048605322838	0.09305347149944049	not-binder
YLDVCIYD	HLA-B*58:01	0.01566498548781965	0.016683681736396613	not-binder
DGSGVMTA	HLA-B*58:01	0.007730232668109238	0.009295658857460061	not-binder
CKNIPRLV	HLA-B*58:01	0.1470732003217563	0.18254092140548014	not-binder
TQGQALRH	HLA-B*58:01	0.22611322924494742	0.2520877903183324	not-binder
LFHSLQGR	HLA-B*58:01	0.1089624933898449	0.10903745905786084	not-binder
KQNVLVAS	HLA-B*58:01	0.0019149154119077138	0.002530267081251438	not-binder
EKREWGVN	HLA-B*58:01	0.0021201880808803253	0.003457048713622959	not-binder
MYEIFNMG	HLA-B*58:01	0.0015634415009117219	0.0014823831314286612	not-binder
GVVNSFTE	HLA-B*58:01	0.028605832252651453	0.04056989742124827	not-binder
NSKLQALE	HLA-B*58:01	0.1000910117290914	0.05635507560812077	not-binder
DNGAETVY	HLA-B*58:01	0.164002324687317	0.200501974881293	not-binder
QHNYDQVK	HLA-B*58:01	0.05450116880238056	0.06392310067517985	not-binder
TSKEEFEL	HLA-B*58:01	0.3131593234837055	0.22729370949473623	not-binder
RQIASGVA	HLA-B*58:01	0.000757229284135974	0.0007166745759061964	not-binder
FIADIPPA	HLA-B*58:01	0.0061564378440380095	0.006671661585243372	not-binder
LNQVAQIQ	HLA-B*58:01	0.13102538660168647	0.0738858144357367	not-binder
NWVCAARY	HLA-B*58:01	0.3215343624353409	0.1175045471379242	not-binder
GNFPFIAN	HLA-B*58:01	0.01136852948111482	0.00969427499996898	not-binder
FERRYVND	HLA-B*58:01	0.004512941418033734	0.006862889601084429	not-binder
LPSTIKQE	HLA-B*58:01	0.08909659616183489	0.09860466139607237	not-binder
QGQLMISV	HLA-B*58:01	0.012325309566222131	0.005584988016017237	not-binder
GPGEWLRE	HLA-B*58:01	0.016161497984512607	0.012482550343157	not-binder
APALLSAE	HLA-B*58:01	0.04168771333061159	0.04420537274123287	not-binder
PAAPAATT	HLA-B*58:01	0.7289307475090027	0.09509728827752106	binder
RERAPVLI	HLA-B*58:01	0.020759874070063234	0.022957290353733367	not-binder
ESGWLDFD	HLA-B*58:01	0.03596125781768933	0.04052310836033199	not-binder
FAKAKADI	HLA-B*58:01	0.12888217382133008	0.10448892309431265	not-binder
SSIGQLLS	HLA-B*58:01	0.06515076938085258	0.07435760253018994	not-binder
RQVPIRRK	HLA-B*58:01	0.009076747651852202	0.011903814589744119	not-binder
VSLGLLAV	HLA-B*58:01	0.2670962616801262	0.15682414026760372	not-binder
ICGIFPFG	HLA-B*58:01	0.08106745290569961	0.08338130227135251	not-binder
KPGDVVVI	HLA-B*58:01	0.036483895406126975	0.028904792878250405	not-binder
DLENTVKK	HLA-B*58:01	0.10329524734988808	0.10135889398644832	not-binder
HIHIFSFT	HLA-B*58:01	0.0701692174654454	0.09225271839048775	not-binder
KRAASVNF	HLA-B*58:01	0.3662713199853897	0.11131176456228249	not-binder
SGFVALFH	HLA-B*58:01	0.4114143386483192	0.19268992827681422	ambiguous
YRQNSILE	HLA-B*58:01	0.001852818987208593	0.0016459599911409313	not-binder
EYVATHWL	HLA-B*58:01	0.0822928488254547	0.07368157939538306	not-binder
SMRGIVKV	HLA-B*58:01	0.030773797241272403	0.04441364849786677	not-binder
QLSQFMDQ	HLA-B*58:01	0.052264288532023785	0.09801805785821241	not-binder
GIGQNPST	HLA-B*58:01	0.027144135168055073	0.047389377730811304	not-binder
LAVNQGSV	HLA-B*58:01	0.008540859996583095	0.007370526958537066	not-binder
ALTLAQLR	HLA-B*58:01	0.07767607010900975	0.028221664583170367	not-binder
GDETRDSR	HLA-B*58:01	0.04742894913069904	0.03786169539195053	not-binder
GMTLQESM	HLA-B*58:01	0.07713255509734154	0.06375372314473057	not-binder
EPFGATLE	HLA-B*58:01	0.011405456156353466	0.00930887962248673	not-binder
IARPFVGP	HLA-B*58:01	0.09522405383177102	0.07865137526696298	not-binder
IEYIDYKD	HLA-B*58:01	0.0073353288855287245	0.008675765877505357	not-binder
RGARREAN	HLA-B*58:01	0.006869855328113772	0.011387622024331526	not-binder
IGRNVVFI	HLA-B*58:01	0.42385025024414064	0.2195346462071308	ambiguous
TALGTAYV	HLA-B*58:01	0.045429087430238727	0.04025067412284911	not-binder
LLADVTYT	HLA-B*58:01	0.17737381607294084	0.0822949065726519	not-binder
FEDSQVKA	HLA-B*58:01	0.041350155870532035	0.05408266353342699	not-binder
FEEVCPDR	HLA-B*58:01	0.10545770041644573	0.08755832353836981	not-binder
EDLEGHRT	HLA-B*58:01	0.0622293371707201	0.027614213843961975	not-binder
TFGTEKVS	HLA-B*58:01	0.01927946931682527	0.014997353883860342	not-binder
SSLIDDAL	HLA-B*58:01	0.070518680755049	0.08606002412588352	not-binder
YFADSENK	HLA-B*58:01	0.11183487623929977	0.09698048973399685	not-binder
FTPVTDWS	HLA-B*58:01	0.023049375531263648	0.041622717591371934	not-binder
AVSQLFTE	HLA-B*58:01	0.03906295613851398	0.045181864887439915	not-binder
SGVKDQTK	HLA-B*58:01	0.09420019239187241	0.04129538949326726	not-binder
VTEESVDI	HLA-B*58:01	0.014228033181279898	0.010812406177569973	not-binder
ALTLSIFE	HLA-B*58:01	0.018818171718157826	0.01616972647198235	not-binder
DRVRLQGS	HLA-B*58:01	0.00023727255320409312	0.00041072794482898485	not-binder
VSDSGVEL	HLA-B*58:01	0.4558169633150101	0.28372653916447377	ambiguous
LCGSTLER	HLA-B*58:01	0.1285376397892833	0.11300688423087388	not-binder
RLLERRLD	HLA-B*58:01	0.005119647737592459	0.002530123962334263	not-binder
RNASHEQA	HLA-B*58:01	0.0010942614215309731	0.0010466655830529692	not-binder
SDTLNFMP	HLA-B*58:01	0.017017273139208554	0.01775504608244133	not-binder
QEDDDHHS	HLA-B*58:01	0.001363232167204842	0.0023685916512511443	not-binder
LHPIQPLP	HLA-B*58:01	0.10075978506356478	0.11186000206278351	not-binder
LTNRSLLH	HLA-B*58:01	0.8044988989830018	0.18950796879448914	binder
ADDRWLLP	HLA-B*58:01	0.009671162854647263	0.015370276641995242	not-binder
SNLKKSQK	HLA-B*58:01	0.11296425694599747	0.14478807210995726	not-binder
DDNVDEYD	HLA-B*58:01	0.020185093395411968	0.017796099227021932	not-binder
NLADKVAI	HLA-B*58:01	0.014437374891713262	0.009155793900282719	not-binder
FRIRAAHQ	HLA-B*58:01	0.0022226353583391758	0.0024218014343924533	not-binder
KNNKDDEE	HLA-B*58:01	0.14967736899852752	0.08137035952809848	not-binder
KNNGIDPQ	HLA-B*58:01	0.04749240456148982	0.0278314972181963	not-binder
ESDSVFVV	HLA-B*58:01	0.01906351326033473	0.026616754113350686	not-binder
STDEAATE	HLA-B*58:01	0.05561831500381231	0.06200781264197997	not-binder
IYAYGDPA	HLA-B*58:01	0.008681589312618598	0.009891379826948307	not-binder
YVYKAKLA	HLA-B*58:01	0.0014002380456076934	0.0019444225020098017	not-binder
NYIKELRK	HLA-B*58:01	0.04933187360875309	0.08098608175720301	not-binder
KTFGWATE	HLA-B*58:01	0.27066971361637115	0.10486335163333176	not-binder
QYQKFSKK	HLA-B*58:01	0.013779964705463499	0.018766336342551513	not-binder
VDLLLSVA	HLA-B*58:01	0.014834413211792708	0.021890375947979174	not-binder
RHNDNRTL	HLA-B*58:01	0.023962638340890408	0.01719658198540097	not-binder
LYGDALRA	HLA-B*58:01	0.029028298961929978	0.0335073696737224	not-binder
DNPELMEA	HLA-B*58:01	0.005451858063588588	0.008482367665736927	not-binder
MSLIGRYN	HLA-B*58:01	0.21500752493739128	0.10594326574319535	not-binder
QPEICFAG	HLA-B*58:01	0.0016403625952079893	0.0017877917713923868	not-binder
ILSIGAVL	HLA-B*58:01	0.030928666517138482	0.015000317365701156	not-binder
KTFFLSFD	HLA-B*58:01	0.21179939806461334	0.08874220630562782	not-binder
PAFLGQGQ	HLA-B*58:01	0.041890296060591935	0.03926777475802911	not-binder
KGARTAFN	HLA-B*58:01	0.07452431744895875	0.05924318526127019	not-binder
PRRHLSEV	HLA-B*58:01	0.0022331821586703882	0.00206010131095647	not-binder
TEHEILEW	HLA-B*58:01	0.8251267433166504	0.12586275246168505	binder
TEGYIWGN	HLA-B*58:01	0.0014943116257200018	0.0017712830113285974	not-binder
AAGVVHLA	HLA-B*58:01	0.2361200086772442	0.20789891904517938	not-binder
DLYRRVIN	HLA-B*58:01	0.006236202312356909	0.008045888476661019	not-binder
FQYLFEDY	HLA-B*58:01	0.10422401381656528	0.1449270411621358	not-binder
VSELGRTL	HLA-B*58:01	0.5407644152641297	0.13688327348083604	ambiguous
MAVPTSIY	HLA-B*58:01	0.8594698190689087	0.09418177290242594	binder
KAMLRDLT	HLA-B*58:01	0.24025260359048844	0.12500885591334615	not-binder
GSALFERG	HLA-B*58:01	0.05393697116523981	0.05771422163189935	not-binder
LPADDVVS	HLA-B*58:01	0.004578956387558719	0.0068741298176271046	not-binder
VVAVTNRE	HLA-B*58:01	0.08242478780448437	0.0728895118259496	not-binder
HCERLSRA	HLA-B*58:01	0.003688463874277659	0.004310443675154927	not-binder
ADSPATLQ	HLA-B*58:01	0.11554946131072938	0.14691947820108728	not-binder
YDILVNVH	HLA-B*58:01	0.21458473429083824	0.14810160667007166	not-binder
ILGMTPGF	HLA-B*58:01	0.29129784405231474	0.12447779985474271	not-binder
ATPLGVIG	HLA-B*58:01	0.025472528729005718	0.027968412370346907	not-binder
ERIEDELN	HLA-B*58:01	0.01745106317102909	0.024332031840335944	not-binder
SLNIPTSI	HLA-B*58:01	0.17736080288887024	0.14999500289002765	not-binder
EKSIGGKK	HLA-B*58:01	0.040365429036319254	0.048573276866190514	not-binder
EQHDFHDF	HLA-B*58:01	0.13187676845118404	0.1404874541416441	not-binder
YLDPMFPQ	HLA-B*58:01	0.008207968017086387	0.009317284476468355	not-binder
YWSGAIIF	HLA-B*58:01	0.28718234673142434	0.22380313561641765	not-binder
NGNTKADR	HLA-B*58:01	0.03754466762766242	0.020599548679827977	not-binder
EWGVKFPG	HLA-B*58:01	0.0019817674256046303	0.0033685972346675502	not-binder
SLARFTLR	HLA-B*58:01	0.02269168117782101	0.042472245135380074	not-binder
KLYNENQR	HLA-B*58:01	0.18647644892334939	0.14393830978317226	not-binder
LILTGECV	HLA-B*58:01	0.021305858762934803	0.024029284277783197	not-binder
INNGWEEN	HLA-B*58:01	0.029947224631905557	0.019154830459191242	not-binder
TILDETYK	HLA-B*58:01	0.17085072034969925	0.1312542763262168	not-binder
EIAPFTVA	HLA-B*58:01	0.0011713360288922558	0.0019834573860614837	not-binder
LSTLGSSN	HLA-B*58:01	0.06841725988779217	0.04478807009989329	not-binder
FFLSKHSD	HLA-B*58:01	0.009993381425738334	0.004848079265068609	not-binder
FGQSPAVH	HLA-B*58:01	0.34564417898654937	0.1994794607889442	not-binder
REFKRDYY	HLA-B*58:01	0.0470779329771176	0.07371004545604332	not-binder
LTAEQVKE	HLA-B*58:01	0.3892563819885254	0.10420757008906535	not-binder
MARFTIVD	HLA-B*58:01	0.07101693842560053	0.09354049248664725	not-binder
MYGDWHMK	HLA-B*58:01	0.027238734814454803	0.017633417491267095	not-binder
IRRFSGKT	HLA-B*58:01	0.002231483440846205	0.0032196255277999217	not-binder
ANCATGER	HLA-B*58:01	0.09578550830483437	0.05904816714499025	not-binder
DDGVYAKG	HLA-B*58:01	0.0018892322696046904	0.002368224421192667	not-binder
LANKSGLI	HLA-B*58:01	0.5531640112400055	0.08700573300914963	binder
TTSGCHTG	HLA-B*58:01	0.010871871886774898	0.0059326564589741405	not-binder
GLVYLTFG	HLA-B*58:01	0.0019694241404067726	0.0012381165494194828	not-binder
GRPQCKLN	HLA-B*58:01	0.003625947912223637	0.0034864868728435986	not-binder
NQEWDINS	HLA-B*58:01	0.00023169615549534228	0.00021493941208327287	not-binder
TADKMKKI	HLA-B*58:01	0.2916193261742592	0.20178688653164595	not-binder
DAKVICNG	HLA-B*58:01	0.005817083746660501	0.0070579737062812205	not-binder
SKFDNKYG	HLA-B*58:01	0.006559199455659836	0.005048688086273837	not-binder
DHSVASLK	HLA-B*58:01	0.2017371289432049	0.16468481703885524	not-binder
TILNNLPN	HLA-B*58:01	0.012590998283121735	0.011673189461534918	not-binder
DKGIPFMK	HLA-B*58:01	0.138486362202093	0.17890393851402156	not-binder
VREKIENN	HLA-B*58:01	0.007394346757791936	0.010521427248492842	not-binder
RYPLVSAL	HLA-B*58:01	0.052544977888464926	0.03340796915541903	not-binder
RDVLSYHI	HLA-B*58:01	0.24052703939378262	0.2987335062312051	not-binder
ETLTKTHL	HLA-B*58:01	0.22905797511339188	0.14252927872397889	not-binder
AGAPLEIP	HLA-B*58:01	0.08983350712805986	0.04697645602939451	not-binder
RMRVGSQS	HLA-B*58:01	0.0010725363909841689	0.0019901536411805285	not-binder
SSSHTSTP	HLA-B*58:01	0.045234866807004434	0.03527873498989521	not-binder
PFATCYGG	HLA-B*58:01	0.006410248914744443	0.009393120577458405	not-binder
RRELQVMM	HLA-B*58:01	0.012515498662833125	0.006272497680640076	not-binder
QQPKDQLA	HLA-B*58:01	0.0021062875051939046	0.004007734576160263	not-binder
SKVDLIKD	HLA-B*58:01	0.07827171310782433	0.030871573581943663	not-binder
KTPVFDID	HLA-B*58:01	0.1193505372852087	0.10455758714142015	not-binder
HRFLQHQM	HLA-B*58:01	0.16109210550785064	0.1076372580757701	not-binder
DDLGKGGH	HLA-B*58:01	0.08693067445419729	0.0976432862519819	not-binder
EYEPMPSG	HLA-B*58:01	0.0005279933579004137	0.0005677535747655977	not-binder
GHSSTSIS	HLA-B*58:01	0.004815447883447632	0.005213031538495307	not-binder
VNFPDPDM	HLA-B*58:01	0.24668508470058442	0.1111086130977154	not-binder
LSTLRFGT	HLA-B*58:01	0.10692491605877877	0.07677888500477378	not-binder
DKDSVDLP	HLA-B*58:01	0.0063545044919010255	0.006899305229141931	not-binder
FEKNTQPY	HLA-B*58:01	0.015536138135939837	0.009394146422909372	not-binder
FADGGIVL	HLA-B*58:01	0.36530188620090487	0.30464353784168063	ambiguous
FETATIIA	HLA-B*58:01	0.0010878692202823004	0.0019898521740251804	not-binder
KLAGPCPH	HLA-B*58:01	0.20429843664169312	0.11017871828588509	not-binder
NPEKKTLQ	HLA-B*58:01	0.09388126641279086	0.0790868701653466	not-binder
LLVEDEDH	HLA-B*58:01	0.08193645682185888	0.06061985426044338	not-binder
EWHVVRVK	HLA-B*58:01	0.006776071852073073	0.005835746545736703	not-binder
NRKILAQI	HLA-B*58:01	0.046770524233579636	0.039659841764461724	not-binder
PDEATTHT	HLA-B*58:01	0.06479354687035084	0.04970002136323368	not-binder
FVVADTQR	HLA-B*58:01	0.09966368228197098	0.036666277458756065	not-binder
FAEHAKVL	HLA-B*58:01	0.18178087025880812	0.1325669753034662	not-binder
QAERPEKY	HLA-B*58:01	0.6330753028392792	0.12419253957359992	binder
YITEKVRE	HLA-B*58:01	0.012531283567659557	0.0148898854088749	not-binder
YPATENDV	HLA-B*58:01	0.007977273084543412	0.008465247826479247	not-binder
VEITSGVR	HLA-B*58:01	0.07243738232646138	0.05592219416692928	not-binder
YEGHTGKI	HLA-B*58:01	0.04948335462249816	0.05475149476843671	not-binder
WLGTYTTI	HLA-B*58:01	0.012463466371991671	0.01569655064609049	not-binder
YDGRKHVP	HLA-B*58:01	0.027729015654767864	0.029047024290350325	not-binder
TGKGHTIQ	HLA-B*58:01	0.08924641646444798	0.07564698882327717	not-binder
DCTNINPF	HLA-B*58:01	0.31348840072751044	0.2269197853521467	not-binder
SIGKRPMA	HLA-B*58:01	0.014200160588370637	0.019680027841411964	not-binder
CHVCFGHF	HLA-B*58:01	0.42344001978635787	0.29076494329630354	ambiguous
NVVTSALS	HLA-B*58:01	0.01394967633386841	0.017727611668821617	not-binder
NLSLELDS	HLA-B*58:01	0.001986470666452078	0.0024731675444727885	not-binder
LTVSTHSG	HLA-B*58:01	0.025219647213816643	0.011637151136153705	not-binder
DYQSSEQE	HLA-B*58:01	0.0053845261689275505	0.003871573522605533	not-binder
DPRMWRQA	HLA-B*58:01	0.00997111482283799	0.01988692107695313	not-binder
EVVGPLMI	HLA-B*58:01	0.027380908792838454	0.027482499447736192	not-binder
TQPCPGLV	HLA-B*58:01	0.007552379501248652	0.004643240961086406	not-binder
KEEANFDF	HLA-B*58:01	0.17081911070272326	0.23474206661638308	not-binder
PELEVDHK	HLA-B*58:01	0.1544471581466496	0.123645085179736	not-binder
DLIEMGSQ	HLA-B*58:01	0.0015805159964656923	0.0024270242882319564	not-binder
KKLNIAEV	HLA-B*58:01	0.007836480671539903	0.004442125639080251	not-binder
MTAAKAEQ	HLA-B*58:01	0.19403307186439633	0.10391530778433601	not-binder
PWYDGQVM	HLA-B*58:01	0.024527110066264866	0.025392558778449887	not-binder
VSILEIAD	HLA-B*58:01	0.2169156514108181	0.11695255663270543	not-binder
THEQAVSL	HLA-B*58:01	0.01156014814041555	0.012373150830237909	not-binder
GGALAESG	HLA-B*58:01	0.014257071197789628	0.01844055853198293	not-binder
ALTGLTMA	HLA-B*58:01	0.004804374219384044	0.005910524353278319	not-binder
CEKSATDN	HLA-B*58:01	0.0020225898500939366	0.003232398684935681	not-binder
SGKGISDK	HLA-B*58:01	0.10367257101461291	0.09594218118370784	not-binder
TSSEVQIN	HLA-B*58:01	0.0690984477099846	0.06475473140852618	not-binder
VELAHLFC	HLA-B*58:01	0.06311366260051728	0.04495903142161064	not-binder
LERLKNEI	HLA-B*58:01	0.06145465234294534	0.1066399921576308	not-binder
DNPGATKK	HLA-B*58:01	0.09474554862827063	0.1337313753532249	not-binder
NFDSTTAS	HLA-B*58:01	0.02465640895316028	0.033268631852169085	not-binder
VLVPGGFS	HLA-B*58:01	0.060697021521627904	0.0563608972492113	not-binder
MDETIKNA	HLA-B*58:01	0.045078464038670066	0.07807232561191003	not-binder
LAPRQRAI	HLA-B*58:01	0.05216903015971184	0.04676431351262172	not-binder
GFQQTLKG	HLA-B*58:01	0.014904132997617125	0.013594954850539303	not-binder
GQIKAYGA	HLA-B*58:01	0.0019102635020317392	0.002116143990501938	not-binder
LGVCSIKY	HLA-B*58:01	0.7817579746246338	0.10090296537367845	binder
QKLEEQKT	HLA-B*58:01	0.035971535928547384	0.02537430188539304	not-binder
YSTSSSSG	HLA-B*58:01	0.1997158132493496	0.2165932675907189	not-binder
NLYAAKLH	HLA-B*58:01	0.03461943920701742	0.027233010035477685	not-binder
LMLGVPAK	HLA-B*58:01	0.08732725866138935	0.04524209218139487	not-binder
EDHFGSLL	HLA-B*58:01	0.01919682484585792	0.027302305260382055	not-binder
RKSLGKNI	HLA-B*58:01	0.012812888342887163	0.00798901094300561	not-binder
KDFDGTRA	HLA-B*58:01	0.014690467459149658	0.015098637343622054	not-binder
QHAITVRQ	HLA-B*58:01	0.03732493596617133	0.033716129355388195	not-binder
NLERDSVG	HLA-B*58:01	0.0016111676428408827	0.0015463743346559623	not-binder
FNASSEQK	HLA-B*58:01	0.15158045794814826	0.07731463192806917	not-binder
KMKELGYE	HLA-B*58:01	0.020970683824270964	0.02755929483875293	not-binder
QRERVAEL	HLA-B*58:01	0.07356311131734401	0.12463933168230702	not-binder
IKDTQIKK	HLA-B*58:01	0.1541498654987663	0.20813861535393907	not-binder
LLRKNGNF	HLA-B*58:01	0.15996092408895493	0.14751902528948313	not-binder
DSEASTIS	HLA-B*58:01	0.0026384129388020484	0.003153623633101103	not-binder
HMAKVTDK	HLA-B*58:01	0.04968802358198445	0.04922332604205714	not-binder
TRYWHITD	HLA-B*58:01	0.0030614647941547444	0.003222213914051048	not-binder
MSVEIAKR	HLA-B*58:01	0.39072202146053314	0.24045676009364236	ambiguous
YAGNALCT	HLA-B*58:01	0.07215040437877178	0.046381391821929636	not-binder
AGAAVMRE	HLA-B*58:01	0.06979921471483977	0.054698567363627465	not-binder
FRTVQLIE	HLA-B*58:01	0.004172612604452297	0.004119059863817163	not-binder
EHAYGITY	HLA-B*58:01	0.18157119946554304	0.1634887897490125	not-binder
ELLFGYEW	HLA-B*58:01	0.7949142456054688	0.13497747681310707	binder
ETQKYFLN	HLA-B*58:01	0.05566210211254656	0.06946741761551387	not-binder
WALSDQGP	HLA-B*58:01	0.007533041946589947	0.003401600454825501	not-binder
NDLQVEGK	HLA-B*58:01	0.22228502836078406	0.19878489465559437	not-binder
QRERLSNL	HLA-B*58:01	0.028813734487630426	0.04064036121244653	not-binder
IRKLDPKP	HLA-B*58:01	0.03125006966292858	0.02620296114722973	not-binder
FEHGFDDS	HLA-B*58:01	0.00208145219621656	0.0033330818496091993	not-binder
EIQIDGVS	HLA-B*58:01	0.0018859034826164134	0.002327948002797243	not-binder
ELKGKTAE	HLA-B*58:01	0.04881035080179572	0.06282777911363048	not-binder
QITNIIEE	HLA-B*58:01	0.05739113609306514	0.034072395109175514	not-binder
KMERTRVP	HLA-B*58:01	0.01331333874259144	0.014758167865351649	not-binder
MSMFLSGS	HLA-B*58:01	0.013518406235380098	0.01400135292608671	not-binder
GVHMYLLI	HLA-B*58:01	0.13170556854456664	0.10893203667742116	not-binder
VLVCVLAH	HLA-B*58:01	0.15325739234685898	0.05377590047277502	not-binder
FIYPLNSL	HLA-B*58:01	0.035516945738345386	0.021828166394729738	not-binder
TSDHDNSL	HLA-B*58:01	0.052606578730046746	0.05034607230066876	not-binder
GNGDRHSD	HLA-B*58:01	0.018793008010834455	0.0147222207958414	not-binder
MVYEIYKI	HLA-B*58:01	0.16504307854920625	0.12473906596780512	not-binder
VNTCGTLE	HLA-B*58:01	0.050328312814235686	0.043878711856396184	not-binder
SLATAEFY	HLA-B*58:01	0.20754565373063089	0.16263781621206327	not-binder
IIEMADSF	HLA-B*58:01	0.10895194299519062	0.06010320447471023	not-binder
LMDVRQNC	HLA-B*58:01	0.06950719878077508	0.024816323996731525	not-binder
AFRAQEDG	HLA-B*58:01	0.0063297579472418875	0.00874063089127246	not-binder
YLKHVPSH	HLA-B*58:01	0.1834236177848652	0.268549380854851	not-binder
[truncated: 15,947 more rows]
