# Supplementary material for: Peptidome Surveillance Across Evolving SARS-CoV-2 Lineages Reveals HLA Binding Conservation in Nucleocapsid Among Variants With Most Potential for T-Cell Epitope Loss in Spike
Source: Front Immunol. 2022 Jun 23;13:918928. doi: 10.3389/fimmu.2022.918928 (PMC9260595; doi:10.3389/fimmu.2022.918928)
Supplement: Supplementary file 4 [file DataSheet_4.zip › cnn_results/HLA-A30_01_predictionsCNN.csv]

peptide	allele	prediction	prediction_std	classification
AAPATRAAL	HLA-A*30:01	0.4493944436311722	0.20639638353354198	ambiguous
AAPAYSRAL	HLA-A*30:01	0.4199629992246628	0.16501748229406607	ambiguous
AAPEGKRSL	HLA-A*30:01	0.19721053298562766	0.17102314536126667	not-binder
AAPEGVPL	HLA-A*30:01	0.03959850487008225	0.025836906389711044	not-binder
AAPGVDLT	HLA-A*30:01	0.00027658657966185275	0.00029519742325513984	not-binder
AAPSAAREL	HLA-A*30:01	0.26530222296714784	0.12551262119054862	not-binder
AAPTSAAAL	HLA-A*30:01	0.10663141090190038	0.110695490242601	not-binder
AAPVSATVL	HLA-A*30:01	0.33366043139249085	0.17780409485475854	not-binder
AARAIAVQK	HLA-A*30:01	0.9783642292022705	0.017533394603592337	binder
ADGRPAPPMK	HLA-A*30:01	0.08762698844075203	0.06133474868966251	not-binder
ADLINNLGTIAK	HLA-A*30:01	0.26662243753671644	0.1897421417889294	not-binder
AFFTRPFYK	HLA-A*30:01	0.8095463514328003	0.20216586756374225	binder
AFKELLKEK	HLA-A*30:01	0.7083692617714406	0.3315969488847667	binder
AFKELQSTFK	HLA-A*30:01	0.6179462030529976	0.27362034913725003	ambiguous
AFKNHVFNV	HLA-A*30:01	0.7645302474498749	0.25068997644044544	binder
AFRSTPPGM	HLA-A*30:01	0.5162784516811371	0.19059685080224165	ambiguous
AFRVPTANV	HLA-A*30:01	0.6445134922862052	0.2877641225543039	binder
AGFAGDDAPR	HLA-A*30:01	0.3702979952096939	0.3425324958754386	ambiguous
AGLQFPVGR	HLA-A*30:01	0.40285257399082186	0.24865393335706393	ambiguous
AGPLRKSSL	HLA-A*30:01	0.30330990850925443	0.2013715724074608	not-binder
AILGTGRLLK	HLA-A*30:01	0.917007327079773	0.068646428846877	binder
AIRNDYIVK	HLA-A*30:01	0.9874792695045471	0.007643099465198376	binder
AIRVTNPNA	HLA-A*30:01	0.816494631767273	0.19596547395440167	binder
ALEEQLQQIRAE	HLA-A*30:01	0.0009543245641452814	0.0009411374167040521	not-binder
ALKDLYCHK	HLA-A*30:01	0.9345286965370179	0.04755501342472199	binder
ALKENSYVK	HLA-A*30:01	0.965307891368866	0.025881621040993612	binder
ALKNPPINTK	HLA-A*30:01	0.9566753268241882	0.013175713106865782	binder
ALKQASVVIQQQY	HLA-A*30:01	0.0616334930062294	0.04595832186004768	not-binder
ALLGVPHCRK	HLA-A*30:01	0.7060557842254639	0.21983576828010407	binder
ALRESWKTK	HLA-A*30:01	0.9615291357040405	0.030334549192996867	binder
ALRPLVKPK	HLA-A*30:01	0.9683486580848694	0.03414556443686259	binder
AMKKVFRVY	HLA-A*30:01	0.8048373937606812	0.1080864932019002	binder
AQFGGKILRK	HLA-A*30:01	0.9858206152915955	0.011599242234659694	binder
AQNGQLFGRFK	HLA-A*30:01	0.7735652208328248	0.21083066954747043	binder
AQQKVTLPK	HLA-A*30:01	0.9638237237930298	0.021553418618858827	binder
AQQLVQRVPK	HLA-A*30:01	0.5353587370365858	0.27921788736697417	ambiguous
AQRDPIIAK	HLA-A*30:01	0.9775988101959229	0.012527133772563414	binder
AQRGLAVLK	HLA-A*30:01	0.9474247336387634	0.044393045763886	binder
AQRPSSPAL	HLA-A*30:01	0.6602516705170274	0.3477153776752113	ambiguous
AQSIYRPSK	HLA-A*30:01	0.9614341020584106	0.025756298286500067	binder
AQYEDIAQK	HLA-A*30:01	0.9151355743408203	0.120830226737845	binder
AQYEDIAQKS	HLA-A*30:01	0.17718139052158222	0.16464082419828663	not-binder
ASDPNVSKKLK	HLA-A*30:01	0.6431946158409119	0.06082072325636086	binder
ASFDKAKLK	HLA-A*30:01	0.9354056596755982	0.05114906698373826	binder
ASFDKAKLKK	HLA-A*30:01	0.8558303952217102	0.09506906486277703	binder
ASHISKLPK	HLA-A*30:01	0.9865357041358948	0.01224424150602131	binder
ASKPPPISK	HLA-A*30:01	0.9949049592018128	0.005527305717695169	binder
ASKRPPLRGV	HLA-A*30:01	0.538870918750763	0.2853832499685692	ambiguous
ASKTQYFHV	HLA-A*30:01	0.8634958267211914	0.1750961384394607	binder
ASKTTTTIIPK	HLA-A*30:01	0.9588576436042786	0.024830905251058303	binder
ASNPLLLKRRK	HLA-A*30:01	0.32745457165292463	0.318640108825305	not-binder
ASRGPGPSL	HLA-A*30:01	0.6496224999427795	0.29208983897897284	binder
ASRPFASVNV	HLA-A*30:01	0.5722575701773167	0.30508079063881083	ambiguous
ASRPPPPNSV	HLA-A*30:01	0.6789163768291473	0.23821370050163315	binder
ASRQAPPHI	HLA-A*30:01	0.4635492108762264	0.25810405411522436	ambiguous
ASSGVPNPPK	HLA-A*30:01	0.9450589537620544	0.038459395727591245	binder
ASSPPAIPK	HLA-A*30:01	0.9916049122810364	0.006446773666144865	binder
ATAPPAPAY	HLA-A*30:01	0.7741383790969849	0.10558530035508844	binder
ATAPPSPLK	HLA-A*30:01	0.9962170600891114	0.0041479207026702495	binder
ATFARIWYL	HLA-A*30:01	0.8359814524650574	0.17566555344718332	binder
ATFLKKVAK	HLA-A*30:01	0.9910918235778808	0.005710460847779709	binder
ATILREILK	HLA-A*30:01	0.9723222494125366	0.021006980327814527	binder
ATKDAGTIAGL	HLA-A*30:01	0.3730799160897732	0.24743006992907943	not-binder
ATKFFQSTK	HLA-A*30:01	0.9927302837371826	0.005278868613975408	binder
ATKPLYVAL	HLA-A*30:01	0.8333270430564881	0.14388390892732814	binder
ATKPMTYVV	HLA-A*30:01	0.9665201544761658	0.016678463663334146	binder
ATKQMHFRV	HLA-A*30:01	0.911048173904419	0.0734813794556927	binder
ATLEETLVKKK	HLA-A*30:01	0.9640832901000976	0.03183423308079249	binder
ATLKDITRRLK	HLA-A*30:01	0.9143190622329712	0.025446088605619834	binder
ATQPSWLGK	HLA-A*30:01	0.9888430237770081	0.00718502430190974	binder
ATRFDQVMK	HLA-A*30:01	0.9890317916870117	0.0035549374084570882	binder
ATRIFASNLK	HLA-A*30:01	0.9652441024780274	0.025652765978502287	binder
ATRRPPPARV	HLA-A*30:01	0.8628320932388306	0.15574495249456916	binder
ATRRVHPAL	HLA-A*30:01	0.9661905884742736	0.025938059510615737	binder
ATRTQNVLGEK	HLA-A*30:01	0.9754935145378113	0.014466287451464893	binder
ATSPDFDGKLK	HLA-A*30:01	0.9016678690910339	0.07129178935281741	binder
ATYERVVYK	HLA-A*30:01	0.9952830076217651	0.004336053899256035	binder
AVFDGHGGIRASK	HLA-A*30:01	0.4284653812646866	0.2427841325321126	ambiguous
AVHEAWAGMLK	HLA-A*30:01	0.7320279322564602	0.3452012026181933	binder
AVIFINTRRK	HLA-A*30:01	0.5966934353113175	0.3063440601813005	ambiguous
AVIKGRPSKLR	HLA-A*30:01	0.538119238615036	0.2377477563050574	ambiguous
AVKAIIYQY	HLA-A*30:01	0.9245265603065491	0.04474809181886344	binder
AVKDTILQL	HLA-A*30:01	0.8400758266448974	0.09876829818938518	binder
AVKERYSYV	HLA-A*30:01	0.9164472222328186	0.12013611325292643	binder
AVKGKYKFL	HLA-A*30:01	0.5651680171489716	0.28122942733342277	ambiguous
AVKGKYKFLQK	HLA-A*30:01	0.7604363203048706	0.21408583086750735	binder
AVKLGAVPK	HLA-A*30:01	0.9888263463973999	0.006626307510085546	binder
AVKNLYRNV	HLA-A*30:01	0.9531942367553711	0.018418417807642903	binder
AVKQSILAK	HLA-A*30:01	0.9963229417800903	0.0030453526797033204	binder
AVKTKILIK	HLA-A*30:01	0.9802492260932922	0.0161416952616296	binder
AVLGTHKLK	HLA-A*30:01	0.9379172563552857	0.03556360871553273	binder
AVLHEERFLK	HLA-A*30:01	0.8305768370628357	0.23035993816788203	binder
AVLHHLVNK	HLA-A*30:01	0.9949241280555725	0.002493615752649424	binder
AVNLLDRFLSK	HLA-A*30:01	0.7312539353966713	0.33688072064532276	binder
AVNNIRLIK	HLA-A*30:01	0.9946698427200318	0.0036759706792038696	binder
AVQKAIPMYK	HLA-A*30:01	0.9396344661712647	0.10278292160380581	binder
AVQRTLLEK	HLA-A*30:01	0.9680721998214722	0.02940212360333111	binder
AVRGSNPHL	HLA-A*30:01	0.8576961040496827	0.1401830030656687	binder
AVRIRAPQI	HLA-A*30:01	0.8353473007678985	0.2359030669794648	binder
AVRPASLNL	HLA-A*30:01	0.8578977942466736	0.16304358224342494	binder
AVRPHSAPEY	HLA-A*30:01	0.897239625453949	0.11350360854434419	binder
AVRPKVLMR	HLA-A*30:01	0.8448555588722229	0.07730622730043699	binder
AVRPQSVFV	HLA-A*30:01	0.9440882205963135	0.03861106033927179	binder
AVRTSIVEK	HLA-A*30:01	0.9942947030067444	0.004565917381948119	binder
AVSSLIRNK	HLA-A*30:01	0.9852755308151245	0.011491944681526086	binder
AWIDKCRPNL	HLA-A*30:01	0.014448517831579012	0.017414795956604695	not-binder
AYFKRYQVK	HLA-A*30:01	0.750793844461441	0.33769032454983994	binder
AYKDKDISFFK	HLA-A*30:01	0.2624246448278427	0.14243720790362424	not-binder
AYKEYISNK	HLA-A*30:01	0.8679785609245301	0.11985989531689893	binder
AYKSHFRNV	HLA-A*30:01	0.8368959069252014	0.08694350984652136	binder
AYKSILQERVK	HLA-A*30:01	0.16896185905643507	0.13343728064990387	not-binder
AYRPISASV	HLA-A*30:01	0.757068520784378	0.2509316397188599	binder
AYRQGHFTYK	HLA-A*30:01	0.7604977697134018	0.3347517613675517	binder
AYVDLDRQLK	HLA-A*30:01	0.23086863516364248	0.1539910760411711	not-binder
AYYALTKFK	HLA-A*30:01	0.5106151714920998	0.24726645864615274	ambiguous
AYYPSSFPK	HLA-A*30:01	0.8749966859817505	0.14586368294899066	binder
DAGTIAGLNVLR	HLA-A*30:01	0.3684000879526138	0.22849753041784876	not-binder
DAIKARLLNPK	HLA-A*30:01	0.2076645553461276	0.17875631514743634	not-binder
DGRPAPPMK	HLA-A*30:01	0.28266131281852724	0.07663434682473111	not-binder
DQVANSAFVER	HLA-A*30:01	0.26977980323135853	0.31122628199246727	not-binder
DSYVGDEAQSK	HLA-A*30:01	0.3077078104019165	0.21444251796349176	not-binder
DSYVGDEAQSKR	HLA-A*30:01	0.23928777799010276	0.23476478197263165	not-binder
DVNAAIATIK	HLA-A*30:01	0.23557948172092438	0.1846209764614519	not-binder
EITTERPKK	HLA-A*30:01	0.0946121085435152	0.052190796326062744	not-binder
ELISNASDALDK	HLA-A*30:01	0.41373280733823775	0.35413781861457777	ambiguous
ELISNSSDALDK	HLA-A*30:01	0.5545435361564159	0.3675128414440143	ambiguous
ELLGHVPLLADPK	HLA-A*30:01	0.07711943620524835	0.14672840315629573	not-binder
EVLKVIRTGK	HLA-A*30:01	0.47670336365699767	0.10679114144943545	ambiguous
FAPYNKPSL	HLA-A*30:01	0.49452327489852904	0.17961061092061867	ambiguous
FEDENFILK	HLA-A*30:01	0.05662956399028189	0.029944571033416984	not-binder
FKQYANDNGVD	HLA-A*30:01	0.014185868025125715	0.017814323300327818	not-binder
FPRKPSAPK	HLA-A*30:01	0.5135062485933304	0.24387027780798454	ambiguous
FRVPTANVS	HLA-A*30:01	0.04738953039050102	0.025050960909954	not-binder
FSIPEKNRPLK	HLA-A*30:01	0.37345253862440586	0.2587337995124985	ambiguous
FSKKPSLIK	HLA-A*30:01	0.8715990900993347	0.13861825369183794	binder
GFWDPIGRYK	HLA-A*30:01	0.3258902210742235	0.2908919976104649	not-binder
GGISETRIEK	HLA-A*30:01	0.3560037249699235	0.32211892141474147	ambiguous
GGLPERSVSL	HLA-A*30:01	0.11732351573882624	0.14073925405577747	not-binder
GGNFGFGDSR	HLA-A*30:01	0.35450191497802735	0.24647911997876537	not-binder
GGPGGVGGL	HLA-A*30:01	0.047077163914218546	0.06460706208663629	not-binder
GGYIGSTYFERCLK	HLA-A*30:01	0.007409290937557244	0.014372618590277504	not-binder
GHYADSYLKRK	HLA-A*30:01	0.030806777455279644	0.03773750357806349	not-binder
GLLDKKSLK	HLA-A*30:01	0.6428710758686066	0.18733651513488953	binder
GMRPPHPGM	HLA-A*30:01	0.6773643076419831	0.1923029646533949	binder
GPSSVEDIK	HLA-A*30:01	0.031182562885805964	0.02779261980347264	not-binder
GQRPTQPVY	HLA-A*30:01	0.5998831927776337	0.09328794949429424	binder
GQYGNPLNK	HLA-A*30:01	0.9492126703262329	0.07483360731679183	binder
GRTGPRAPL	HLA-A*30:01	0.011689484118687688	0.011049532470182546	not-binder
GSILDAKPPK	HLA-A*30:01	0.885450255870819	0.08802764863111376	binder
GSKNRTIGV	HLA-A*30:01	0.9162842988967895	0.07287968832625227	binder
GSLFLRTPK	HLA-A*30:01	0.984210479259491	0.011719230622587295	binder
GSNLRVHFK	HLA-A*30:01	0.9375736951828003	0.04079623658648908	binder
GSNVKIVK	HLA-A*30:01	0.18893045531585811	0.28812457005168385	not-binder
GSRDKTIKL	HLA-A*30:01	0.43533790335059164	0.30755146598637345	ambiguous
GSRLIKVHL	HLA-A*30:01	0.45736421942710875	0.23378300670834487	ambiguous
GSVFRAHVK	HLA-A*30:01	0.9301504254341125	0.05735302243432837	binder
GTIKKINILK	HLA-A*30:01	0.992303192615509	0.00621103147062191	binder
GTIPKRPWL	HLA-A*30:01	0.4258455872535706	0.2036289511301637	ambiguous
GTKDLIREV	HLA-A*30:01	0.8890377521514893	0.10681125056779016	binder
GTKDVVVSV	HLA-A*30:01	0.9559328198432923	0.04217062410479709	binder
GTKGTVIKV	HLA-A*30:01	0.9330669283866883	0.03197195094646785	binder
GTKKRVITL	HLA-A*30:01	0.8640711188316346	0.0693587995242467	binder
GTKMTVNNL	HLA-A*30:01	0.8762464642524719	0.10219124161714853	binder
GTLEQWIEK	HLA-A*30:01	0.9729482650756835	0.012760344049909679	binder
GTLERGILK	HLA-A*30:01	0.9814388275146484	0.0035355012736219835	binder
GTLKIIDRKK	HLA-A*30:01	0.604709604009986	0.41340745906046766	ambiguous
GTREAFFSK	HLA-A*30:01	0.9940231204032898	0.00841371899252781	binder
GTRESAINV	HLA-A*30:01	0.9450971126556397	0.04417854012448304	binder
GTRPPHVFA	HLA-A*30:01	0.9570956110954285	0.03050688214909313	binder
GTRPPPTPNA	HLA-A*30:01	0.8255215287208557	0.14197372505079547	binder
GTYHFLRTQK	HLA-A*30:01	0.9852274417877197	0.009711134689724024	binder
GVHPPAPGV	HLA-A*30:01	0.29416501224040986	0.17300799923774407	not-binder
GVKAWTPTK	HLA-A*30:01	0.9878304719924926	0.01251089265846753	binder
GVRPPAPSL	HLA-A*30:01	0.7316763043403626	0.25851620576137335	binder
GVSSSTNPFRPQK	HLA-A*30:01	0.21205942574888467	0.13671252203217638	not-binder
GVVDSEDIPLNLSR	HLA-A*30:01	0.3271125962026417	0.39141831198078947	ambiguous
GVWTYDDATKTF	HLA-A*30:01	0.053838980430737135	0.05050162045443703	not-binder
GWKPLGKEK	HLA-A*30:01	0.6684620946645736	0.22711898170899245	binder
GYIATPRVWK	HLA-A*30:01	0.41091646114364266	0.29907416938957526	ambiguous
GYSFTTTAER	HLA-A*30:01	0.1673927888274193	0.17065933111019438	not-binder
HARLAPPSL	HLA-A*30:01	0.5568466022610664	0.2926564234303642	ambiguous
HEVKKVTL	HLA-A*30:01	0.001166144724265905	0.0008220360220719792	not-binder
HFLQQPRPLM	HLA-A*30:01	0.039265723712742326	0.0462111704450996	not-binder
HLATRKFLEK	HLA-A*30:01	0.2842579886317253	0.21428652041071547	not-binder
HLGDFHRTYK	HLA-A*30:01	0.7105821050703526	0.3527284560129008	binder
HLITTGRPTK	HLA-A*30:01	0.668462073802948	0.21437798856920176	binder
HLKDVIVGK	HLA-A*30:01	0.9502548336982727	0.05695270498666255	binder
HLPETKFSEL	HLA-A*30:01	0.19038140561897307	0.1304291795464684	not-binder
HLQLAIRNDEELNK	HLA-A*30:01	0.0665652365423739	0.09688981977440213	not-binder
HMDGSFSVKPLK	HLA-A*30:01	0.3972771926317364	0.3344622845570153	ambiguous
HQFPAKRPRL	HLA-A*30:01	0.3517183542251587	0.19685218987636394	not-binder
HSFALLGKKK	HLA-A*30:01	0.6839680731296539	0.3043726230386136	binder
HSFYPTPAL	HLA-A*30:01	0.5477403730154038	0.16844668700084545	ambiguous
HSLEASRVPK	HLA-A*30:01	0.8194425523281097	0.22427943919230658	binder
HSRDSSFRL	HLA-A*30:01	0.8333443522453308	0.09224218959719933	binder
HSRIEYMIK	HLA-A*30:01	0.9591062903404236	0.04938939442421091	binder
HTFEQIPSRQK	HLA-A*30:01	0.9125953555107117	0.10131194682170747	binder
HTKSFQLAK	HLA-A*30:01	0.9917124748229981	0.009445768272738691	binder
HTQPSYRFK	HLA-A*30:01	0.9820059537887573	0.00947442108390104	binder
HTYLLIVRTK	HLA-A*30:01	0.4581117779016495	0.20134540303204965	ambiguous
HVAAIGPRFK	HLA-A*30:01	0.8466120719909668	0.09530609953013339	binder
HVVNEPRIFK	HLA-A*30:01	0.8691405653953552	0.14874011959280523	binder
HVYRERFPK	HLA-A*30:01	0.992973017692566	0.004284821208340188	binder
HYALPLGRKK	HLA-A*30:01	0.24741987735033036	0.2287296099854131	not-binder
HYLPDLQRSK	HLA-A*30:01	0.4247665837407112	0.30737495032799306	ambiguous
IAGQVAAANK	HLA-A*30:01	0.5570721656084061	0.2997246925815842	ambiguous
IAKAKFIVK	HLA-A*30:01	0.9151923298835755	0.08880430325257342	binder
IAPGVTHEL	HLA-A*30:01	0.303995580971241	0.14489972952389854	not-binder
IAPTGHSL	HLA-A*30:01	0.07531680046231486	0.07052409708604467	not-binder
IARIPEAFK	HLA-A*30:01	0.8812974214553833	0.08420148638608205	binder
IEEELGSK	HLA-A*30:01	0.23032523422516532	0.29363587483961345	not-binder
IGKENFIEK	HLA-A*30:01	0.6435719780623913	0.3216708083486583	ambiguous
IGKPAHLIVSL	HLA-A*30:01	0.007824518099005218	0.013463344121000797	not-binder
IHIKIRVPK	HLA-A*30:01	0.49378124475479124	0.17316429546551465	ambiguous
IIHEIAVLEL	HLA-A*30:01	0.0668722614645958	0.08542633448149045	not-binder
IIKLAPPPK	HLA-A*30:01	0.9484880208969116	0.0304085585134417	binder
IIQSIRMGM	HLA-A*30:01	0.32289700731635096	0.2311072871291342	not-binder
IIYTGEKPYK	HLA-A*30:01	0.8667773485183716	0.049980471535379004	binder
ILIQNRAGK	HLA-A*30:01	0.8768040776252747	0.032021098179441175	binder
ILKDMVKVK	HLA-A*30:01	0.8931893110275269	0.06169356490468122	binder
ILKGIPIKK	HLA-A*30:01	0.9523566126823425	0.03701475138939599	binder
ILKPTSSVK	HLA-A*30:01	0.9651563167572021	0.029402331211607017	binder
ILLYIQRTK	HLA-A*30:01	0.5405766725540161	0.2249271663945183	ambiguous
ILRPSGPGA	HLA-A*30:01	0.4301821395754814	0.27499221210904107	ambiguous
IMHDVIKKVK	HLA-A*30:01	0.6626136414706707	0.32513478934955226	binder
IMNYIIGKNK	HLA-A*30:01	0.6643807530403137	0.18306787923612577	binder
IQIERQKILK	HLA-A*30:01	0.4430646784603596	0.2981334487407732	ambiguous
IQKDIDVVIQK	HLA-A*30:01	0.7246382355690002	0.24058358798783683	binder
IQKNVQLYK	HLA-A*30:01	0.9270226836204529	0.08332268500100369	binder
IQKPADLARHL	HLA-A*30:01	0.10210743766510859	0.13274290274723252	not-binder
IREEYPDR	HLA-A*30:01	0.017710970481857657	0.011363126734326351	not-binder
ISPTGHSL	HLA-A*30:01	0.037041463222703894	0.030651996676861974	not-binder
ISRPVGVSK	HLA-A*30:01	0.9766859412193298	0.01421126895371359	binder
ISRYYITRAK	HLA-A*30:01	0.3886402793228626	0.2719789279586708	ambiguous
ISVYYNEATGGK	HLA-A*30:01	0.4460176795721054	0.3344921069157124	ambiguous
ITKEDLIQK	HLA-A*30:01	0.950324559211731	0.03732161212859837	binder
ITKGVDYIHSK	HLA-A*30:01	0.6948904752731323	0.18034408262244755	binder
ITKPKVISK	HLA-A*30:01	0.9951712489128113	0.00429069708480089	binder
ITKPLRPLGK	HLA-A*30:01	0.9423084735870362	0.02899201288665316	binder
ITQENLGRVK	HLA-A*30:01	0.6006623826920986	0.2900717929132461	ambiguous
ITREAQVNV	HLA-A*30:01	0.8471317887306213	0.120456360693957	binder
IVHQAGMLK	HLA-A*30:01	0.9350742340087891	0.04707824321466526	binder
IVKDASIIHRL	HLA-A*30:01	0.436220183968544	0.38322710019556533	ambiguous
IVKPFNLSQGKK	HLA-A*30:01	0.5637000426650047	0.34745833438913687	ambiguous
IVKQDSLVINL	HLA-A*30:01	0.07286874324163364	0.13537449472368374	not-binder
IVQPSRPVK	HLA-A*30:01	0.9637028336524963	0.02428533597672721	binder
IVREIENIEK	HLA-A*30:01	0.7532422184944153	0.2548837490050592	binder
IVRGAVVEK	HLA-A*30:01	0.977196216583252	0.019002424544217	binder
IVRMIESRQK	HLA-A*30:01	0.44187397179193794	0.3043320229528576	ambiguous
IWKNREPLVK	HLA-A*30:01	0.25668107271194457	0.19457857522320354	not-binder
IYKTPPGIQK	HLA-A*30:01	0.8225944757461547	0.2403205312105318	binder
KAKDEQSAVSMLK	HLA-A*30:01	0.34566868022084235	0.30243929293214156	not-binder
KAPAPRPSL	HLA-A*30:01	0.6546242237091064	0.11073159517421709	binder
KAPEATVTL	HLA-A*30:01	0.3562177216634154	0.2053174128719992	not-binder
KAPGSTSNL	HLA-A*30:01	0.25064364447025583	0.17482401583871107	not-binder
KAPVTKVAA	HLA-A*30:01	0.3315792866051197	0.26062476429957104	not-binder
KAWAIFKGK	HLA-A*30:01	0.756443852186203	0.30092885960517246	binder
KERDVFLVK	HLA-A*30:01	0.38461061418056486	0.23701974571473425	ambiguous
KFKDKFCVY	HLA-A*30:01	0.6674046814441681	0.17504885628718533	binder
KFKEEVNHY	HLA-A*30:01	0.6632976412773133	0.31795592024084884	binder
KFMDKKLSLK	HLA-A*30:01	0.8554242014884949	0.08094550285854972	binder
KFYGVKFRNK	HLA-A*30:01	0.6709213972091674	0.28128147779865437	binder
KGFDQTINL	HLA-A*30:01	0.38008309304714205	0.18897306457109259	not-binder
KGKNIKIISK	HLA-A*30:01	0.8378454804420471	0.13009316779609137	binder
KGLEGERPARL	HLA-A*30:01	0.16381966643384657	0.1312271718603201	not-binder
KGLLIRERLK	HLA-A*30:01	0.24654714607167988	0.25247696392996377	not-binder
KIIDRKKHIFK	HLA-A*30:01	0.8979731202125549	0.10054312912412584	binder
KIKEIAVTVK	HLA-A*30:01	0.9688139438629151	0.02304703912889509	binder
KIKEIAVTVKK	HLA-A*30:01	0.9225710988044739	0.08559229996699115	binder
KIKEINVQK	HLA-A*30:01	0.9957843899726868	0.005680882141087543	binder
KIKELDHNISK	HLA-A*30:01	0.959142553806305	0.03229108181036714	binder
KIKELHQQY	HLA-A*30:01	0.9666015386581421	0.03046729685194539	binder
KILDKQKVVK	HLA-A*30:01	0.9286949872970581	0.05479504642503098	binder
KILQLYARKK	HLA-A*30:01	0.6699740171432496	0.2517487398927172	binder
KINEIKKLLK	HLA-A*30:01	0.969766640663147	0.02690057155211698	binder
KIRDTFCSY	HLA-A*30:01	0.964123547077179	0.01602346802421797	binder
KIRLFQPNL	HLA-A*30:01	0.9163243532180786	0.10161094264970554	binder
KISPYYRTK	HLA-A*30:01	0.9652801275253295	0.025671018768134077	binder
KITDTFKVK	HLA-A*30:01	0.8689494252204895	0.054196530345074365	binder
KKEIVAFLK	HLA-A*30:01	0.25007292777299883	0.14904803544611775	not-binder
KKERQILPVL	HLA-A*30:01	0.08960071374895051	0.11859504983855625	not-binder
KKFPGIRPYL	HLA-A*30:01	0.24576156511902808	0.22138904035540133	not-binder
KLFPGRPPVK	HLA-A*30:01	0.9916383385658264	0.007252125959326517	binder
KLHFIFRHK	HLA-A*30:01	0.9490036010742188	0.029325252739917086	binder
KLHGVNINV	HLA-A*30:01	0.9040130972862244	0.05032080081551326	binder
KLKAIVASK	HLA-A*30:01	0.9922624826431274	0.005419711138771692	binder
KLKDAFSHV	HLA-A*30:01	0.9071610569953918	0.09764897397807681	binder
KLKDDEVAQLK	HLA-A*30:01	0.9929468989372253	0.003276156594901485	binder
KLKDYLRSK	HLA-A*30:01	0.9808792114257813	0.02523585297386043	binder
KLKEGGLIDK	HLA-A*30:01	0.9729859948158264	0.022965599286532044	binder
KLKFIDPKKIK	HLA-A*30:01	0.635198600590229	0.3427353672256774	ambiguous
KLKGVAELGVTK	HLA-A*30:01	0.662825059890747	0.2640063479576491	binder
KLKPYVSYL	HLA-A*30:01	0.8348251700401306	0.0817931627779443	binder
KLKSFFKEY	HLA-A*30:01	0.9108836650848389	0.12124676634731492	binder
KLKSFTYEY	HLA-A*30:01	0.9489390015602112	0.029238862635360192	binder
KLNDLLKEK	HLA-A*30:01	0.9075938582420349	0.08582321396866277	binder
KMKEIAEAYLGK	HLA-A*30:01	0.7680443942546844	0.2694322721543324	binder
KMKETLQNV	HLA-A*30:01	0.9721779227256775	0.02529407114391883	binder
KMKGDYYRY	HLA-A*30:01	0.9221458792686462	0.024062068644230442	binder
KMPKIKMPK	HLA-A*30:01	0.9760462641716003	0.018301444867856117	binder
KNKPEWFFK	HLA-A*30:01	0.9443441271781922	0.06383944363501794	binder
KNKQKFVLK	HLA-A*30:01	0.9511693596839905	0.032116644019649844	binder
KNYIQIERQK	HLA-A*30:01	0.18789652611594648	0.1795353812515927	not-binder
KPREKTVK	HLA-A*30:01	0.12353774339862866	0.162613963690816	not-binder
KQFSVPLRRK	HLA-A*30:01	0.8704625248908997	0.17116059728661623	binder
KQIGIIKTNK	HLA-A*30:01	0.9208922743797302	0.07207414144429426	binder
KQKEVEQLIK	HLA-A*30:01	0.7574773669242859	0.2683425584487329	binder
KQLGEGLRPAL	HLA-A*30:01	0.16104586841538548	0.16208537670093015	not-binder
KQLGRIMLK	HLA-A*30:01	0.9600610136985779	0.022216781882460512	binder
KQLTSHPWK	HLA-A*30:01	0.9711886525154114	0.022005538733111406	binder
KQQNPRLVYV	HLA-A*30:01	0.010112664428015705	0.01183777594660919	not-binder
KQRQEWEVK	HLA-A*30:01	0.7952955454587937	0.3007687977014623	binder
KQYDYDSSTIRK	HLA-A*30:01	0.8350668728351593	0.18030291507454665	binder
KQYDYDSSTIRKK	HLA-A*30:01	0.25899738270964007	0.2920419021988065	not-binder
KSFGELVHK	HLA-A*30:01	0.9837173700332642	0.02033836686047148	binder
KSFLTVPQRKK	HLA-A*30:01	0.5349617213010788	0.18662522613292065	ambiguous
KSFSEDRLIK	HLA-A*30:01	0.7626722767949105	0.3282565931256293	binder
KSILQERVKK	HLA-A*30:01	0.6912185609340668	0.307447077883517	binder
KSKAITPKRL	HLA-A*30:01	0.889672040939331	0.04362622272815439	binder
KSKPVAFAV	HLA-A*30:01	0.982308292388916	0.01475966032474721	binder
KSKSIFWNL	HLA-A*30:01	0.9571763157844544	0.03634917932672807	binder
KSKSMDAIRSL	HLA-A*30:01	0.20270786506589503	0.34261075317304435	not-binder
KSKVWQDGILK	HLA-A*30:01	0.8482478976249694	0.15444125178181514	binder
KSLPAEINRMK	HLA-A*30:01	0.949701189994812	0.046193433686096526	binder
KSLPEWLSDRKK	HLA-A*30:01	0.4655266523361206	0.19494055929827103	ambiguous
KSNGTIIHV	HLA-A*30:01	0.9057891368865967	0.06133021602240417	binder
KSQEIFLNL	HLA-A*30:01	0.7937734723091125	0.06093425124479782	binder
KSQIPLSKIK	HLA-A*30:01	0.74934002161026	0.21680503071945043	binder
KSQLVRVSK	HLA-A*30:01	0.9361049175262451	0.09482091171587957	binder
KSRDSFLKRV	HLA-A*30:01	0.6305688738822937	0.3212860216059848	ambiguous
KSRGPTPPAM	HLA-A*30:01	0.8955016255378723	0.07972581479271146	binder
KSRPAHLAVFL	HLA-A*30:01	0.1695428097154945	0.23122610334754348	not-binder
KSRPPAPEL	HLA-A*30:01	0.8915347099304199	0.08329347151467305	binder
KSRQGSLAMEELK	HLA-A*30:01	0.25284655913710596	0.20535856256552054	not-binder
KSRQTPPLA	HLA-A*30:01	0.972527277469635	0.01823707509855194	binder
KSRVSPPFK	HLA-A*30:01	0.9943654894828796	0.0023260589091897294	binder
KSRVSPPFKQA	HLA-A*30:01	0.2212515501305461	0.2578249582391832	not-binder
KSVLTDPAKLK	HLA-A*30:01	0.7842789649963379	0.14620596244586187	binder
KTALRAQVKK	HLA-A*30:01	0.9132896184921264	0.05247889905725339	binder
KTAMSTPHV	HLA-A*30:01	0.8511260330677033	0.1871656441442794	binder
KTAVAPIERVK	HLA-A*30:01	0.8621895670890808	0.13362261849609583	binder
KTHMPFQK	HLA-A*30:01	0.8047116518020629	0.14865312395472866	binder
KTIDMELVKRK	HLA-A*30:01	0.9396069407463074	0.05430049371742795	binder
KTIGVKHPEL	HLA-A*30:01	0.7553599178791046	0.149919867678242	binder
KTITHPRL	HLA-A*30:01	0.2540643137152074	0.2544290409013373	not-binder
KTKDRDYIDFL	HLA-A*30:01	0.2505919933319092	0.24322695957071672	not-binder
KTKDVTVWRK	HLA-A*30:01	0.9843211650848389	0.007524731897029734	binder
KTKFAKVPLK	HLA-A*30:01	0.985283899307251	0.013793205489742688	binder
KTKFPAEQYY	HLA-A*30:01	0.9466455698013305	0.041263679176539426	binder
KTKGFHTTI	HLA-A*30:01	0.9706442832946778	0.019300417999113965	binder
KTKHEEILQNL	HLA-A*30:01	0.32686008904129266	0.2882990409555962	not-binder
KTKPVAFAV	HLA-A*30:01	0.9899490594863891	0.010650839388398285	binder
KTKQAWNFL	HLA-A*30:01	0.9802101373672485	0.011179831586621747	binder
KTKSFFDNI	HLA-A*30:01	0.9195877313613892	0.039775050612040584	binder
KTLAYRGFIFK	HLA-A*30:01	0.9469855785369873	0.04137937844049638	binder
KTLDAEVVEK	HLA-A*30:01	0.9747909784317017	0.022548539867924565	binder
KTLDKAREKL	HLA-A*30:01	0.7780217885971069	0.11126473021062447	binder
KTLDQAKAVLK	HLA-A*30:01	0.9901026725769043	0.010006507914754213	binder
KTLERSYLLK	HLA-A*30:01	0.9229361057281494	0.1295393873296172	binder
KTLGVQRPKL	HLA-A*30:01	0.9179754137992859	0.03241626401018669	binder
KTLPFSRSYY	HLA-A*30:01	0.9546645522117615	0.02324312289458262	binder
KTLPKIVGRTK	HLA-A*30:01	0.9611375331878662	0.05483294649716766	binder
KTMDVSKVKLK	HLA-A*30:01	0.9899994373321533	0.007031332638426186	binder
KTMEFGRDFRIK	HLA-A*30:01	0.4598819434642792	0.35415073683108583	ambiguous
KTNDEVIHGIFK	HLA-A*30:01	0.8822142124176026	0.18647034577609692	binder
KTNLTSVTK	HLA-A*30:01	0.9931040048599243	0.004852544319931773	binder
KTQEPFSVRNK	HLA-A*30:01	0.8803167819976807	0.14725352009264425	binder
KTRAPGDHQFY	HLA-A*30:01	0.9622436046600342	0.03284275178685061	binder
KTRDEYLSL	HLA-A*30:01	0.9752651453018188	0.015854773590811305	binder
KTREWAEQL	HLA-A*30:01	0.8206360280513764	0.19794668145798194	binder
KTRGIFETK	HLA-A*30:01	0.9957140445709228	0.003517919009201385	binder
KTRLINQVL	HLA-A*30:01	0.9061190485954285	0.0748338803426855	binder
KTRNVPVRL	HLA-A*30:01	0.9670697212219238	0.026678202076819757	binder
KTRPGLLNSKL	HLA-A*30:01	0.8048006892204285	0.13084567203190073	binder
KTRPPVRLV	HLA-A*30:01	0.9796797037124634	0.008649960994456429	binder
KTTILYKLK	HLA-A*30:01	0.9489225149154663	0.03482560557661739	binder
KTTKLYSRFK	HLA-A*30:01	0.9234258532524109	0.0718125193606308	binder
KTWTTADFRTK	HLA-A*30:01	0.6551305413246155	0.3193928982721262	ambiguous
KVFDPQNDKPSK	HLA-A*30:01	0.968851101398468	0.054026918145056474	binder
KVFEVHVRPKK	HLA-A*30:01	0.7911143958568573	0.30714496792039103	binder
KVFHAERIVRK	HLA-A*30:01	0.785031045973301	0.35064277706652797	binder
KVFKQYANDNGVD	HLA-A*30:01	0.019027590510813753	0.0341716644315196	not-binder
KVFVGRFK	HLA-A*30:01	0.6135408565402031	0.37848005029325427	ambiguous
KVISGIAREK	HLA-A*30:01	0.9799338459968567	0.012676136444983742	binder
KVKAEISFV	HLA-A*30:01	0.9379748463630676	0.08525215215016888	binder
KVKAFIVTL	HLA-A*30:01	0.9292736172676086	0.07233219904234459	binder
KVKDEYMVAEY	HLA-A*30:01	0.5251796841621399	0.2510767207241622	ambiguous
KVKDGQLTVGL	HLA-A*30:01	0.5527035534381867	0.18706394835788231	ambiguous
KVKDILSKVQK	HLA-A*30:01	0.9163579702377319	0.1528269594130255	binder
KVKDLVARI	HLA-A*30:01	0.9438765168190002	0.03625024296234103	binder
KVKEFLSTL	HLA-A*30:01	0.9551865458488464	0.03102085303575518	binder
KVKEPPILRV	HLA-A*30:01	0.7672075033187866	0.18873722635058424	binder
KVKGVTNQTGLK	HLA-A*30:01	0.9427183628082275	0.08194076069637456	binder
KVKNFAQLTV	HLA-A*30:01	0.7112807035446167	0.29252635640013613	binder
KVKPPHGFQK	HLA-A*30:01	0.9923139452934265	0.01103728565552922	binder
KVKSAFLLQNL	HLA-A*30:01	0.29032981507480143	0.3494929056024988	not-binder
KVKSSVIGA	HLA-A*30:01	0.9745768904685974	0.019251783276671684	binder
KVKTLDEILQEK	HLA-A*30:01	0.8229545831680298	0.13764236351814785	binder
KVKWFYNEY	HLA-A*30:01	0.9294217824935913	0.06441723285218966	binder
KVLDHFRRK	HLA-A*30:01	0.9876803994178772	0.007014581184300538	binder
KVLDHKDRVLK	HLA-A*30:01	0.9565610885620117	0.04175557661200907	binder
KVLEFERVYL	HLA-A*30:01	0.1849957000464201	0.1920246247462634	not-binder
KVLELQSPPK	HLA-A*30:01	0.9245638370513916	0.07088156344946515	binder
KVLKTLNV	HLA-A*30:01	0.29962672663386913	0.3072375844068382	not-binder
KVRAYIQMK	HLA-A*30:01	0.9890666007995605	0.010190273964019838	binder
KVRIQTQPGY	HLA-A*30:01	0.961169159412384	0.029410617696943784	binder
KVRITLVTK	HLA-A*30:01	0.9943066000938415	0.003945600852587668	binder
KVRKIGELVRY	HLA-A*30:01	0.6731706440448761	0.29549642289994177	binder
KVRQRAVAL	HLA-A*30:01	0.9746145725250244	0.01342604402303278	binder
KVSDLTIPK	HLA-A*30:01	0.9836296319961548	0.019256647230133258	binder
KVSQVIMEK	HLA-A*30:01	0.9937262415885926	0.006665287046594116	binder
KVWVPKQK	HLA-A*30:01	0.4004197385162115	0.3404371072528539	ambiguous
KWKDIELEKM	HLA-A*30:01	0.23600596003234386	0.26747785453244716	not-binder
KWNTIPLRNK	HLA-A*30:01	0.42996842712163924	0.35734363012903947	ambiguous
KYFSQNRQLK	HLA-A*30:01	0.8265913248062133	0.13342190437811985	binder
KYIDKTIRVK	HLA-A*30:01	0.804884421825409	0.18498839731606884	binder
KYIDVVINK	HLA-A*30:01	0.9731280922889709	0.021819541856422958	binder
KYIQDFQREK	HLA-A*30:01	0.4995663523674011	0.27639937509692747	ambiguous
KYKEAEPLCK	HLA-A*30:01	0.6727135419845581	0.30427588420799173	binder
KYKEETIEKM	HLA-A*30:01	0.4100029818713665	0.29026514579226564	ambiguous
KYKGDSTIREL	HLA-A*30:01	0.04392003468237817	0.03907484784109897	not-binder
KYKSGEQILRL	HLA-A*30:01	0.23868646085320505	0.27925953744841914	not-binder
KYLDIHERMGK	HLA-A*30:01	0.42414449751377103	0.2706509710570042	ambiguous
KYLQEEVNINRKK	HLA-A*30:01	0.011843496693109046	0.011138544556808091	not-binder
KYLTKKYLK	HLA-A*30:01	0.8530550956726074	0.12586917284627275	binder
KYMPHAVLK	HLA-A*30:01	0.9452635645866394	0.03375158783741215	binder
KYVGSRPIKL	HLA-A*30:01	0.5566322058439255	0.26932306905556963	ambiguous
LAPTDVKEL	HLA-A*30:01	0.02249112340650754	0.01886005709272666	not-binder
LDISRPKM	HLA-A*30:01	0.0009821718360399246	0.001382730035661292	not-binder
LDKPELGPVIL	HLA-A*30:01	0.005473360001951732	0.007101762395418137	not-binder
LFHPSNVEM	HLA-A*30:01	0.06486051380634308	0.021364480679385258	not-binder
LGKTIVITK	HLA-A*30:01	0.760059404373169	0.169114934700484	binder
LGLDIKRQEK	HLA-A*30:01	0.05657155483495444	0.041900328780833704	not-binder
LGRGASTFK	HLA-A*30:01	0.885969078540802	0.04952635113529328	binder
LHVQLNRPNK	HLA-A*30:01	0.3161049977876246	0.2475840874641414	not-binder
LIKDGLIIRK	HLA-A*30:01	0.5358813449740409	0.2861078740271536	ambiguous
LIRSPSLAK	HLA-A*30:01	0.968691611289978	0.02493325280169685	binder
LLKEKFHFK	HLA-A*30:01	0.9412439703941345	0.0368342758089954	binder
LLPSHPLEL	HLA-A*30:01	0.14492637775838374	0.11795485056912522	not-binder
LMNELRRVPK	HLA-A*30:01	0.47071630423888566	0.36286651656675145	ambiguous
LQAKLDNLQQEID	HLA-A*30:01	0.00028469396524428704	0.00034887278662585936	not-binder
LQIDNARLA	HLA-A*30:01	0.030005023191915826	0.023998705215482894	not-binder
LQKGEANIFTK	HLA-A*30:01	0.5942025989294052	0.2505477970934817	ambiguous
LQRPPVVSK	HLA-A*30:01	0.938502848148346	0.0748569359234116	binder
LRPLLAAAA	HLA-A*30:01	0.03302961117587984	0.028932416375744067	not-binder
LSKAFSRLK	HLA-A*30:01	0.8619213998317719	0.18991874294425143	binder
LSNAPRPLK	HLA-A*30:01	0.9152381539344787	0.07019864820807888	binder
LSREPAPCA	HLA-A*30:01	0.5305631160736084	0.15137599803395446	ambiguous
LVKPVTINV	HLA-A*30:01	0.8082472026348114	0.240369084463329	binder
LVLPSPRPYV	HLA-A*30:01	0.07985635492950678	0.07914621116474535	not-binder
LVQAFQFTDK	HLA-A*30:01	0.3082030326128006	0.14576765000078284	not-binder
LVRNIYKRK	HLA-A*30:01	0.9135913133621216	0.06219281124767266	binder
LVRTKTLVK	HLA-A*30:01	0.9503653287887573	0.04414894612234767	binder
LYKYFPKSEK	HLA-A*30:01	0.2459153713658452	0.1927549855857989	not-binder
LYQQQGRLDK	HLA-A*30:01	0.1914890051819384	0.25928681336271575	not-binder
LYWSHPRK	HLA-A*30:01	0.09401307532098144	0.1200696735500129	not-binder
MAPERVASL	HLA-A*30:01	0.5060791857540607	0.24338215120956644	ambiguous
MAPLKMLAL	HLA-A*30:01	0.2358432848006487	0.21071354012510837	not-binder
MIRAAPPPLF	HLA-A*30:01	0.4296149630099535	0.3450325559769866	ambiguous
MLKQLSILK	HLA-A*30:01	0.9343779444694519	0.01710139165578272	binder
MQKSVVITL	HLA-A*30:01	0.4853764928877354	0.33433760726166467	ambiguous
MQMQVEAERRK	HLA-A*30:01	0.09728829634368594	0.09227971029472669	not-binder
MVKSLMHLGK	HLA-A*30:01	0.9089807271957397	0.05268116878700306	binder
MWKQLSHIKK	HLA-A*30:01	0.4280088424682617	0.3054088796355469	ambiguous
NAPLVHATL	HLA-A*30:01	0.12281035780906677	0.11260504132489457	not-binder
NAPWAVTSL	HLA-A*30:01	0.36754737198352816	0.20476261283120725	not-binder
NIPEKTTAL	HLA-A*30:01	0.04864699041645508	0.05862635727768351	not-binder
NLDIERPTYTNLNR	HLA-A*30:01	0.0009523802545942317	0.0009657530058843582	not-binder
NLKSVNELIYK	HLA-A*30:01	0.5710017710924149	0.212171050618626	ambiguous
NLKSVRELILK	HLA-A*30:01	0.2296467705629766	0.22088811659235733	not-binder
NSRFGSLPK	HLA-A*30:01	0.9508663892745972	0.04366447378090855	binder
NSSRKFLQR	HLA-A*30:01	0.11456062663346529	0.08387604589148838	not-binder
NVEIDPEIQ	HLA-A*30:01	0.005978100805077702	0.005486190826334869	not-binder
NVKVDPEIQ	HLA-A*30:01	0.04711495875380933	0.032649904717921625	not-binder
NVPVGKVL	HLA-A*30:01	0.005041214442462661	0.005939792619284836	not-binder
NYIEFTRILK	HLA-A*30:01	0.4113557850243524	0.24823424529533936	ambiguous
NYLDFHRCQK	HLA-A*30:01	0.2771522275870666	0.18981135644304456	not-binder
PEYVNLPINGNGKQ	HLA-A*30:01	0.31482670619152486	0.24201786743340672	not-binder
PIRLLAAAA	HLA-A*30:01	0.10064629265107214	0.1140645218899492	not-binder
PPYTVVYFPVRG	HLA-A*30:01	0.7944805875420571	0.3560979789462107	binder
PPYTVVYFPVRGR	HLA-A*30:01	0.5750767081975937	0.3958243504181621	ambiguous
QAPPPRPPK	HLA-A*30:01	0.8085591673851014	0.1094655561521005	binder
QEYDESGPSIVHRK	HLA-A*30:01	0.1952748148047249	0.2212590497701991	not-binder
QFIPKGRPPKL	HLA-A*30:01	0.08394810312893242	0.07670329304895956	not-binder
QFIPYMKKYK	HLA-A*30:01	0.5081098763737828	0.2968577158463937	ambiguous
QIFHPEQLITGK	HLA-A*30:01	0.8406985759735107	0.11306239445470269	binder
QIIPTEEKPYK	HLA-A*30:01	0.5277306973934174	0.32895683594383296	ambiguous
QIPEIKQTL	HLA-A*30:01	0.01616262923926115	0.00955659037303523	not-binder
QIRPNTELK	HLA-A*30:01	0.8970407605171203	0.09202407171397671	binder
QITVNDLPVGR	HLA-A*30:01	0.3984345316886902	0.3416987093434822	ambiguous
QLAFLEGRKK	HLA-A*30:01	0.17379090366885067	0.16568013170577156	not-binder
QLKAEVIAK	HLA-A*30:01	0.9132012486457824	0.029939561949957248	binder
QLLEVKRRMK	HLA-A*30:01	0.18408079515211284	0.0985548975818732	not-binder
QQLYWSHPRK	HLA-A*30:01	0.4917066961526871	0.3578510861299473	ambiguous
QSRISPIQK	HLA-A*30:01	0.9589037656784057	0.027713955764749575	binder
QSVQVFGRKK	HLA-A*30:01	0.4423312723636627	0.2842766151198364	ambiguous
QTIQEIRHLK	HLA-A*30:01	0.8724888324737549	0.12424614557538068	binder
QTQELRHLK	HLA-A*30:01	0.9400147199630737	0.037649610197543204	binder
QVFEKSPLRVK	HLA-A*30:01	0.6087393820285797	0.2921875862021529	ambiguous
QVHPDTGISSK	HLA-A*30:01	0.9459748268127441	0.015291545817575155	binder
QVQKGPLKLK	HLA-A*30:01	0.38583093881607056	0.30860474842573693	ambiguous
QVRVEGPVK	HLA-A*30:01	0.9465715765953064	0.02265861643142426	binder
RAAFTAGRMK	HLA-A*30:01	0.615770734846592	0.3022771421228306	ambiguous
RAFSFSKTPK	HLA-A*30:01	0.9404083251953125	0.050696102122623106	binder
RAFYSWGRRK	HLA-A*30:01	0.6344709813594818	0.32914686184418634	ambiguous
RAKDMHLVKKL	HLA-A*30:01	0.21272358149290085	0.20129893014462152	not-binder
RAKNWVKEL	HLA-A*30:01	0.7810550928115845	0.18953240102050775	binder
RAKTVVLHI	HLA-A*30:01	0.8140855014324189	0.19152321521457405	binder
REKPAPPQK	HLA-A*30:01	0.4346235394477844	0.24031074889173223	ambiguous
RFKDVRNPEA	HLA-A*30:01	0.6594827979803085	0.24289385974131797	binder
RFKEKVEETLK	HLA-A*30:01	0.6909307211637497	0.3021754300370107	binder
RFKGTESISKV	HLA-A*30:01	0.19716795315398486	0.36722213170043827	not-binder
RFKNKITVV	HLA-A*30:01	0.8070841550827026	0.11102525499931558	binder
RFKVSQVIMEK	HLA-A*30:01	0.41588175781071185	0.2614972433286147	ambiguous
RFRDASLVFK	HLA-A*30:01	0.9659191131591797	0.02627620472636031	binder
RFRDASLVFKV	HLA-A*30:01	0.16827599324169568	0.2516404837553948	not-binder
RFSDIQIRRLK	HLA-A*30:01	0.3642492890357971	0.29156477414513204	ambiguous
RFVSVSKLK	HLA-A*30:01	0.8946115732192993	0.053384402652917266	binder
RFYDLSSKYY	HLA-A*30:01	0.4551406905055046	0.27389081247430885	ambiguous
RGYWGNKIGK	HLA-A*30:01	0.7921023666858673	0.25586896857970653	binder
RHLNVPRPYA	HLA-A*30:01	0.25455513745546343	0.1183551049519779	not-binder
RIATGSFLK	HLA-A*30:01	0.9730398535728455	0.022403587934990046	binder
RIFDLGRKKAK	HLA-A*30:01	0.9330308437347412	0.03927150181239546	binder
RIFQGTRIVK	HLA-A*30:01	0.9604688167572022	0.043514833699818296	binder
RIIKEVQKRYK	HLA-A*30:01	0.8869504451751709	0.07305324192626732	binder
RIKATVMDV	HLA-A*30:01	0.9415712475776672	0.0664206871369347	binder
RIKDEFQLL	HLA-A*30:01	0.8768912434577942	0.06383724663365067	binder
RIKEIAQDALK	HLA-A*30:01	0.9877995491027832	0.009690117053384427	binder
RIKEIFCPK	HLA-A*30:01	0.9944026589393615	0.00813762773682019	binder
RIKFPDNPEK	HLA-A*30:01	0.934801983833313	0.10638544390987631	binder
RIKGQEFIRQV	HLA-A*30:01	0.19598454758524894	0.22711796278941868	not-binder
RIKPNAITY	HLA-A*30:01	0.9722635626792908	0.02175042368316148	binder
RIKRALDLNLK	HLA-A*30:01	0.8207700729370118	0.26936183011088866	binder
RIKYVGAIEK	HLA-A*30:01	0.9567306160926818	0.03218545182497782	binder
RILMEHIHK	HLA-A*30:01	0.985652756690979	0.0077519448698862	binder
RILSGVVTK	HLA-A*30:01	0.9905213117599487	0.00669862093192738	binder
RINFYKKTYK	HLA-A*30:01	0.9352663159370422	0.06247816259939459	binder
RIRDGDFVVLK	HLA-A*30:01	0.9742795825004578	0.02912210133611871	binder
RIREFYRGR	HLA-A*30:01	0.9191433429718018	0.04267200624847779	binder
RIREGYLVKK	HLA-A*30:01	0.9860235810279846	0.013664275738926026	binder
RIRELTAVVQK	HLA-A*30:01	0.986153757572174	0.014663277289607264	binder
RIREPALLSK	HLA-A*30:01	0.9924400448799133	0.007291614664883018	binder
RIRKEPPVY	HLA-A*30:01	0.9300176978111268	0.08079280251748776	binder
RIRKLEKLIKK	HLA-A*30:01	0.9340733885765076	0.046815241842900375	binder
RITGRLIHPK	HLA-A*30:01	0.8213977217674255	0.2401032200460826	binder
RLFPGFRPAV	HLA-A*30:01	0.570037857722491	0.29907347423318253	ambiguous
RLFTSEKMVK	HLA-A*30:01	0.8830448627471924	0.07692615038972425	binder
RLIDQKWQRKK	HLA-A*30:01	0.9381426930427551	0.0429402575153766	binder
RLKDELIAK	HLA-A*30:01	0.9923759937286377	0.005922444167789629	binder
RLKDKIPNV	HLA-A*30:01	0.9831772565841674	0.007542893724499849	binder
RLKDVVRAY	HLA-A*30:01	0.9759400606155395	0.01928828660026591	binder
RLKEAEEERLK	HLA-A*30:01	0.9965599536895752	0.0035749580222886245	binder
RLKEKKLVKEV	HLA-A*30:01	0.16595400783699005	0.2608258142271754	not-binder
RLKEVFQTK	HLA-A*30:01	0.9948951363563537	0.005214961255366532	binder
RLKGDAWVYK	HLA-A*30:01	0.9838643550872803	0.009761329376756663	binder
RLKPLAIGK	HLA-A*30:01	0.9936116099357605	0.003641207661613338	binder
RLKPTNPAAQK	HLA-A*30:01	0.9797756433486938	0.0254623620307498	binder
RLKQIEEQTK	HLA-A*30:01	0.9511679649353028	0.02858814951263443	binder
RLKSIEERQLLK	HLA-A*30:01	0.8687348127365112	0.17288514755709125	binder
RLKYPPFAKK	HLA-A*30:01	0.9341935276985168	0.05042957730099923	binder
RLLDQRYGK	HLA-A*30:01	0.9788436412811279	0.02119859383598987	binder
RLQGVERIMK	HLA-A*30:01	0.8344472348690033	0.21774029390186264	binder
RLRAEPPNKL	HLA-A*30:01	0.8127870738506318	0.2081054068099941	binder
RLRPPSQGY	HLA-A*30:01	0.9416550874710083	0.04105158401798114	binder
RLRQPPPCY	HLA-A*30:01	0.8553763151168823	0.08017021543323258	binder
RLSDVLKRK	HLA-A*30:01	0.9259981393814087	0.05238577350201102	binder
RLVDIKKEK	HLA-A*30:01	0.9631114721298217	0.038179390176336425	binder
RLYDVPANSMRLK	HLA-A*30:01	0.5218220712757556	0.4303751386196658	ambiguous
RLYFGERNVK	HLA-A*30:01	0.8993838667869568	0.09580432252457748	binder
RMFGGPGTASRPSS	HLA-A*30:01	0.4041814779862761	0.2751549190644491	ambiguous
RMFLSFPTTK	HLA-A*30:01	0.9816811919212342	0.00788633383644685	binder
RMHQAIERF	HLA-A*30:01	0.5309069126844406	0.2891369756165532	ambiguous
RMLSLRDQRLK	HLA-A*30:01	0.8767225265502929	0.06295547451462918	binder
RMMKNRPFM	HLA-A*30:01	0.9403763294219971	0.04950314363611105	binder
RNLDIERPTY	HLA-A*30:01	0.5461465150117875	0.19680524060026897	ambiguous
RQFFDERWSK	HLA-A*30:01	0.8745922565460205	0.09902888558160022	binder
RQFGPYRLNY	HLA-A*30:01	0.7718202233314514	0.14972319458550204	binder
RQIEIPKVSK	HLA-A*30:01	0.9452818155288696	0.050813023660351016	binder
RQKIVVIAK	HLA-A*30:01	0.9630175113677979	0.04430653345361636	binder
RQKQQLVERLK	HLA-A*30:01	0.805112111568451	0.29358489205682453	binder
RQKTELQQIGK	HLA-A*30:01	0.9055175423622132	0.12712410527916643	binder
RQLEEKDRVLK	HLA-A*30:01	0.9451414823532105	0.06710983266480905	binder
RQPPPRPFL	HLA-A*30:01	0.40069240182638166	0.2622211921749736	ambiguous
RQQIKELEKLK	HLA-A*30:01	0.6372383296489715	0.22772903884032716	binder
RQRGINMRY	HLA-A*30:01	0.796238362789154	0.1406375208889335	binder
RQVSGQLLEERKK	HLA-A*30:01	0.11567913208855315	0.10963785995779499	not-binder
RRFGDKLNFRQK	HLA-A*30:01	0.1286871764163152	0.1851381878567666	not-binder
RSHYFEGVLK	HLA-A*30:01	0.8171070873737335	0.16951506832842597	binder
RSKREQEVNILK	HLA-A*30:01	0.7667148515582085	0.3705734224746564	binder
RSKSYELIRKI	HLA-A*30:01	0.08146587351366179	0.15648547564093665	not-binder
RSLFLLGKHK	HLA-A*30:01	0.47136661913245914	0.32002787452420467	ambiguous
RSNYRVFLK	HLA-A*30:01	0.9714303970336914	0.013045124571376342	binder
RSRDFLVVNK	HLA-A*30:01	0.9520605087280274	0.06484583860631717	binder
RSRDFSAMTK	HLA-A*30:01	0.9736017346382141	0.023662412605840868	binder
RSRENFLSKL	HLA-A*30:01	0.6930759489536286	0.3012283221922897	binder
RSRSEYLNRL	HLA-A*30:01	0.8897717595100403	0.04906906071019231	binder
RSRSLPQPKL	HLA-A*30:01	0.8713010907173157	0.11412056516428769	binder
RSSALLARTK	HLA-A*30:01	0.8403612971305847	0.1453295855463031	binder
RSWYLTWKYK	HLA-A*30:01	0.6840408444404602	0.2139123617401775	binder
RSYPVTEQRVK	HLA-A*30:01	0.7683328807353973	0.2899641236568677	binder
RSYSDPPLK	HLA-A*30:01	0.9728627324104309	0.009717827857999116	binder
RTFLRPPK	HLA-A*30:01	0.5319108907133341	0.3406871399452585	ambiguous
RTHLPGRTY	HLA-A*30:01	0.9186497211456299	0.043421490580482086	binder
RTIAKRLVL	HLA-A*30:01	0.9058842778205871	0.05243963085945918	binder
RTIAPIIGRTA	HLA-A*30:01	0.35306133814156054	0.2830668997587066	not-binder
RTIDKKFYK	HLA-A*30:01	0.9941654086112977	0.006634241499918047	binder
RTIDRSVFK	HLA-A*30:01	0.9954653739929199	0.004455341066193636	binder
RTIELDGKKIK	HLA-A*30:01	0.901736056804657	0.14346738199266373	binder
RTIELDGKRIK	HLA-A*30:01	0.8129616886377334	0.2960363487782884	binder
RTIQRPVTM	HLA-A*30:01	0.8134896278381347	0.10053815512654411	binder
RTKALIEKL	HLA-A*30:01	0.8054533839225769	0.1728958370772981	binder
RTKASVHTL	HLA-A*30:01	0.9550062894821167	0.05160638667317776	binder
RTKRDWLVKQ	HLA-A*30:01	0.5248464494943619	0.23657084418746324	ambiguous
RTKTEDMVSQL	HLA-A*30:01	0.4763829618692398	0.22635307173417768	ambiguous
RTLDAKMPRK	HLA-A*30:01	0.9765281677246094	0.0076949675351825585	binder
RTLSKDDVNYK	HLA-A*30:01	0.9550287127494812	0.03673795778105725	binder
RTLTIVDTGIGMTK	HLA-A*30:01	0.1487554688937962	0.21713193195653924	not-binder
RTLTQIKEK	HLA-A*30:01	0.9907902359962464	0.00601997288605752	binder
RTLYIQGERRL	HLA-A*30:01	0.20407495538820514	0.28293586515007674	not-binder
RTMPLLSLH	HLA-A*30:01	0.796146821975708	0.14025503657049834	binder
RTMPLLSLHSR	HLA-A*30:01	0.8081909656524658	0.17432553072227247	binder
RTNNLFKQV	HLA-A*30:01	0.790814483165741	0.2535715796054817	binder
RTPSFLKKNK	HLA-A*30:01	0.8378034949302673	0.11949333747124634	binder
RTQEKFALK	HLA-A*30:01	0.9942891716957092	0.0033769359069850432	binder
RTQMPDPKTFK	HLA-A*30:01	0.9679921865463257	0.017958401631340673	binder
RTQSIFTRHK	HLA-A*30:01	0.9696584701538086	0.017791063259867613	binder
RTRDYASLPPK	HLA-A*30:01	0.9623757719993591	0.04006794077709844	binder
RTRPAANPIQF	HLA-A*30:01	0.8579322874546051	0.243746989562179	binder
RTRPALWNK	HLA-A*30:01	0.994169557094574	0.008670847957559066	binder
RTRPPSVQV	HLA-A*30:01	0.9862981319427491	0.006813645869603484	binder
RTRSAIILHL	HLA-A*30:01	0.8357519507408142	0.18907894982275042	binder
RTRVQKVQV	HLA-A*30:01	0.9620031476020813	0.017271037170639183	binder
RTSEIYVHR	HLA-A*30:01	0.927078127861023	0.05609629971672984	binder
RTVEKPPKFTEK	HLA-A*30:01	0.7134193062782288	0.19636186792309787	binder
RVEYHFLSPYVSPK	HLA-A*30:01	0.004857275835820474	0.008548697142808858	not-binder
RVFLRAINK	HLA-A*30:01	0.9944255828857422	0.003838545055007202	binder
RVFSILKKHK	HLA-A*30:01	0.946973192691803	0.031252792201102705	binder
RVFTGQAKVK	HLA-A*30:01	0.980067253112793	0.016572831932518742	binder
RVGLHKVFK	HLA-A*30:01	0.980899965763092	0.0071590695453038105	binder
RVIAIRPIR	HLA-A*30:01	0.8362423777580261	0.10662106011002294	binder
RVIDILRGK	HLA-A*30:01	0.9938913106918335	0.005739962624181658	binder
RVIDYAVKIRVK	HLA-A*30:01	0.37023795992136	0.2633290998989027	ambiguous
RVIQVKKMK	HLA-A*30:01	0.9793022632598877	0.018266203979626	binder
RVKDLLTMNEELK	HLA-A*30:01	0.12235478051006794	0.17147304765425755	not-binder
RVKDQPLSL	HLA-A*30:01	0.940415894985199	0.0735577483860164	binder
RVKEIYNTY	HLA-A*30:01	0.9779649615287781	0.027443921996020627	binder
RVKEKIIKKF	HLA-A*30:01	0.9668784141540527	0.01997561091033892	binder
RVKELEVRKLMHV	HLA-A*30:01	0.00584703843051102	0.0070952430257195595	not-binder
RVKEPVKELL	HLA-A*30:01	0.7111905753612519	0.1776491598388228	binder
RVKEYFVFR	HLA-A*30:01	0.9028897643089294	0.13667687554762623	binder
RVKGPGISKF	HLA-A*30:01	0.9851166248321533	0.015740800114132644	binder
RVKGPGISKFVQK	HLA-A*30:01	0.7856004297733307	0.2537033246821301	binder
RVKNAVKYL	HLA-A*30:01	0.9407760977745057	0.050668992026770235	binder
RVKPLHYISWL	HLA-A*30:01	0.17632317282259463	0.2866858107809757	not-binder
RVKPYIIDL	HLA-A*30:01	0.9597250938415527	0.03423481593801275	binder
RVKQMFASR	HLA-A*30:01	0.9309700489044189	0.05045221760333638	binder
RVKSFALKY	HLA-A*30:01	0.989857816696167	0.00905703235728571	binder
RVKVSQAAADLK	HLA-A*30:01	0.9473623752593994	0.03639978346641586	binder
RVLPEFKKK	HLA-A*30:01	0.991804039478302	0.005456188284037161	binder
RVLSKAFSRLK	HLA-A*30:01	0.9681483745574951	0.02995762441962801	binder
RVQDLEQKMK	HLA-A*30:01	0.8729128956794738	0.143956654850874	binder
RVQPIKLARVTK	HLA-A*30:01	0.4717933744192123	0.27720983623550843	ambiguous
RVQQHIESKLL	HLA-A*30:01	0.2003798015997745	0.2803481438393658	not-binder
RVRAGDTLQGIALK	HLA-A*30:01	0.37037128061056135	0.2865761201254567	ambiguous
RVRDDVAEY	HLA-A*30:01	0.9678339838981629	0.0193425078104158	binder
RVRDGSKIRNL	HLA-A*30:01	0.8128559470176697	0.13405972620789555	binder
RVREITENLM	HLA-A*30:01	0.6828247129917144	0.24761246397159736	binder
RVREKPPWR	HLA-A*30:01	0.9301907181739807	0.04593411564016959	binder
RVRNRVNFR	HLA-A*30:01	0.9333545804023743	0.039775367223318744	binder
RVRQPPPRPFL	HLA-A*30:01	0.869212543964386	0.12501122431295583	binder
RVRQPPPRP	HLA-A*30:01	0.8650200605392456	0.052363401373297876	binder
RVVLVEKRTK	HLA-A*30:01	0.7019345045089722	0.23908471377385798	binder
RVVWKRPRL	HLA-A*30:01	0.772000116109848	0.19582771785556166	binder
RVYNTDPLKEK	HLA-A*30:01	0.9319502115249634	0.062192403662070905	binder
RVYNWDVKRRNK	HLA-A*30:01	0.334480457007885	0.23647056391331564	not-binder
RVYPESIPRK	HLA-A*30:01	0.9952826976776123	0.0015322728640214773	binder
RWKALIEMEK	HLA-A*30:01	0.5753647685050964	0.19773491243809724	ambiguous
RWKLSQIRK	HLA-A*30:01	0.6712691962718964	0.26284363114528486	binder
RWKPKVAISK	HLA-A*30:01	0.834759783744812	0.1119024782212694	binder
RWLVIDRKVY	HLA-A*30:01	0.10983865670859813	0.07579258877840465	not-binder
RWVELEKPLK	HLA-A*30:01	0.33837665915489196	0.2643064628614017	not-binder
RYAQTQLDKLK	HLA-A*30:01	0.3402067642658949	0.270145534939827	not-binder
RYFALVERRL	HLA-A*30:01	0.2530562326312065	0.22903951521573532	not-binder
RYFQVEVEK	HLA-A*30:01	0.6471312701702118	0.22799283616421773	binder
RYHDIEPGAVVK	HLA-A*30:01	0.5988226234912872	0.19447334229691646	binder
RYIEVFREK	HLA-A*30:01	0.9334913611412048	0.06009044952118829	binder
RYIPFTHGK	HLA-A*30:01	0.9412446260452271	0.0734359594627422	binder
RYLEVEPVSRQK	HLA-A*30:01	0.25773380026221276	0.22072663042791643	not-binder
RYLGSRPVKL	HLA-A*30:01	0.6541162759065628	0.23020948513029565	binder
RYLYYTGRIK	HLA-A*30:01	0.40586241632699965	0.31481181013022996	ambiguous
RYMFSRPFR	HLA-A*30:01	0.8138220310211182	0.15968763540079253	binder
RYQTLYARFK	HLA-A*30:01	0.6403717070817947	0.26198138719819475	binder
RYRAITSAY	HLA-A*30:01	0.8221901774406433	0.09366931208977931	binder
RYRLPLRVVK	HLA-A*30:01	0.5761730670928955	0.3398120740341749	ambiguous
RYRPGTVAL	HLA-A*30:01	0.7357747077941894	0.1809304193866447	binder
RYRPGTVALR	HLA-A*30:01	0.866939377784729	0.03710804982045095	binder
RYYNKYINVK	HLA-A*30:01	0.8432960629463195	0.17851065566733937	binder
SAFPLSRKNK	HLA-A*30:01	0.4987229381571524	0.3580726476272576	ambiguous
SAGPPSLRK	HLA-A*30:01	0.7882735788822174	0.22890879567878045	binder
SAPDKSLEL	HLA-A*30:01	0.24701223373413086	0.20139780006657096	not-binder
SAPKGSVL	HLA-A*30:01	0.0467787372879684	0.04400402502313194	not-binder
SAPSSDKPL	HLA-A*30:01	0.0395750368013978	0.017910734669898853	not-binder
SAPTETHSL	HLA-A*30:01	0.131166919041425	0.10798986199670142	not-binder
SAPVGVTAL	HLA-A*30:01	0.3392810940742493	0.1556309498814527	not-binder
SAPYGRITL	HLA-A*30:01	0.5207625597715377	0.1606585753815786	ambiguous
SFKALSICK	HLA-A*30:01	0.9111583948135376	0.06336117646166127	binder
SFKDFAKSK	HLA-A*30:01	0.8845898866653442	0.15846023542860163	binder
SFKNVQQQL	HLA-A*30:01	0.31636749356985094	0.2777457078800617	not-binder
SFKPGDVIHYV	HLA-A*30:01	0.04781237183269695	0.0697189513413678	not-binder
SFKTVIKKK	HLA-A*30:01	0.9644665598869324	0.015882137107527138	binder
SFPGIEVTVKAK	HLA-A*30:01	0.017375601522508076	0.01177296743443	not-binder
SFQDNLHNRKK	HLA-A*30:01	0.16145514943636954	0.14181861636000662	not-binder
SFRYNGLIHRK	HLA-A*30:01	0.2476779310090933	0.241930277620889	not-binder
SGLDVIRIRK	HLA-A*30:01	0.325963840004988	0.19783266908881644	not-binder
SGPGPAAAL	HLA-A*30:01	0.009740910884283948	0.009479596902583128	not-binder
SGSPATPLK	HLA-A*30:01	0.9375572919845581	0.056920011481848554	binder
SIKDVFEKK	HLA-A*30:01	0.9788495302200317	0.02162145827612554	binder
SIKIKTDSAK	HLA-A*30:01	0.7585339784622193	0.11390566472938904	binder
SIKKIFYMK	HLA-A*30:01	0.9692714214324951	0.04039513965147836	binder
SIKQVIVRK	HLA-A*30:01	0.9760503053665162	0.015591345067726988	binder
SILQERVKK	HLA-A*30:01	0.7651452243328094	0.23139878995130111	binder
SIPEKNRPL	HLA-A*30:01	0.12253208253532648	0.16974381265934002	not-binder
SIPGGYNAL	HLA-A*30:01	0.03753106514923275	0.019453762255784508	not-binder
SIPILASAL	HLA-A*30:01	0.1080058492720127	0.06954945385473918	not-binder
SISPYPKVK	HLA-A*30:01	0.8854470133781434	0.0867211162059321	binder
SLKADSINK	HLA-A*30:01	0.9590997815132141	0.026542228088664854	binder
SLKEIVINV	HLA-A*30:01	0.7957963109016418	0.15372065186099407	binder
SLKQKLVNK	HLA-A*30:01	0.9834104895591735	0.008744984277153525	binder
SLKTTLKPK	HLA-A*30:01	0.9459436655044555	0.03811033974928881	binder
SLLELHKRRK	HLA-A*30:01	0.2143739733612165	0.1920824169704449	not-binder
SLVNLGGSK	HLA-A*30:01	0.574082362651825	0.08437240106717461	binder
SQIHDIVLVGGSTR	HLA-A*30:01	0.07275405700781903	0.14488525046028722	not-binder
SQIQEQRIMK	HLA-A*30:01	0.6008742027916014	0.3146737878542171	ambiguous
SRDSFLKRVK	HLA-A*30:01	0.16739496237132698	0.2042673963999971	not-binder
SRKLAYRPPK	HLA-A*30:01	0.5422193139791489	0.20790701323659122	ambiguous
SRLIKVHL	HLA-A*30:01	0.0026288020657375456	0.0016913059160924258	not-binder
SSFLIKRNK	HLA-A*30:01	0.9423089146614074	0.02784507208926704	binder
SSFPLPGRKNK	HLA-A*30:01	0.6231087028980256	0.2750642555360551	ambiguous
SSHLPPPPKL	HLA-A*30:01	0.6639284133911133	0.20605240568567304	binder
SSHNSSPYL	HLA-A*30:01	0.41050432398915293	0.29698984942950074	ambiguous
SSKPVTITV	HLA-A*30:01	0.9266024470329285	0.04157819617403825	binder
SSNPALALRRK	HLA-A*30:01	0.6205668270587921	0.30940916049546574	ambiguous
SSPQAGSSL	HLA-A*30:01	0.13052481557242573	0.13557660187932727	not-binder
SSPQPGSAL	HLA-A*30:01	0.16928735724650323	0.17834585685004212	not-binder
SSRPASLGY	HLA-A*30:01	0.7531309723854065	0.15495678687607767	binder
SSRPTSPEKF	HLA-A*30:01	0.6280133575201035	0.26527063009535334	ambiguous
SSRQKWIVK	HLA-A*30:01	0.9851941704750061	0.009257496257944722	binder
SSSPVNVKKLK	HLA-A*30:01	0.7909240633249283	0.2828250632531302	binder
SSTISSNVASKA	HLA-A*30:01	0.16456058640033006	0.14510179327854456	not-binder
STKFWIKQK	HLA-A*30:01	0.99357168674469	0.004931008738601529	binder
STKKFWIQK	HLA-A*30:01	0.9990328907966614	0.0005031544813851552	binder
STLPRISLK	HLA-A*30:01	0.9904616951942444	0.003124738989768127	binder
STLTNPRQSP	HLA-A*30:01	0.2363862231373787	0.14740720423747458	not-binder
STREWAIKK	HLA-A*30:01	0.9898293495178223	0.010778827518606262	binder
STRIPKIQKL	HLA-A*30:01	0.6635214954614639	0.2874865745608918	binder
STRLKYAVK	HLA-A*30:01	0.9860593795776367	0.007509022862157127	binder
STRPVVYQV	HLA-A*30:01	0.958747124671936	0.021175133838384524	binder
STRPVYLKK	HLA-A*30:01	0.9963765621185303	0.002138512316631981	binder
STRPVYLKKL	HLA-A*30:01	0.6524656176567077	0.2187582832162505	binder
STSFLEKKVK	HLA-A*30:01	0.5588853701949119	0.2771790175442303	ambiguous
STSRDFKIK	HLA-A*30:01	0.7277619138360023	0.3458724004074637	binder
STTTGHLIYK	HLA-A*30:01	0.9880473852157593	0.01174928431220177	binder
SVFDFQKAYK	HLA-A*30:01	0.9835457563400268	0.017075009943548977	binder
SVKDPSPLY	HLA-A*30:01	0.864286482334137	0.12008157494896937	binder
SVKEDVHLK	HLA-A*30:01	0.9898851037025451	0.00485400942916946	binder
SVKEWTITY	HLA-A*30:01	0.9424380302429199	0.05087327732785452	binder
SVKGLLTEK	HLA-A*30:01	0.9814985632896424	0.015545303740289824	binder
SVKGPELINMY	HLA-A*30:01	0.7726704478263855	0.14151485704569172	binder
SVKNFQIVHK	HLA-A*30:01	0.9698956727981567	0.02295413234517502	binder
SVKPFICHV	HLA-A*30:01	0.9330865740776062	0.03968691715583478	binder
SVKPSTVVK	HLA-A*30:01	0.9935197591781616	0.00880233417805935	binder
SVKSITNPRY	HLA-A*30:01	0.9298322558403015	0.054949175548019785	binder
SVLNLVIVKK	HLA-A*30:01	0.9330607056617737	0.054913414312230416	binder
SVPEAQSAL	HLA-A*30:01	0.061235941376071426	0.047091853157974956	not-binder
SVPGRAVRP	HLA-A*30:01	0.02026318609714508	0.022861398841908947	not-binder
SVPLAATSM	HLA-A*30:01	0.13935024808160962	0.15227074925103393	not-binder
SVQEGIKFK	HLA-A*30:01	0.8642443895339966	0.14220794334736692	binder
SVQKPKFPK	HLA-A*30:01	0.9897325158119201	0.009933226241068484	binder
SVRAETVPK	HLA-A*30:01	0.9919759511947632	0.006395303204265567	binder
SVRDKLLVK	HLA-A*30:01	0.9924540519714355	0.007615584323036358	binder
SVRGTSFDA	HLA-A*30:01	0.9010866165161133	0.0559842824215652	binder
SVRLPPITKF	HLA-A*30:01	0.5888220191001892	0.20564737086755033	ambiguous
SVRPAVLQV	HLA-A*30:01	0.9630918264389038	0.028834066614492934	binder
SVRPPKKSWK	HLA-A*30:01	0.86183100938797	0.08574735095524515	binder
SVRQPSLHM	HLA-A*30:01	0.9106538891792297	0.06654086744635022	binder
SVSPASTLK	HLA-A*30:01	0.985803198814392	0.009144593238685682	binder
SVWNFLKRHK	HLA-A*30:01	0.5117000229656696	0.3843644482629725	ambiguous
SWLDVRHIEK	HLA-A*30:01	0.24286286309361457	0.21552914926586098	not-binder
SWRDGQKLVKK	HLA-A*30:01	0.2979228883981705	0.26681201418345984	not-binder
SYFKIFKTK	HLA-A*30:01	0.7226151108741761	0.27313463711382974	binder
SYRSLTLGY	HLA-A*30:01	0.4359823912382126	0.11978358007808887	not-binder
TAAPSVRPEK	HLA-A*30:01	0.648836201429367	0.2033050435602443	binder
TAPQGNVDL	HLA-A*30:01	0.015540235582739115	0.008886404792423802	not-binder
TAPQPGSAV	HLA-A*30:01	0.037210863130167124	0.03871934605203215	not-binder
TEELAYLK	HLA-A*30:01	0.10423469916640897	0.11169873172517394	not-binder
TEKPEVID	HLA-A*30:01	0.03078898846820266	0.0608623342354033	not-binder
TFKTGSILK	HLA-A*30:01	0.914262330532074	0.09963287228260355	binder
TFRVKNPDK	HLA-A*30:01	0.8564018368721008	0.07450250160306122	binder
TFTVTEKPEVID	HLA-A*30:01	8.985286896967381e-05	0.00011438404304620279	not-binder
TIIDTKGVTAL	HLA-A*30:01	0.058282474242150786	0.05177368138466134	not-binder
TKTFTVTEKPEVID	HLA-A*30:01	0.0012338851840607357	0.0011069594885069806	not-binder
TLKGETTTEAVD	HLA-A*30:01	0.0004149115152586091	0.000745078766250393	not-binder
TLLGDGPVVTDPK	HLA-A*30:01	0.2097662682630471	0.34064768981526977	not-binder
TLPTKETIEQEK	HLA-A*30:01	0.1801893213763833	0.25656959186760786	not-binder
TLRAASPPR	HLA-A*30:01	0.9042211413383484	0.02031133966825377	binder
TQMVRMILK	HLA-A*30:01	0.6896377343684434	0.3479014444660422	binder
TRIPKIQK	HLA-A*30:01	0.15164635436376556	0.1697415790662518	not-binder
TSKKPNLILNV	HLA-A*30:01	0.055974193527799795	0.09720930239031611	not-binder
TSRPPSMHV	HLA-A*30:01	0.6257275581359864	0.16174833972812963	binder
TSRSIIRNV	HLA-A*30:01	0.908170735836029	0.045458935420627095	binder
TTFGSRVNV	HLA-A*30:01	0.8004476070404053	0.12175627736044116	binder
TTKAVVSPPK	HLA-A*30:01	0.9860113024711609	0.009321900873916772	binder
TTKNLFLIK	HLA-A*30:01	0.9767833471298217	0.02745806762707724	binder
TTKNVQQTV	HLA-A*30:01	0.7558520078659058	0.22423356769645522	binder
TTKPVNWLK	HLA-A*30:01	0.9897621393203735	0.007449227387030004	binder
TTPSYVAFTDTER	HLA-A*30:01	0.014415572899451945	0.01263766585007177	not-binder
TTSAIQNRFK	HLA-A*30:01	0.7837747752666473	0.27625481050229156	binder
TTTEAVDAATAE	HLA-A*30:01	0.001829832800571296	0.003335291142488363	not-binder
TTTKAVDAETAE	HLA-A*30:01	4.3878347390896576e-05	7.468663988506352e-05	not-binder
TTVPRRLGPK	HLA-A*30:01	0.8166789770126343	0.22312718319109462	binder
TVFPKAKQVK	HLA-A*30:01	0.898898446559906	0.041013817939195146	binder
TVLHRIYGK	HLA-A*30:01	0.9697780013084412	0.02626588915671451	binder
TVRDPAWQK	HLA-A*30:01	0.9846658349037171	0.009635022168426644	binder
TVTEKPEVIDA	HLA-A*30:01	0.003960238635045243	0.006949965419934352	not-binder
TVTEKPEVID	HLA-A*30:01	0.007982243306469173	0.01003301499589102	not-binder
TVTGAKPLK	HLA-A*30:01	0.8710790157318116	0.02895908966106508	binder
TYDDATKTF	HLA-A*30:01	0.03099996827659197	0.04227504389688614	not-binder
TYDDATKTFT	HLA-A*30:01	0.00824673451252238	0.013323307189892055	not-binder
TYDDATKTFTVTE	HLA-A*30:01	0.00013379275102103348	0.00021377605938303668	not-binder
TYDDATKTFTVTEK	HLA-A*30:01	0.003696691754157655	0.0032278131333255554	not-binder
TYFQAKIRALK	HLA-A*30:01	0.07727163876406848	0.06208483196514668	not-binder
TYIYFKRLK	HLA-A*30:01	0.5630901008844376	0.22516427479449272	ambiguous
TYLEAHRIVK	HLA-A*30:01	0.41520484536886215	0.20045701410156513	ambiguous
VAPAAASSL	HLA-A*30:01	0.1582647640258074	0.2111268447964512	not-binder
VAPRSGLAA	HLA-A*30:01	0.09685970433056354	0.0684000174738776	not-binder
VAPVASAL	HLA-A*30:01	0.06688516812864691	0.07226311727156409	not-binder
VAPVTHVSV	HLA-A*30:01	0.43881659358739855	0.24117213422936096	ambiguous
VARPAPVAV	HLA-A*30:01	0.5252306997776032	0.2639888420315589	ambiguous
VASRVGSLK	HLA-A*30:01	0.8518713116645813	0.10850331114499633	binder
VDNDENEHQLSLR	HLA-A*30:01	0.01446696733328281	0.013221803187317163	not-binder
VFQETQKLK	HLA-A*30:01	0.5589449763298034	0.20237031688223162	ambiguous
VFRGPVLPK	HLA-A*30:01	0.9514236092567444	0.058595736427571245	binder
VGKSSFINK	HLA-A*30:01	0.9638637185096741	0.037735468947189515	binder
VGPPGRSSL	HLA-A*30:01	0.2926974991336465	0.160156617299458	not-binder
VGVNGFGR	HLA-A*30:01	0.10392596237361432	0.12959910709643135	not-binder
VGVPNTRPVK	HLA-A*30:01	0.4948707712581381	0.2689328540722326	ambiguous
VIHPPQPPK	HLA-A*30:01	0.9818023681640625	0.01341855308482829	binder
VIQDKNKYNTPK	HLA-A*30:01	0.4182195633649826	0.19707975887868343	ambiguous
VLKIMPVQK	HLA-A*30:01	0.9380934476852417	0.036282324454431934	binder
VLNTNIDGRRK	HLA-A*30:01	0.24535637704539112	0.2988316267997104	not-binder
VLPEHVSVL	HLA-A*30:01	0.1595398982986808	0.19069560344978823	not-binder
VLVGGSTRIPKIQK	HLA-A*30:01	0.21160828878455504	0.23472791463436637	not-binder
VLVGGSTRIPKVQK	HLA-A*30:01	0.25290097838369546	0.264849302160479	not-binder
VNLPINGNGKQ	HLA-A*30:01	0.4625516600906849	0.31381587615815876	ambiguous
VQFVGREAK	HLA-A*30:01	0.9016086339950562	0.034338696499539675	binder
VQKAIPMYK	HLA-A*30:01	0.9544618010520936	0.0205250684736099	binder
VQRNVNIFK	HLA-A*30:01	0.9508436679840088	0.06889414322999049	binder
VQRNVNVFK	HLA-A*30:01	0.9470585465431214	0.06413735980369478	binder
VQRTQAPAV	HLA-A*30:01	0.6103301182389259	0.35535081567475724	ambiguous
VSELIYIHSKVL	HLA-A*30:01	0.00020266781190159122	0.00020411478024543616	not-binder
VSPYTEIHL	HLA-A*30:01	0.09335711747407913	0.03794947902486503	not-binder
VSVAARMLK	HLA-A*30:01	0.956180477142334	0.021024010304145486	binder
VTHRPPLSPK	HLA-A*30:01	0.9777442932128906	0.019840892957124157	binder
VTLTGGFRRGK	HLA-A*30:01	0.42043658494949343	0.2618828932309341	ambiguous
VTLTSEEEAR	HLA-A*30:01	0.29086938546970487	0.26506462673999154	not-binder
VTNNVIRLK	HLA-A*30:01	0.9772540330886841	0.02120171621620956	binder
VTRISSPQV	HLA-A*30:01	0.916913914680481	0.07341843590708691	binder
VVKPDQLIKRR	HLA-A*30:01	0.3136167319491506	0.3471903955434287	not-binder
VVKSSFPEK	HLA-A*30:01	0.9840504407882691	0.01736048888025084	binder
VVKSVELMSVY	HLA-A*30:01	0.17286497487220914	0.18249779766680663	not-binder
VVLKGRPCKI	HLA-A*30:01	0.3777927905321121	0.2549930532157815	ambiguous
VVPEPGQPL	HLA-A*30:01	0.11913949004374444	0.09514205085753168	not-binder
VVRNPIIEK	HLA-A*30:01	0.9917807459831238	0.009777690226171578	binder
VVVDGRTLK	HLA-A*30:01	0.9114380121231079	0.06576425239159085	binder
VYKNVILQV	HLA-A*30:01	0.5714313864707947	0.10187390918629999	binder
VYKPPALKK	HLA-A*30:01	0.9640702247619629	0.027352737860320154	binder
VYVKNFGRRK	HLA-A*30:01	0.375544336438179	0.2794904975187205	ambiguous
YAKDIGFIKK	HLA-A*30:01	0.5900736041367054	0.3244418311609105	ambiguous
YAPKGSSL	HLA-A*30:01	0.05971614721929654	0.06255936132117974	not-binder
YAPSGNFV	HLA-A*30:01	0.004711901880364166	0.007259153227886448	not-binder
YAPSGNYV	HLA-A*30:01	0.004050678285420872	0.005881438461077485	not-binder
YARLHPRAV	HLA-A*30:01	0.3324932426214218	0.23363144276541536	not-binder
YEDIAQKSKAEAE	HLA-A*30:01	0.026843030861732585	0.03250352080015199	not-binder
YENEVALRQ	HLA-A*30:01	0.007469319284427911	0.010805553868066687	not-binder
YILTHKRILK	HLA-A*30:01	0.4130281993886456	0.35818335563131104	ambiguous
YIYDGELVSK	HLA-A*30:01	0.5888276159763336	0.24566942182320864	ambiguous
YLPDGTASL	HLA-A*30:01	0.039222005350166	0.027707950401333073	not-binder
YRPPPKVK	HLA-A*30:01	0.06246951739740325	0.06318312223569854	not-binder
YSKYYKTID	HLA-A*30:01	0.003797877340616651	0.005793010712425536	not-binder
YTKDAMPINK	HLA-A*30:01	0.8551210165023804	0.12431837159987678	binder
YVIESARQRPPK	HLA-A*30:01	0.1514003137069949	0.2833989520659524	not-binder
YVKLSVGKK	HLA-A*30:01	0.8695775866508484	0.019937596340371185	binder
GITPEAIV	HLA-A*30:01	8.926475163661962e-05	0.0001289440103656621	not-binder
KTTGNGTR	HLA-A*30:01	0.11217805901542306	0.165274656284284	not-binder
NKQIVLYA	HLA-A*30:01	0.0026980903263847723	0.002561508731318986	not-binder
EWAHPYSR	HLA-A*30:01	0.006299838834092952	0.00933490276592172	not-binder
DVSEANEK	HLA-A*30:01	0.2180143989622593	0.25117590770496223	not-binder
RKGSEDNC	HLA-A*30:01	0.0020158670212710563	0.0026638592457215783	not-binder
QVLEGENA	HLA-A*30:01	0.00010358692320551199	0.00011316195634819743	not-binder
EHSEPREL	HLA-A*30:01	0.0010436755718956192	0.00202821256894457	not-binder
VQNVYRSQ	HLA-A*30:01	0.007381951112495244	0.012107764147341311	not-binder
DIITRMKR	HLA-A*30:01	0.0013852945921826176	0.0012642024013726461	not-binder
ANRALARW	HLA-A*30:01	0.04324405285979083	0.06118508686223127	not-binder
LPHVDYIE	HLA-A*30:01	0.0001168447993677546	0.0001244056957603304	not-binder
GIHETTYN	HLA-A*30:01	0.001486231724265963	0.001215170555582453	not-binder
LPYWLPIH	HLA-A*30:01	0.0004587688189531036	0.0007176396877968753	not-binder
GELTKSFE	HLA-A*30:01	0.00010898709370223968	0.00012259089787553673	not-binder
AVIGVVLW	HLA-A*30:01	0.005453288635908393	0.0058575131649734455	not-binder
FTPANPLV	HLA-A*30:01	0.0017006627916998696	0.0023334627485134553	not-binder
LQGATFDL	HLA-A*30:01	0.0006842744461664551	0.0010047926566554694	not-binder
IHSTYSEN	HLA-A*30:01	0.00033211951279099594	0.00031344964726832334	not-binder
LQGLMPSV	HLA-A*30:01	0.0018573475717857946	0.001726875123338884	not-binder
SYHDVDSS	HLA-A*30:01	0.0007710100436423062	0.0014940877123711467	not-binder
KNKETGAI	HLA-A*30:01	0.010468575975392014	0.014047689020346197	not-binder
PLFFARVR	HLA-A*30:01	0.0075534957971910895	0.007512096010540392	not-binder
TGLPFFNH	HLA-A*30:01	0.0016821075691723308	0.0013637246590697816	not-binder
EEGFNTFL	HLA-A*30:01	7.898936584913586e-05	0.00013232067386763214	not-binder
KVLRKLVE	HLA-A*30:01	0.033039186730457006	0.04134893970244545	not-binder
DIVIPFST	HLA-A*30:01	6.04591239429908e-05	0.00010893908501686908	not-binder
RKLFASQS	HLA-A*30:01	0.0031792541590363486	0.004840540709933124	not-binder
SCAIEVKE	HLA-A*30:01	0.00012615629592573895	0.00020493399701273731	not-binder
TLSFPVAG	HLA-A*30:01	0.0009595658525995531	0.0013093740414307773	not-binder
EGTHSFDG	HLA-A*30:01	0.00040341863402773017	0.0006756408940675795	not-binder
IDGKDEAI	HLA-A*30:01	2.339353550766532e-05	2.7443568578715402e-05	not-binder
NAFIETDA	HLA-A*30:01	8.135815310197358e-05	8.982444592258461e-05	not-binder
VATARYAR	HLA-A*30:01	0.02360626840786608	0.03417757286973305	not-binder
IAGILVLL	HLA-A*30:01	0.008338422488122887	0.010394261870439039	not-binder
SLALKEAA	HLA-A*30:01	0.0005303669963268476	0.0009233839760656646	not-binder
KELVEAAR	HLA-A*30:01	0.15883225222642067	0.27560482985270607	not-binder
PKHAECHH	HLA-A*30:01	0.000484772236593578	0.0004301514326472818	not-binder
SEVFFPNI	HLA-A*30:01	0.00031701729598125893	0.000462322330735393	not-binder
CYGMQTMA	HLA-A*30:01	0.0007317343940258069	0.001145347717149613	not-binder
LYYPVEAS	HLA-A*30:01	0.0012637370764338129	0.0015257122766530167	not-binder
IFSGEDAR	HLA-A*30:01	0.016210665484686616	0.02757696790992298	not-binder
NVIPSIAG	HLA-A*30:01	0.0009126000441028737	0.0009485750035813339	not-binder
LPEKYWRK	HLA-A*30:01	0.006959454009120236	0.010911884474688778	not-binder
GYRVAVAE	HLA-A*30:01	0.0033336981277159337	0.005434789877314642	not-binder
NPERISMP	HLA-A*30:01	0.0005684467755926903	0.0006560299894176253	not-binder
LPKNMPHE	HLA-A*30:01	0.0007902405837739934	0.001128435544682161	not-binder
PQYSFKLV	HLA-A*30:01	0.0011630394531493948	0.001149081699999609	not-binder
SYTLAAMA	HLA-A*30:01	0.0025485897524049504	0.004712730967077727	not-binder
HELEEQLR	HLA-A*30:01	0.10039734078563925	0.1582548037341111	not-binder
AEDRKKKS	HLA-A*30:01	0.007786301287970499	0.015276037836131537	not-binder
MLSLDGTL	HLA-A*30:01	0.001987498771268292	0.0036004657922219375	not-binder
MFVTSFTT	HLA-A*30:01	0.0003166324878975502	0.0004947556813934	not-binder
IPKEQLPC	HLA-A*30:01	0.0022932106120833852	0.0032541199863601227	not-binder
IRSLKPGA	HLA-A*30:01	0.001671683854215189	0.003000851262209254	not-binder
VKNVNEII	HLA-A*30:01	0.004050159329017334	0.0024038654701106213	not-binder
VFNEMSQK	HLA-A*30:01	0.08650743784382939	0.07169792214186888	not-binder
LLDAEAEA	HLA-A*30:01	3.936710453444903e-05	4.0557503389549254e-05	not-binder
DFLTVTVM	HLA-A*30:01	0.0009856119700998533	0.0011810112806371097	not-binder
VVPPGTTS	HLA-A*30:01	0.002073529676999897	0.0020939051139573445	not-binder
IVLPELTE	HLA-A*30:01	0.0015853731711104047	0.002731892825680919	not-binder
FKNKGVQA	HLA-A*30:01	0.00313383949710726	0.0026093433571680847	not-binder
ESPLANLR	HLA-A*30:01	0.05569795572664589	0.08572262424127024	not-binder
RPLAAIPS	HLA-A*30:01	0.01946126611874206	0.03165402443328929	not-binder
QSLPVPRF	HLA-A*30:01	0.008817941214510938	0.009542326765266571	not-binder
NNSCFEIY	HLA-A*30:01	0.001823088685523544	0.0015332959648329842	not-binder
ETPAFMPV	HLA-A*30:01	0.0004736193189273763	0.0008319948679236257	not-binder
STIVAYSS	HLA-A*30:01	0.0016890949556682244	0.0024841956186699736	not-binder
LQQPIAQL	HLA-A*30:01	0.0020030155108543115	0.0025541025697250396	not-binder
ATLGADLI	HLA-A*30:01	0.0009711519662232604	0.0012554446059929562	not-binder
PDLLGDPD	HLA-A*30:01	0.005638821070897393	0.005910026604474885	not-binder
LTESVSNA	HLA-A*30:01	0.0001168805404631712	0.0001584508694625333	not-binder
GNLLPRAG	HLA-A*30:01	0.03572467882081583	0.06553483970831923	not-binder
CLVSDVAV	HLA-A*30:01	2.006950639952265e-05	2.475722202811429e-05	not-binder
RIDGRSVD	HLA-A*30:01	0.0004982721267879243	0.0004364496423407769	not-binder
VRDGIEAA	HLA-A*30:01	0.00018721284104685764	0.00035191432344444906	not-binder
VDKQTGDT	HLA-A*30:01	0.0002456038196612553	0.00020724539975875173	not-binder
DYYDKYPG	HLA-A*30:01	0.003539272585112485	0.004470366341754275	not-binder
EASEKVEE	HLA-A*30:01	9.016551853164856e-05	0.0001573506087491658	not-binder
NGSSASFR	HLA-A*30:01	0.0403516914404463	0.05933187236303826	not-binder
PERTAAIR	HLA-A*30:01	0.04332043683609754	0.0679047581702883	not-binder
GYNEIMEG	HLA-A*30:01	0.002670116254739696	0.0034887156313176955	not-binder
AAEEPERF	HLA-A*30:01	0.000683743822585825	0.0011339141485784765	not-binder
DTTLVDVI	HLA-A*30:01	6.03062803782084e-05	8.795392005059318e-05	not-binder
WAYRTYGD	HLA-A*30:01	0.0019318580307299271	0.003704400295911446	not-binder
LVDMRFVK	HLA-A*30:01	0.03307162988930941	0.049139838386962106	not-binder
AEKLNRLL	HLA-A*30:01	0.018780035291274543	0.024518140677195693	not-binder
MACELQAQ	HLA-A*30:01	0.00103871287652737	0.0018284864499512631	not-binder
AERKCSEK	HLA-A*30:01	0.05462572210884673	0.07991725151423869	not-binder
QAGGSNPD	HLA-A*30:01	0.001102947152901379	0.001986768775577713	not-binder
AKRLKVYH	HLA-A*30:01	0.0009714273511690408	0.0012954355039330096	not-binder
DAVNEIIR	HLA-A*30:01	0.07616913043602835	0.11927234331395024	not-binder
RDRHKKKR	HLA-A*30:01	0.045985093121544196	0.07639730872702917	not-binder
EEEEKKPK	HLA-A*30:01	0.06786823475849815	0.11391503805395253	not-binder
EVLKKMKK	HLA-A*30:01	0.06184043386019766	0.032599053918110805	not-binder
IALMMDSH	HLA-A*30:01	0.0009757453312545294	0.0013919094127453262	not-binder
SQINQLLQ	HLA-A*30:01	0.000841868464340223	0.001115049047708853	not-binder
RPDDVPDI	HLA-A*30:01	0.00019156660541881366	0.00022068307890671027	not-binder
SLGLSDNK	HLA-A*30:01	0.03191545030567795	0.03924599644182816	not-binder
AAMGILLQ	HLA-A*30:01	0.002840971249247559	0.005062318943622821	not-binder
GAVHHDPQ	HLA-A*30:01	0.006753696830128319	0.013246785762585938	not-binder
PVNLTSRQ	HLA-A*30:01	0.015080752409994602	0.02187429404594703	not-binder
MRSVYAHF	HLA-A*30:01	0.022768250336594065	0.024235694064563235	not-binder
ADGYHALQ	HLA-A*30:01	7.839158688511816e-05	0.00012707411930698334	not-binder
LAALREHG	HLA-A*30:01	0.001806404834951536	0.003307752424093188	not-binder
QCPIDDVN	HLA-A*30:01	0.00013849249890611758	0.0002477611063446306	not-binder
TAEGIRDA	HLA-A*30:01	6.971071538828256e-05	8.120894813583659e-05	not-binder
EDYRPIEI	HLA-A*30:01	0.0002242578896584746	0.0002841792178705796	not-binder
GSVKPETI	HLA-A*30:01	0.00037298852186040676	0.00044317767964465425	not-binder
SVAELVAA	HLA-A*30:01	0.0006620630505494773	0.0006449550968800358	not-binder
NPIRMLCW	HLA-A*30:01	0.0004984880489717014	0.0005494662334056255	not-binder
TFFAIGMG	HLA-A*30:01	0.00149372270279855	0.0014972380324415613	not-binder
HEHIAIKE	HLA-A*30:01	0.0008429765031905845	0.0007829863795683691	not-binder
TADVEVGK	HLA-A*30:01	0.12717698238557204	0.18469505997295774	not-binder
LKVTDAVV	HLA-A*30:01	0.00023183513605999905	0.00021051030889785322	not-binder
KLRHKQQS	HLA-A*30:01	0.14828958818535512	0.19215635771204398	not-binder
AKIRDWGS	HLA-A*30:01	0.0028121411769848658	0.0023098408373494897	not-binder
QESVFTQF	HLA-A*30:01	0.0004333165512889536	0.00050037901274867	not-binder
DGSWYGNW	HLA-A*30:01	0.0008848480568758532	0.0016172373052349902	not-binder
YIFWRNST	HLA-A*30:01	4.2879420820440825e-05	5.2277330070153034e-05	not-binder
KEIYKPLL	HLA-A*30:01	0.0012161515609477648	0.0013408591848131474	not-binder
VLVYGPKV	HLA-A*30:01	0.0009763281279447256	0.0012198081260028117	not-binder
TPHVRNYR	HLA-A*30:01	0.014533649141522886	0.02230391649097011	not-binder
LGQYWKLV	HLA-A*30:01	0.0008956120613618168	0.001379020043796327	not-binder
DSGVASGE	HLA-A*30:01	0.0004800893002538942	0.0005624230945543991	not-binder
VHPRSADN	HLA-A*30:01	0.0009292569339056644	0.0008889852270983607	not-binder
IQAVEVSQ	HLA-A*30:01	0.000781841410420725	0.0011587157717271625	not-binder
NFEMGGAA	HLA-A*30:01	0.00030445279788864353	0.0005200602984299396	not-binder
AGFVELSD	HLA-A*30:01	0.0008641645428724587	0.0009668919587416853	not-binder
LESAVSFT	HLA-A*30:01	0.00013601061931751702	0.00011703999661952161	not-binder
CLFEYSAY	HLA-A*30:01	0.011152153061630088	0.01991131785669	not-binder
TNKYAEGY	HLA-A*30:01	0.009515164956974331	0.00992651895446589	not-binder
MVTYDLPL	HLA-A*30:01	0.00429498568391864	0.00661495793444598	not-binder
VSLAPPVL	HLA-A*30:01	0.020182783296331764	0.0350237300322919	not-binder
TRMQVVVD	HLA-A*30:01	0.0013578763943826843	0.0018582401983876682	not-binder
QTFYDGAL	HLA-A*30:01	0.003260015967930485	0.005146682408023212	not-binder
QFAKIVLS	HLA-A*30:01	0.001224402781781464	0.0019664727555850953	not-binder
PVSVERLE	HLA-A*30:01	0.0007005089137237519	0.0007364104814515251	not-binder
VLAELARR	HLA-A*30:01	0.03012119181221351	0.04908475496398702	not-binder
VVYGVNHQ	HLA-A*30:01	0.0019904455075447913	0.002795849168662934	not-binder
KHLVKVDD	HLA-A*30:01	0.00639801650067433	0.00732230947260264	not-binder
GKVIVEKL	HLA-A*30:01	0.0031623758048226593	0.003336933900482377	not-binder
FFFHGQFN	HLA-A*30:01	0.0008061990403803066	0.0012250013044950766	not-binder
RMYHKLAG	HLA-A*30:01	0.15875168337661308	0.2645278291211798	not-binder
IYIPAEFS	HLA-A*30:01	0.004091387512153233	0.0031751105111404916	not-binder
SIGGRLKK	HLA-A*30:01	0.06539066337281838	0.05751256178321964	not-binder
QVHCSTRT	HLA-A*30:01	0.0022826533388069946	0.0022637679101344564	not-binder
VVGFGIRD	HLA-A*30:01	0.0008567984088585945	0.0011010219930421901	not-binder
WTAMVALF	HLA-A*30:01	0.0015826521028770913	0.0021561309422492314	not-binder
KEAEEKHK	HLA-A*30:01	0.1634241390666209	0.13625624785716156	not-binder
VEQLLKDA	HLA-A*30:01	0.006127270384240546	0.011007625704580718	not-binder
AHDGWVEI	HLA-A*30:01	0.0009446861024116516	0.0016794208002938015	not-binder
TINAAYSV	HLA-A*30:01	0.002532199888082687	0.003174858805685824	not-binder
LALFIAVI	HLA-A*30:01	0.0015043027407955379	0.0019166896568075377	not-binder
RLQNLRAS	HLA-A*30:01	0.03405366064280315	0.0400338063255019	not-binder
TDDKRNKT	HLA-A*30:01	3.9532081106052884e-05	5.157974080812423e-05	not-binder
EGTETAAE	HLA-A*30:01	3.132786380319885e-05	2.722327903842465e-05	not-binder
ARRQHLVE	HLA-A*30:01	0.0008393502262392883	0.0007371495439807875	not-binder
VVIEGKAY	HLA-A*30:01	0.049708994873799386	0.05169430429222096	not-binder
INVRVRSF	HLA-A*30:01	0.0035212635157222394	0.004183319613444788	not-binder
AKGTYIKK	HLA-A*30:01	0.055452862032689156	0.05913634567142487	not-binder
YLRPETAQ	HLA-A*30:01	0.0012665881533393986	0.001724628234460674	not-binder
KESVKRRI	HLA-A*30:01	0.0001995182912907012	0.00020540133095691565	not-binder
IRTILAVT	HLA-A*30:01	0.000909815043309381	0.0012401335144914959	not-binder
YTDENIRK	HLA-A*30:01	0.16142231102567167	0.13570166448569992	not-binder
RHLVMELL	HLA-A*30:01	0.004735900476225652	0.0056904435656207585	not-binder
NKASRGDL	HLA-A*30:01	0.0017264156820601783	0.0019759264397366592	not-binder
SQPYHYQL	HLA-A*30:01	0.0031401101354276762	0.00407087888557259	not-binder
PTDSVHVA	HLA-A*30:01	0.00014998658457443526	0.00018426578237554166	not-binder
DSNLQIEL	HLA-A*30:01	0.0002490889311082767	0.0004408062099472354	not-binder
QAALKLKR	HLA-A*30:01	0.005453412112547085	0.003961541153976433	not-binder
IMGRTPSF	HLA-A*30:01	0.003228159910213435	0.004415435350697243	not-binder
DIEPDEHV	HLA-A*30:01	5.4079141051488476e-06	5.9126913639112985e-06	not-binder
SAVFIPFA	HLA-A*30:01	0.010108882616623304	0.013491755197907343	not-binder
TIGLLLSS	HLA-A*30:01	0.000712049929825298	0.001128750509516225	not-binder
SLNDHDGS	HLA-A*30:01	0.0001974528548139176	0.00021309720766598438	not-binder
GCEEDCSY	HLA-A*30:01	0.00027924922329987113	0.00042133641754583755	not-binder
GAMPDCLR	HLA-A*30:01	0.047795375673740634	0.04584524361774626	not-binder
NSFANSLS	HLA-A*30:01	0.0006044013205041665	0.0009813503484722866	not-binder
SLVTLGDW	HLA-A*30:01	0.003292669692018535	0.004839923822278808	not-binder
ISAMVLQK	HLA-A*30:01	0.07007894557900726	0.10158514586360476	not-binder
VSGLSNEV	HLA-A*30:01	0.00087344778876286	0.0012247760929136368	not-binder
SGSTGALI	HLA-A*30:01	0.0008029112042642339	0.0013542738387017296	not-binder
LTPGLDEV	HLA-A*30:01	0.0008069765032814758	0.001233830095261787	not-binder
TSGPIEGG	HLA-A*30:01	0.008080020492295148	0.015345571698489241	not-binder
PQSWPMPI	HLA-A*30:01	0.0018841474688088057	0.0032189159619675453	not-binder
QVILVQFF	HLA-A*30:01	0.0025982412917073816	0.003121686509686633	not-binder
SEFQEKGF	HLA-A*30:01	0.0018661600689938497	0.0022720731042511475	not-binder
AKGDRSED	HLA-A*30:01	0.0007054500492451154	0.0009276408459040562	not-binder
QNEYGSGH	HLA-A*30:01	0.0004281103157778965	0.0007239795887918336	not-binder
WIVEFTNG	HLA-A*30:01	0.00022090995704502348	0.00024764194754772686	not-binder
AIIPDAFD	HLA-A*30:01	0.0014124478024314159	0.0012106144792235097	not-binder
YLILSLAV	HLA-A*30:01	0.0003879675763755586	0.0003192576081514478	not-binder
AENNMYVQ	HLA-A*30:01	0.00019772889447722264	0.00020129848353896506	not-binder
LTKLGKYK	HLA-A*30:01	0.25945533933409026	0.2000818693114545	not-binder
TDSTGERT	HLA-A*30:01	5.21790561409885e-05	5.7785016763798415e-05	not-binder
CGFRFTTF	HLA-A*30:01	0.0011612462334596786	0.0011813673781911334	not-binder
AFHFLFPF	HLA-A*30:01	0.02287842485238798	0.03707940812711642	not-binder
VKNAEMNG	HLA-A*30:01	0.0052155558912431845	0.004957992168780677	not-binder
TGEPKEKF	HLA-A*30:01	6.620725960146956e-05	7.750306541897165e-05	not-binder
DALLEHGA	HLA-A*30:01	0.00012047786784421532	0.00014581406964396401	not-binder
FRVRSLAA	HLA-A*30:01	0.0009000327911053319	0.0006787348298026609	not-binder
FHCLLSHP	HLA-A*30:01	0.0005786630735826748	0.0005417148111173152	not-binder
PLVFLCLR	HLA-A*30:01	0.011103312679369991	0.012778008107892548	not-binder
SDFEFIAS	HLA-A*30:01	0.00014459716914085873	0.00027682736114069726	not-binder
LHFKERYD	HLA-A*30:01	0.00594941396213926	0.00706424610281583	not-binder
LFNSQLLH	HLA-A*30:01	0.0003043595811448085	0.0002965398642413311	not-binder
FNRSVRDN	HLA-A*30:01	0.0008812802527899066	0.0007693141502935633	not-binder
LTSRLFPI	HLA-A*30:01	0.033238182916102234	0.05885912520224011	not-binder
ESGGRIHT	HLA-A*30:01	2.636748014595014e-06	3.818532019726094e-06	not-binder
HDASEAPA	HLA-A*30:01	0.0002027158177952515	0.00026385089005857246	not-binder
LVVSVIRD	HLA-A*30:01	0.0010008961544372141	0.000771000900440105	not-binder
AHQRMRTY	HLA-A*30:01	0.0051396388378634585	0.0046440192293485906	not-binder
AGMKILNG	HLA-A*30:01	0.004788289207408525	0.007191567193888956	not-binder
QPDLKPQD	HLA-A*30:01	0.0001785548018233385	0.00016340785260590628	not-binder
FRCRAYER	HLA-A*30:01	0.027483337904652672	0.05088330988064169	not-binder
YFRIALTI	HLA-A*30:01	0.003640826083210413	0.003982762537778732	not-binder
NSFKESVL	HLA-A*30:01	0.0010797266295071496	0.0013927071181915318	not-binder
TLADRLIQ	HLA-A*30:01	0.0003670304196930374	0.0004991980322567553	not-binder
RLQDALQD	HLA-A*30:01	0.005750917724799365	0.005795560597517567	not-binder
AAERGSRI	HLA-A*30:01	0.002507053486277311	0.0038789757903376944	not-binder
YDTNQHIF	HLA-A*30:01	4.867149863798659e-05	5.786987504440305e-05	not-binder
IADALRRS	HLA-A*30:01	0.00019473997875241178	0.00022951774167959417	not-binder
TVASVDTH	HLA-A*30:01	0.00022199845043360255	0.0002812111742638156	not-binder
KILNAISK	HLA-A*30:01	0.4113622397184372	0.23746574618087976	ambiguous
RSSSSMSS	HLA-A*30:01	0.010122260453810284	0.018002251975937248	not-binder
LMETDVNT	HLA-A*30:01	1.2689696011669582e-05	2.2140882270071326e-05	not-binder
CRCDRELP	HLA-A*30:01	0.0004183567039142133	0.0007586430432071613	not-binder
ETIDIYQI	HLA-A*30:01	0.0008709771951544099	0.0010087932424735827	not-binder
KHVERKKI	HLA-A*30:01	0.0018631734864811734	0.002397616712669388	not-binder
LPNEPEMN	HLA-A*30:01	0.00010607025439242079	0.00014374458940591168	not-binder
PDQSFRTG	HLA-A*30:01	0.0002457553399592305	0.0002463783685413425	not-binder
SIGKIADI	HLA-A*30:01	0.001128513436196954	0.0008715214097908564	not-binder
IFLPVIGI	HLA-A*30:01	0.006499026296660304	0.006868837965136171	not-binder
QRVSPYPF	HLA-A*30:01	0.07101447482127696	0.10121427791937511	not-binder
EIPQNFSQ	HLA-A*30:01	9.739764900587033e-05	9.461354450097917e-05	not-binder
PKFGAIAG	HLA-A*30:01	0.0066220414944837104	0.007468184056396259	not-binder
TDVPDGLV	HLA-A*30:01	4.4810229701397476e-05	4.517541235070828e-05	not-binder
PVLWPSVL	HLA-A*30:01	0.004579722700356115	0.008093958836824578	not-binder
ALKGVRYR	HLA-A*30:01	0.19757698229514062	0.36697563862438726	not-binder
QKIENLLS	HLA-A*30:01	0.04142729962924818	0.08075834372299301	not-binder
GGNRAKYE	HLA-A*30:01	0.0015521294455250966	0.0025462676331324246	not-binder
MAYTNGGK	HLA-A*30:01	0.07435372029431164	0.06732249527515367	not-binder
PLKPAKGL	HLA-A*30:01	0.01596625199308619	0.018066671377893292	not-binder
YYKDYADG	HLA-A*30:01	0.0023804234031558737	0.003972802279013317	not-binder
EVVKNETT	HLA-A*30:01	1.198638945894004e-05	1.852257442087367e-05	not-binder
GQIIGIHS	HLA-A*30:01	0.0005021968859651338	0.0006009528556900112	not-binder
KDRTAVGP	HLA-A*30:01	0.011092710213597456	0.013641564954209094	not-binder
EIGSTNRA	HLA-A*30:01	0.00013669815066350566	0.00011691329724160567	not-binder
RGKANSTG	HLA-A*30:01	0.028965366936449754	0.05116432993421255	not-binder
PGSVQVRL	HLA-A*30:01	0.0003867524243105436	0.000451147278535757	not-binder
KWNVYVNG	HLA-A*30:01	0.004976458329474553	0.007307937246721521	not-binder
HGTDKLIE	HLA-A*30:01	1.8200444759663982e-05	1.566385225532632e-05	not-binder
TAPPRRTA	HLA-A*30:01	0.011522334352775943	0.020215358124179985	not-binder
PCFDHEGN	HLA-A*30:01	0.00018312789169243614	0.00020122499513537472	not-binder
RSMIFRPL	HLA-A*30:01	0.2945148006081581	0.1981867467125139	not-binder
TIVAKEII	HLA-A*30:01	0.00014416397172283267	0.0001722510777527035	not-binder
TSTPLKLA	HLA-A*30:01	0.0037130048126300607	0.0043956085580508725	not-binder
EELLEPLG	HLA-A*30:01	0.0006806989538290509	0.0011203294643408262	not-binder
IAMFLVLG	HLA-A*30:01	0.001556569411604869	0.002695313791213702	not-binder
GASFLAIA	HLA-A*30:01	0.0011492952808112022	0.0019804849644783785	not-binder
RVLADGEA	HLA-A*30:01	0.002103253788664006	0.0031942680985584376	not-binder
DQELLLSS	HLA-A*30:01	7.699516153572005e-05	8.3845893865491e-05	not-binder
EAVAKAVG	HLA-A*30:01	8.567184622734202e-05	8.091608932559286e-05	not-binder
TGIVHVYV	HLA-A*30:01	0.014987873951758957	0.02367966800732008	not-binder
RQMYTAAA	HLA-A*30:01	0.0038490567128974364	0.004569212722612171	not-binder
YQRSADLF	HLA-A*30:01	0.0009041956475527968	0.0008214261999712622	not-binder
NTSLSNRI	HLA-A*30:01	0.0016882997144762157	0.0014543956029858859	not-binder
ECRHLISR	HLA-A*30:01	0.049390791152836754	0.06796675551360636	not-binder
IRLRPSYF	HLA-A*30:01	0.006820283419438055	0.003926733897050116	not-binder
TLETEAQD	HLA-A*30:01	0.0008941290165239479	0.0015106312794092324	not-binder
GNVGIEQA	HLA-A*30:01	0.00013652822283631848	0.0001842669921442511	not-binder
DLSMKLEE	HLA-A*30:01	0.0002321065735486627	0.00039801342065486935	not-binder
LLERNAEA	HLA-A*30:01	0.00011029825056994014	0.00015310883199526999	not-binder
PCMKAPMY	HLA-A*30:01	0.005314319109584176	0.0045663328435069876	not-binder
VFHGIRSK	HLA-A*30:01	0.2116234427317977	0.2249601003251522	not-binder
SKLKARFP	HLA-A*30:01	0.005574592143966583	0.004785666815594273	not-binder
GGRSSLNN	HLA-A*30:01	0.01026262709783623	0.015985063988835008	not-binder
AMRAFTDA	HLA-A*30:01	0.005652411224309617	0.005663081374942389	not-binder
VRYLQQLG	HLA-A*30:01	0.0007406099296861868	0.0006330330938873015	not-binder
RRAITDDI	HLA-A*30:01	0.00025729761678413285	0.0003041364107011171	not-binder
CFAVCLKS	HLA-A*30:01	0.00038185773026953027	0.00048511216364168213	not-binder
ETNDKEIK	HLA-A*30:01	0.07836809656582773	0.11591572025029218	not-binder
GDLPLNRS	HLA-A*30:01	0.0022308930776571145	0.0021455551420272957	not-binder
MGGAGSGV	HLA-A*30:01	0.003751930373437062	0.006502777360212675	not-binder
VTEFNWRD	HLA-A*30:01	0.0013078695832518862	0.0012718067382152109	not-binder
AEGQNELQ	HLA-A*30:01	8.994032036753196e-05	9.771010827375937e-05	not-binder
MTVIGMIE	HLA-A*30:01	0.0007717013198913492	0.0005814472248434756	not-binder
PFIKHMQN	HLA-A*30:01	0.001657236090292713	0.001696402932091489	not-binder
YVPRAVLM	HLA-A*30:01	0.0024439647633698767	0.002918323275276915	not-binder
LIKSLLPY	HLA-A*30:01	0.020103017524525056	0.01750839664026011	not-binder
FRINDRLR	HLA-A*30:01	0.03398611638476723	0.0665012382258781	not-binder
ELTIALHY	HLA-A*30:01	0.0037049191865662578	0.004041745030134531	not-binder
VKSKNCKI	HLA-A*30:01	0.044047494209371506	0.03446582682714759	not-binder
ASVGSVLS	HLA-A*30:01	0.010728245893187705	0.015103175797290367	not-binder
GEKPYECK	HLA-A*30:01	0.037746308068744835	0.03704733312092446	not-binder
IRQTEPAA	HLA-A*30:01	0.00038721880828234133	0.000692294180741612	not-binder
NKKEHRGC	HLA-A*30:01	0.021822102130136044	0.03936221002365927	not-binder
VGIEPALK	HLA-A*30:01	0.11389544790145009	0.12941157919499008	not-binder
NTARRRLR	HLA-A*30:01	0.07882725608724286	0.12639224765059437	not-binder
GKCVDGDI	HLA-A*30:01	0.0001673820720837327	0.00015031680716907374	not-binder
KISSLADK	HLA-A*30:01	0.2258898864267394	0.25537394731750035	not-binder
ESEGPVPG	HLA-A*30:01	0.0014106073078437476	0.0025545967600576736	not-binder
ASNAIANA	HLA-A*30:01	0.0065271787948745445	0.011768213096929684	not-binder
RVKTTIYL	HLA-A*30:01	0.5246400507166982	0.3288756309426072	ambiguous
LLLFLSNS	HLA-A*30:01	0.0028453175826650525	0.0034453422470550874	not-binder
NEGRDLAR	HLA-A*30:01	0.009950012600017998	0.013104756733527739	not-binder
KDEGGRHT	HLA-A*30:01	3.4077401134524624e-05	3.96103346826725e-05	not-binder
LGVVALKD	HLA-A*30:01	0.004828128330700565	0.00500852194552665	not-binder
ELVQAAEG	HLA-A*30:01	0.000798519206000492	0.0014023831044581584	not-binder
NTPVNDYA	HLA-A*30:01	0.0006045799595767676	0.000629030006347609	not-binder
ADFMRSGD	HLA-A*30:01	0.0027046265138778837	0.003133982855204799	not-binder
KAFSTCAS	HLA-A*30:01	0.023497431364376098	0.042754903124300386	not-binder
VERLLDML	HLA-A*30:01	0.0029320571971766184	0.001620336858325734	not-binder
TMMVPNDY	HLA-A*30:01	0.006130572687834501	0.0067372991781159425	not-binder
IAPALMAA	HLA-A*30:01	0.0053018734597969795	0.007346721914625021	not-binder
KATGPHVA	HLA-A*30:01	0.013995579536276637	0.01960848015458861	not-binder
PSWLTNGN	HLA-A*30:01	0.0017995989486365715	0.001781731131651753	not-binder
KFVMAYGG	HLA-A*30:01	0.031153611027548322	0.039895486147381656	not-binder
QEVEGMNI	HLA-A*30:01	1.8897922650751298e-05	2.485571907801921e-05	not-binder
THLMRSAK	HLA-A*30:01	0.04368473226331844	0.06260882400125889	not-binder
VNGKIAAI	HLA-A*30:01	0.005890334950527177	0.009715961177040612	not-binder
AAVPSVEK	HLA-A*30:01	0.3111845586448908	0.21574842164024766	not-binder
QEMPENQD	HLA-A*30:01	0.002881764707854018	0.005039918019794808	not-binder
PQRVEHCS	HLA-A*30:01	0.036671118567755914	0.06493008864243001	not-binder
VASGADTV	HLA-A*30:01	0.0002998488580715275	0.000546071904004417	not-binder
VNRTPDSF	HLA-A*30:01	0.011349788231382264	0.020430565083564764	not-binder
NNKVLARE	HLA-A*30:01	0.007258911296958104	0.010292586162136389	not-binder
LADGLVSV	HLA-A*30:01	0.0008483893344532589	0.000983758715298474	not-binder
DLISKCQI	HLA-A*30:01	0.00043869458954759466	0.0005081485478923859	not-binder
IYTENGYS	HLA-A*30:01	0.013575171967295319	0.025817671150783945	not-binder
PEEFHKDS	HLA-A*30:01	0.0065501386246733075	0.012958071849661919	not-binder
NNEREKGN	HLA-A*30:01	0.0020064633954628873	0.0037577328604888605	not-binder
ELARETYD	HLA-A*30:01	0.0009572367900545942	0.0010303262096667033	not-binder
RTTISARF	HLA-A*30:01	0.10449165226891637	0.1465283035108323	not-binder
LYDDFERA	HLA-A*30:01	0.00047399873910762834	0.0005256659788008064	not-binder
DGILAIGS	HLA-A*30:01	5.747708963012021e-05	5.112034881347451e-05	not-binder
DKSVHAIG	HLA-A*30:01	0.001615140934501369	0.0011612075337027175	not-binder
KVIQASSY	HLA-A*30:01	0.2717832336202264	0.35977829797038813	not-binder
SLNNVLVW	HLA-A*30:01	0.005035926198706875	0.008974862495007521	not-binder
TKTLSGVK	HLA-A*30:01	0.05653886059299111	0.06021844422057462	not-binder
SIRFTTEN	HLA-A*30:01	0.043635589914629236	0.0812281421702258	not-binder
AEVDVMGK	HLA-A*30:01	0.18612979251047362	0.19169447108639964	not-binder
NDDLISEF	HLA-A*30:01	0.00021996629649265743	0.0003145153768354541	not-binder
SVKRKKLP	HLA-A*30:01	0.08078659690538643	0.13791502531687336	not-binder
RQENGNIL	HLA-A*30:01	0.0001038961895801549	0.00010461246877367276	not-binder
PPPPQPPQ	HLA-A*30:01	0.04434776813723147	0.04544853829769608	not-binder
ALGFREPT	HLA-A*30:01	0.0001994482374357176	0.0003141188802884328	not-binder
GTYRQLFH	HLA-A*30:01	0.155343007016927	0.22343241690383997	not-binder
VRDLLDTA	HLA-A*30:01	0.0006321626393969382	0.000920929598743326	not-binder
GLDNKTNQ	HLA-A*30:01	0.0002823063658865976	0.00047704752090767895	not-binder
PEQKQAYV	HLA-A*30:01	8.525553473219816e-05	9.462407855729185e-05	not-binder
HHPATAAA	HLA-A*30:01	0.003664767098507582	0.006878410697237946	not-binder
LLLVGGGS	HLA-A*30:01	0.00487895169014223	0.006894443534268797	not-binder
IKRLMDLG	HLA-A*30:01	0.011541761688960862	0.013296163840339851	not-binder
ALPSELTD	HLA-A*30:01	0.0011148541045258753	0.0017411002617828744	not-binder
LMSCALLG	HLA-A*30:01	0.002407905632571783	0.003261572207306335	not-binder
NEPFKRVH	HLA-A*30:01	8.877797885880057e-05	0.0001056623973175698	not-binder
DFLTALLL	HLA-A*30:01	0.0012733045287347978	0.0015055008379914647	not-binder
LLKHRENN	HLA-A*30:01	0.0011674928064735468	0.0016710746383179261	not-binder
QHVAATVG	HLA-A*30:01	0.003771135020224392	0.005678202901988196	not-binder
ALVEQMAA	HLA-A*30:01	0.0003242801622036495	0.000377532560433085	not-binder
RWCPTGTP	HLA-A*30:01	0.009719060047063976	0.016784052001248155	not-binder
LPTCRECG	HLA-A*30:01	0.00024435283685906304	0.0003848813693287889	not-binder
PMNRLVAE	HLA-A*30:01	0.0020040636392877785	0.0027905782361786558	not-binder
QVGIDQIA	HLA-A*30:01	9.425397536233504e-05	0.00011029778913608751	not-binder
YPLAKIEV	HLA-A*30:01	0.0008472022655723777	0.001057165580906186	not-binder
AFLPEWMG	HLA-A*30:01	0.001369182748385356	0.0020627854931317947	not-binder
RHQDRAAA	HLA-A*30:01	0.0026438608356329496	0.003305621965323981	not-binder
NSYNTSSL	HLA-A*30:01	0.0025842288279022798	0.004364102216449848	not-binder
IVIKFQGP	HLA-A*30:01	0.0014410859313557013	0.0018652779059088395	not-binder
DTNSVTMV	HLA-A*30:01	0.00028973580758702157	0.0005317662214408582	not-binder
TLSIPVIG	HLA-A*30:01	0.0008808226266410202	0.0008026984575179917	not-binder
LRGFVDHL	HLA-A*30:01	0.005108136210856174	0.0071796322545524425	not-binder
EETGQTII	HLA-A*30:01	1.165273181916171e-05	1.3102174752779754e-05	not-binder
EHNYMSQH	HLA-A*30:01	0.0001588131665982928	0.00026044294462651356	not-binder
DIWDTTNC	HLA-A*30:01	0.0006179315341341863	0.000982980306046755	not-binder
HIAFVMDG	HLA-A*30:01	0.0017355984316964168	0.001860409990369268	not-binder
RAGLTPYN	HLA-A*30:01	0.020764049327954125	0.03793272356711396	not-binder
YANGDKEV	HLA-A*30:01	4.05925391078199e-05	5.170613866706164e-05	not-binder
PTPITKEV	HLA-A*30:01	0.0007269288616953418	0.0007047719107831351	not-binder
PQAKFSTP	HLA-A*30:01	0.00026814752054633574	0.0002798070716425783	not-binder
PGPLFSSS	HLA-A*30:01	0.006643461640224846	0.010990190798641582	not-binder
LAGKSGVK	HLA-A*30:01	0.025966402522317366	0.03743650668124483	not-binder
LVNRACGT	HLA-A*30:01	0.0009146153549409064	0.0013152392753649233	not-binder
MSYAFYNN	HLA-A*30:01	0.0008435127503616969	0.0010515095258081674	not-binder
VTRVDDLA	HLA-A*30:01	0.0024638551644329707	0.001908391944151955	not-binder
AKGYYGRR	HLA-A*30:01	0.039185846678446976	0.054858054330353616	not-binder
RRVALGHG	HLA-A*30:01	0.0037001035984076227	0.005367588678247504	not-binder
NFIDTPGH	HLA-A*30:01	0.0005414960172856808	0.0006321763678033982	not-binder
LLYLLAVA	HLA-A*30:01	0.0032821814067119704	0.004593630183929581	not-binder
NSGWTWKI	HLA-A*30:01	0.0005912555568556854	0.0010958739081670715	not-binder
ADLTVASV	HLA-A*30:01	0.0002945842316876224	0.00029301434073354996	not-binder
ASDSESES	HLA-A*30:01	4.207320819545335e-05	8.186580452395898e-05	not-binder
PSSKFRKQ	HLA-A*30:01	0.0023691922438047186	0.0042222612413287015	not-binder
PGEALFHS	HLA-A*30:01	0.0004110172063375828	0.0005257506424209605	not-binder
DNMERLKM	HLA-A*30:01	0.00041375998972625894	0.0007694410824015768	not-binder
RTIMVRRA	HLA-A*30:01	0.17075478248298168	0.1368922498090869	not-binder
APQLTSYI	HLA-A*30:01	0.0016376313331420533	0.0021979716812080786	not-binder
LIVETGDD	HLA-A*30:01	0.0008950317271228414	0.0014423370361440753	not-binder
DEVAFFIA	HLA-A*30:01	0.0004032111021527618	0.0007453237766054542	not-binder
AINAAHVE	HLA-A*30:01	0.0006187070050145849	0.000627039556215615	not-binder
DLTTCQCS	HLA-A*30:01	0.0004253907218298991	0.000495489946296899	not-binder
KQTGVKLL	HLA-A*30:01	0.030616693753108846	0.040689755546779	not-binder
VPSYYVPN	HLA-A*30:01	0.0009112361934967339	0.0016117890334339678	not-binder
ILNRLVQF	HLA-A*30:01	0.001197346179833403	0.0017078655426785328	not-binder
SQIQRTPN	HLA-A*30:01	0.0010593483188586106	0.0009889478367257338	not-binder
FYEYWMTL	HLA-A*30:01	0.0003931631897735599	0.0005333087225284233	not-binder
AERLFDQL	HLA-A*30:01	0.0007510466311941855	0.0005852323864154973	not-binder
GDGDSQVG	HLA-A*30:01	6.787822638010255e-05	0.00011188007521474062	not-binder
DSAQFLQH	HLA-A*30:01	0.0002796793153851951	0.00026543405405237536	not-binder
GGIDKRVI	HLA-A*30:01	0.00017090544208713253	0.00024180598304254203	not-binder
LNRTLEKA	HLA-A*30:01	0.0063453468774469	0.00808957767910924	not-binder
KNAKQQKS	HLA-A*30:01	0.009609570966274817	0.013495352429114253	not-binder
LIEDGGEV	HLA-A*30:01	4.016914499516133e-05	3.908156336523404e-05	not-binder
IAAARGAF	HLA-A*30:01	0.003041066294463235	0.004993504373169495	not-binder
AAKAAFKV	HLA-A*30:01	0.08572936911223224	0.11784250676645554	not-binder
AFKTTLLE	HLA-A*30:01	0.0010834074838385276	0.002002259039846747	not-binder
FINKCATC	HLA-A*30:01	0.0028094436891478837	0.0027775766690242365	not-binder
SASRAIAL	HLA-A*30:01	0.028570702314027585	0.04647471925625543	not-binder
VSGRWNLR	HLA-A*30:01	0.01296869578860651	0.013375366954339152	not-binder
VLNQCIQV	HLA-A*30:01	0.006093968902132474	0.007647848359827218	not-binder
CGLKLKSN	HLA-A*30:01	0.0009358703262705604	0.0010190796055548357	not-binder
FHQNVEYE	HLA-A*30:01	0.00014021490238746992	0.0001538512481477322	not-binder
KEYLEGDE	HLA-A*30:01	0.0011511876299209688	0.0016320596074737648	not-binder
HDISHLTC	HLA-A*30:01	0.0019310238925982048	0.003097874526210545	not-binder
KDSVVAHK	HLA-A*30:01	0.1709118536056849	0.1494928535220118	not-binder
VTYHGVAI	HLA-A*30:01	0.023530991934148916	0.03147582766401685	not-binder
KVDNEFSQ	HLA-A*30:01	0.002033027866309567	0.0022229172467734155	not-binder
PFVVVRAI	HLA-A*30:01	0.0027095562109025195	0.004087475706960278	not-binder
HAMVKAGL	HLA-A*30:01	0.01753024117424502	0.03244967193456169	not-binder
IIYGMGIN	HLA-A*30:01	0.003006522850910187	0.004741828153580452	not-binder
VDLIVEGG	HLA-A*30:01	0.0007585567067962984	0.000673199441333852	not-binder
VQEQPPAQ	HLA-A*30:01	0.0007035925092168327	0.0005876622102632159	not-binder
SVLNEHQE	HLA-A*30:01	0.00047964165860321374	0.0003961764322923033	not-binder
LGRLADPQ	HLA-A*30:01	0.017651990138786287	0.02079941797926376	not-binder
KLAETTTT	HLA-A*30:01	0.0006416592274035793	0.0007032361048327477	not-binder
GTKLIAKS	HLA-A*30:01	0.09585128318958595	0.08839003867921824	not-binder
GGDSAVDW	HLA-A*30:01	0.00036486511789037836	0.000674519594654592	not-binder
SENRKKLF	HLA-A*30:01	0.00021184375240181907	0.00021284334114393493	not-binder
GAGTPDQA	HLA-A*30:01	0.0006380077081814761	0.0012035237393288572	not-binder
HMINGFTA	HLA-A*30:01	0.0022754915207769955	0.0023832290780827895	not-binder
EQSKDLIK	HLA-A*30:01	0.010907869665061298	0.009292853779603871	not-binder
SISNKRIV	HLA-A*30:01	0.0025484049226179193	0.0026220700019728266	not-binder
RDLQLQRV	HLA-A*30:01	0.01854393285648257	0.024091108733668206	not-binder
YNPKTAKL	HLA-A*30:01	0.007384651395113906	0.007731965337318598	not-binder
STTSSTTS	HLA-A*30:01	0.0013895687062594141	0.0022800345499880315	not-binder
SKEQTRVV	HLA-A*30:01	0.003912891129402851	0.004245615158038466	not-binder
PDKQHSDV	HLA-A*30:01	0.0015885125535533007	0.0031040798374862583	not-binder
EALNNAGV	HLA-A*30:01	6.256875776671223e-05	8.963029646770727e-05	not-binder
RKIQSGEE	HLA-A*30:01	0.00105976049653691	0.0011557097922713616	not-binder
TLFLDEIG	HLA-A*30:01	0.0015527155951531313	0.00239850883270108	not-binder
IGIVIGQL	HLA-A*30:01	0.006509065034333616	0.010036832320693032	not-binder
AAAPTTTA	HLA-A*30:01	0.08270741719716171	0.07837905445983787	not-binder
TLFLSEPE	HLA-A*30:01	0.00019945143048971659	0.00015712387793478404	not-binder
MGHVVYMF	HLA-A*30:01	0.007653332704467175	0.006978634258727438	not-binder
GEGEAGEF	HLA-A*30:01	3.779863367299185e-05	5.4325590393742107e-05	not-binder
ALNLYKWE	HLA-A*30:01	0.00027410619788273064	0.00044926844352843296	not-binder
NMVTLVSN	HLA-A*30:01	0.00021052368706477864	0.00026456181893308586	not-binder
LHNVTGGI	HLA-A*30:01	0.005353180703241378	0.004645969841661192	not-binder
VINGQLIS	HLA-A*30:01	0.001376935666485224	0.002102578741024993	not-binder
LLSTQFKR	HLA-A*30:01	0.002204938462818973	0.0025572384267412494	not-binder
MDKKRQEK	HLA-A*30:01	0.05721629886975279	0.06470622894499932	not-binder
RIELEAAM	HLA-A*30:01	0.0006769734725821763	0.000635017324447772	not-binder
FGFNYIGP	HLA-A*30:01	0.00028239033467798437	0.0005366757359205619	not-binder
AIKGIGGT	HLA-A*30:01	0.002435449953918578	0.0033955250420713862	not-binder
LFIASHVL	HLA-A*30:01	0.013550561762531287	0.020822823180394863	not-binder
IIEAENIE	HLA-A*30:01	7.089217860993813e-05	0.00010524361670580538	not-binder
LTALDIGV	HLA-A*30:01	0.002630480493462528	0.0029861122180353614	not-binder
GTEHRAIM	HLA-A*30:01	0.0015192592509265523	0.002067574344013574	not-binder
TLDMDQVE	HLA-A*30:01	6.945903551240918e-05	7.050597791134228e-05	not-binder
LLPQERPL	HLA-A*30:01	0.012691822581109591	0.017135839903253403	not-binder
SDIFMKGR	HLA-A*30:01	0.04360836654086597	0.07393746436082808	not-binder
HSAAVEAL	HLA-A*30:01	0.004492745883726457	0.008467582624730624	not-binder
ELQLEPVP	HLA-A*30:01	0.0005480469731992344	0.00042573150780358265	not-binder
KSQGLDTF	HLA-A*30:01	0.0013272718487939983	0.001632062082759038	not-binder
GEMVVCVA	HLA-A*30:01	5.710555909672621e-05	6.35456751600553e-05	not-binder
QCGYLQRT	HLA-A*30:01	8.85149978180344e-05	9.96900307432644e-05	not-binder
ISKGIIAA	HLA-A*30:01	0.040019218360976085	0.03877017653666614	not-binder
VRFYQHLV	HLA-A*30:01	0.005483829835429788	0.0034863577449476724	not-binder
GNGSVYSC	HLA-A*30:01	0.0023723354431240294	0.0043529579189555976	not-binder
DSAGRLRI	HLA-A*30:01	7.707710925703992e-05	0.00011237337727232807	not-binder
VSAFKFFG	HLA-A*30:01	0.0039579206431881175	0.005523327037313731	not-binder
PVTGCVYA	HLA-A*30:01	0.0008390813047299162	0.0006738499277783096	not-binder
EPLDHLLL	HLA-A*30:01	0.0003284164189608418	0.0004500760891818156	not-binder
HDLAANEH	HLA-A*30:01	0.000328697865182459	0.00031962386845546585	not-binder
LGIETMGG	HLA-A*30:01	0.0010070286412428686	0.0008561589258876508	not-binder
TLHSFIFF	HLA-A*30:01	0.0042834795523958745	0.0035702432074059104	not-binder
KGQSLDVA	HLA-A*30:01	0.0020786470347729847	0.003719523502616386	not-binder
ILAIIRLQ	HLA-A*30:01	0.0008034128989493183	0.0007982754902270799	not-binder
VEPPAGEG	HLA-A*30:01	0.013060416035068556	0.02378611643898387	not-binder
GTMEKLPK	HLA-A*30:01	0.45483634024858477	0.35238384238732173	ambiguous
IGNHFKAS	HLA-A*30:01	0.0004996860693742611	0.0005183809242301616	not-binder
GSLTAIPT	HLA-A*30:01	0.004148084513262517	0.008085059882392859	not-binder
MATLLWPG	HLA-A*30:01	0.0017879429055028596	0.0015691886351596805	not-binder
NFVHADYG	HLA-A*30:01	0.0009920002633634795	0.0008975209982692065	not-binder
VFYRAITS	HLA-A*30:01	0.002783552621421781	0.004431913871991564	not-binder
GTERVVVS	HLA-A*30:01	0.0018105469253441697	0.0021915007158287837	not-binder
CVVSTNVT	HLA-A*30:01	3.890878230947692e-05	4.148593481821974e-05	not-binder
DALSDGDL	HLA-A*30:01	6.661410954098557e-05	8.085131579941239e-05	not-binder
NMDCLPTD	HLA-A*30:01	0.0006832495528215077	0.0005931882487397576	not-binder
LSKYQKKQ	HLA-A*30:01	0.005723167191899847	0.007303069598485751	not-binder
PPPPTDVP	HLA-A*30:01	0.051335078764373064	0.06324715917153817	not-binder
ENRYRFLR	HLA-A*30:01	0.08554563106354181	0.14098362583740445	not-binder
LTRDNWST	HLA-A*30:01	0.0026280321280864882	0.00517486418350313	not-binder
IISSYDEI	HLA-A*30:01	0.00022660137215098076	0.00038084429628473934	not-binder
SPNDMNRV	HLA-A*30:01	0.001719250716500742	0.0023803997416442825	not-binder
QIVQHVDK	HLA-A*30:01	0.05522187585302163	0.04213725061105324	not-binder
IYVKHEIV	HLA-A*30:01	0.001764876974402796	0.001932521492354841	not-binder
SEGIDLEG	HLA-A*30:01	0.00010119092192297784	0.00013015646840720704	not-binder
IREIVLMG	HLA-A*30:01	0.0014143746034278593	0.0012646449738859915	not-binder
PFIQGVKE	HLA-A*30:01	0.002956337822979549	0.002969469317523203	not-binder
SRALEGKA	HLA-A*30:01	0.00031360297614355657	0.0004877786793483351	not-binder
GMLDDAAA	HLA-A*30:01	4.007457598227404e-05	4.1931684062656464e-05	not-binder
CRKCEHGK	HLA-A*30:01	0.05027067905757576	0.07550426715220024	not-binder
EVHPRDAM	HLA-A*30:01	0.0004520099562341784	0.0005855932621488553	not-binder
VRHLRHLF	HLA-A*30:01	0.005897980334702879	0.0031759521364508624	not-binder
KPFGGIRI	HLA-A*30:01	0.007518126216746168	0.009915782904587918	not-binder
IKTIEVLI	HLA-A*30:01	0.0023767279236381	0.0024671847430254266	not-binder
IALIVSGG	HLA-A*30:01	0.0033915745647391305	0.004320083664345511	not-binder
CLMDDHVP	HLA-A*30:01	8.67223083787394e-05	9.397960351576588e-05	not-binder
DVLFDNGR	HLA-A*30:01	0.18837175008520718	0.27878450384393205	not-binder
ICDHDFQN	HLA-A*30:01	2.9207208413417617e-05	5.1083201732578706e-05	not-binder
MSWIGLIV	HLA-A*30:01	0.009235124306724175	0.011442820268268856	not-binder
PYKVSGTL	HLA-A*30:01	0.01791829694993794	0.021276372913404885	not-binder
LKGYKVNL	HLA-A*30:01	0.0077003776234050745	0.010099091484721422	not-binder
TLDKYSGV	HLA-A*30:01	0.000175447703077225	0.00013319630902503224	not-binder
MLQRIYGT	HLA-A*30:01	0.0009009133262225077	0.0011895147148398002	not-binder
GRNVPMYR	HLA-A*30:01	0.1377376586198807	0.2531479871482225	not-binder
TIATNMAG	HLA-A*30:01	0.0006809689308283851	0.0009550546864750584	not-binder
GARISGTL	HLA-A*30:01	0.03808143350761384	0.04271540097982235	not-binder
ASPLVHRR	HLA-A*30:01	0.15886545618996023	0.1941276910382069	not-binder
RVVRKSSF	HLA-A*30:01	0.02240259138052352	0.01877017064772143	not-binder
RDVNDVSF	HLA-A*30:01	0.00036576011716533686	0.0004856484014817277	not-binder
WYQGTADA	HLA-A*30:01	0.0002955579025183397	0.00035923193473817543	not-binder
PVTRVISR	HLA-A*30:01	0.0737541951239109	0.10796502682106936	not-binder
TCDYRGEY	HLA-A*30:01	0.022546711246832274	0.04305515353676378	not-binder
SCNHWMYF	HLA-A*30:01	0.0005265359340455688	0.00044159669132233346	not-binder
RNLVNAIK	HLA-A*30:01	0.12407843352266354	0.10668839810340493	not-binder
GYLLCSGK	HLA-A*30:01	0.05261860988102853	0.0654525677141299	not-binder
YANDSHIH	HLA-A*30:01	0.00020226108111696118	0.00022535492146736442	not-binder
DHQPQFPK	HLA-A*30:01	0.15203683655709027	0.13238925958046732	not-binder
ESSKVAQD	HLA-A*30:01	0.00021251467696856708	0.00017552444705416713	not-binder
APKPCHEI	HLA-A*30:01	0.0008248434722020193	0.0008815041090626148	not-binder
VMAIASQK	HLA-A*30:01	0.08846718184649945	0.11379278652408209	not-binder
MLQTRGHE	HLA-A*30:01	0.00023850853231124347	0.0002714092357397882	not-binder
FLIDPSGI	HLA-A*30:01	7.201563540775169e-05	9.116408297120151e-05	not-binder
GTGQFARV	HLA-A*30:01	0.005557808789262708	0.0047395601710203275	not-binder
GLFCAAQR	HLA-A*30:01	0.04122397908940911	0.0420155496888233	not-binder
VMKSHSFA	HLA-A*30:01	0.13807231160462835	0.2261763927519087	not-binder
PLVTSLRE	HLA-A*30:01	0.0005592919034825173	0.000659532404549382	not-binder
KSIRHYVK	HLA-A*30:01	0.48403673560824245	0.3611267840850722	ambiguous
ESSSDESS	HLA-A*30:01	2.125215913967044e-06	2.4167130593437346e-06	not-binder
TSKSCSHS	HLA-A*30:01	0.0023550166111931505	0.002496116447206656	not-binder
LAAIMMKD	HLA-A*30:01	0.0026674482258499665	0.004905446737016555	not-binder
ATESRYLS	HLA-A*30:01	0.001587619843894572	0.001551305953470569	not-binder
GDPQVIMQ	HLA-A*30:01	0.00020166157664789353	0.0002695017272077787	not-binder
LIGGGLGF	HLA-A*30:01	0.001544532717707625	0.0027516985197181733	not-binder
VRHIGGGC	HLA-A*30:01	0.0023127503676732887	0.0028200761165100563	not-binder
NPATQFDQ	HLA-A*30:01	0.00035808012454481287	0.00029142928354339564	not-binder
GPAAAGLD	HLA-A*30:01	0.0038389525986531224	0.006352854306408883	not-binder
NLTKEHRC	HLA-A*30:01	0.001074118193355389	0.0015513404374848988	not-binder
LKENILLN	HLA-A*30:01	0.0012682116409735045	0.0018218486422027819	not-binder
LVSFTKWA	HLA-A*30:01	0.0018031405250667377	0.002485568850227854	not-binder
IRILHIEG	HLA-A*30:01	0.000777473880953039	0.0006228932090506325	not-binder
VDEIIPEP	HLA-A*30:01	0.0024062657339072755	0.0035314416576773438	not-binder
KTGKYVPP	HLA-A*30:01	0.01806769917020574	0.034303064412272224	not-binder
ALGRPEAW	HLA-A*30:01	0.014904046129771586	0.029286004878074527	not-binder
YQIEAGNE	HLA-A*30:01	0.00016334344628603502	0.00014556861760733252	not-binder
IGRLLRVF	HLA-A*30:01	0.0424977968679741	0.0819433764801532	not-binder
LLAAPKTE	HLA-A*30:01	0.00021015721729327196	0.0002941123499897916	not-binder
LYHSGDSH	HLA-A*30:01	0.0014310235249812564	0.0017839873069369417	not-binder
VDESHVSV	HLA-A*30:01	3.6448208950901063e-05	3.7419173534186575e-05	not-binder
FPLVSVGA	HLA-A*30:01	0.00022716103958373424	0.00025919586158786495	not-binder
GGKVWINI	HLA-A*30:01	0.004205710510723293	0.004875097858493401	not-binder
MDDFIKAM	HLA-A*30:01	0.0007466695781431554	0.0009521229856478031	not-binder
TGGDEAAL	HLA-A*30:01	5.163320008705341e-06	6.9685533471438515e-06	not-binder
PNTAAMNL	HLA-A*30:01	0.0015171522873060894	0.0027728286751601237	not-binder
ALQAKIDD	HLA-A*30:01	0.00126919235672176	0.002435082500280452	not-binder
IEWNDDTL	HLA-A*30:01	0.00022964342970226425	0.00033208091617743443	not-binder
GLIWVGIS	HLA-A*30:01	0.00026250699802403686	0.000329352419943441	not-binder
APPATATV	HLA-A*30:01	0.0062675147084519265	0.006492103643078557	not-binder
TLWPGMKI	HLA-A*30:01	0.006818539064988726	0.006007515235434295	not-binder
RAQLNRGQ	HLA-A*30:01	0.010847168366308325	0.011804239666460065	not-binder
HHANFQSL	HLA-A*30:01	0.0016736080087866867	0.002650360708271572	not-binder
QGSPAPLP	HLA-A*30:01	0.0013870068039977923	0.0018938008783734837	not-binder
GFSSALTD	HLA-A*30:01	0.00024203981516848216	0.0003158749748412342	not-binder
LSDMGPGT	HLA-A*30:01	0.0004878596518892664	0.0005767038483633227	not-binder
MRDTLRKM	HLA-A*30:01	0.006226536236499669	0.01082899378159428	not-binder
DYKVRVLP	HLA-A*30:01	0.0015738461836008355	0.002241960426768958	not-binder
ANGCSIGY	HLA-A*30:01	0.006822241601184942	0.006207403123789345	not-binder
SREVQETI	HLA-A*30:01	0.0032419384726836142	0.005344043063966584	not-binder
ETQLKNMF	HLA-A*30:01	0.0003621402778662741	0.0005646668296172203	not-binder
EIKKVEKH	HLA-A*30:01	0.0007244191176141613	0.0007979156432788571	not-binder
ATPVFDGA	HLA-A*30:01	0.0007841422735054948	0.0013063214554496667	not-binder
HAEKDQML	HLA-A*30:01	0.00019807621051199932	0.000328749381639423	not-binder
KQQKFISQ	HLA-A*30:01	0.00998175841683544	0.015004133815689118	not-binder
AVAAAAAT	HLA-A*30:01	0.012277215033645917	0.023551713497960133	not-binder
ETDENGIP	HLA-A*30:01	0.0008611065797310858	0.0012698234347257684	not-binder
VNIIKEKT	HLA-A*30:01	0.0005859505190073833	0.0008923083454042132	not-binder
LLQELEYG	HLA-A*30:01	0.0028277477127630845	0.003967511095174623	not-binder
DDLQAVMA	HLA-A*30:01	6.108520305332376e-05	5.096675080442502e-05	not-binder
ACENAAIV	HLA-A*30:01	0.00022441315907144598	0.0003227204846220507	not-binder
ETIYRKRH	HLA-A*30:01	0.00018858517478292924	0.00026224177555916737	not-binder
LEDGISHF	HLA-A*30:01	0.0001898396110163958	0.00029424190280880226	not-binder
KRSIAKEQ	HLA-A*30:01	0.001176978546425289	0.0021904630831639372	not-binder
DVVESYSV	HLA-A*30:01	4.4354277900993114e-05	6.182285544816103e-05	not-binder
GPDKAVKL	HLA-A*30:01	0.0003733164612640394	0.0003874184685590356	not-binder
MPPKSEFI	HLA-A*30:01	0.0003071536929155627	0.00038125676278066774	not-binder
FVKTGKVN	HLA-A*30:01	0.002130190239768126	0.0030094925916272362	not-binder
EGITHSLC	HLA-A*30:01	0.00032879014327704683	0.00032235212140945636	not-binder
LEESRIIR	HLA-A*30:01	0.003019993805202148	0.005116510195265256	not-binder
RIANIVMT	HLA-A*30:01	0.004962505534058437	0.008066612655696902	not-binder
AYDAPAPS	HLA-A*30:01	0.003824619489023462	0.005030008006382187	not-binder
IRDRGDWV	HLA-A*30:01	0.0027475287834135996	0.004839835861712745	not-binder
LYGYLYDG	HLA-A*30:01	0.0014468079161815695	0.002027513894040264	not-binder
YNFALQMG	HLA-A*30:01	0.000398410682322492	0.0005770803936165287	not-binder
KRRFQLCR	HLA-A*30:01	0.09193779553515924	0.17133958174803135	not-binder
IHCFRNPG	HLA-A*30:01	0.0018935246276669203	0.001644591672653718	not-binder
AQDIVHFD	HLA-A*30:01	0.00028973762507269465	0.0002510069232795708	not-binder
IRPQGFFQ	HLA-A*30:01	0.0017675045710348058	0.0026960264738544373	not-binder
QGAQGDAF	HLA-A*30:01	3.204741637432562e-05	3.7117690711841615e-05	not-binder
FAHRFADS	HLA-A*30:01	0.00013854438827423098	0.00017653151265298377	not-binder
ASSSEHAD	HLA-A*30:01	0.00019221107447719987	0.00014381278791851995	not-binder
IRLMDNKQ	HLA-A*30:01	0.0006748322406565421	0.0006170339773720411	not-binder
AEAQRARF	HLA-A*30:01	0.00031997921978472733	0.00039986840901119557	not-binder
SSVARVQA	HLA-A*30:01	0.014036307380047219	0.02614322628596423	not-binder
VDEGHDYI	HLA-A*30:01	1.754114551655306e-05	2.494219569499098e-05	not-binder
RRYFYGKI	HLA-A*30:01	0.006668847025139257	0.008083448417848029	not-binder
PMITINEN	HLA-A*30:01	0.000463034319864164	0.0004708346444941128	not-binder
PLWYTSVG	HLA-A*30:01	0.0004476902863871146	0.0004070019494654124	not-binder
IDPNFRTS	HLA-A*30:01	0.00017353199209164672	0.00029672403078540087	not-binder
AVGRTLVA	HLA-A*30:01	0.007169846702890936	0.013034347270645456	not-binder
LTLGANRE	HLA-A*30:01	0.0014249369007302449	0.0016061094094145395	not-binder
VNAPKEVA	HLA-A*30:01	0.0013056062441023641	0.0018263742715715584	not-binder
SRFFTKVM	HLA-A*30:01	0.005486922887212131	0.00433118229029363	not-binder
EHFSCFTM	HLA-A*30:01	0.0027348737141437594	0.003963675689606754	not-binder
GTVTAGTS	HLA-A*30:01	0.0037320323404856025	0.006594239887889001	not-binder
LALIIIHG	HLA-A*30:01	0.004045126498851914	0.007418958641970831	not-binder
VEQAKVRR	HLA-A*30:01	0.005077347766928142	0.0038849489757956227	not-binder
DYEAERPF	HLA-A*30:01	0.0008861602357058019	0.0015599661284125025	not-binder
KYRKDKRD	HLA-A*30:01	0.05703019043430686	0.05883040145319716	not-binder
ALVSCLAM	HLA-A*30:01	0.0010064078393043018	0.0008456702025385071	not-binder
SPMIVAAM	HLA-A*30:01	0.0027809635934318067	0.003505984220333035	not-binder
LIAHVGCV	HLA-A*30:01	0.0010843455951544457	0.0007894040166512928	not-binder
SDSILSMH	HLA-A*30:01	0.00013373439310839785	0.00014044056509819093	not-binder
FDFSFVDS	HLA-A*30:01	0.00015324949488766253	0.0002208790214069849	not-binder
SYNNSQLQ	HLA-A*30:01	0.00803062118698108	0.013422151008116473	not-binder
SASGKCLE	HLA-A*30:01	0.00010604637654978432	6.594013784269716e-05	not-binder
LRTQALEF	HLA-A*30:01	0.004219894889683928	0.0036436082263053156	not-binder
SFDNSLSP	HLA-A*30:01	0.001020026200421853	0.001991204769746343	not-binder
SHTNDNPV	HLA-A*30:01	0.003760655888618203	0.0055265415275884576	not-binder
NDLTYVLL	HLA-A*30:01	0.0002047466450505908	0.00024377329214582936	not-binder
GEILGNGN	HLA-A*30:01	0.00026526116917011675	0.00029639278255007246	not-binder
EGAEINGA	HLA-A*30:01	2.4017135956455604e-05	4.1076902957604755e-05	not-binder
EGVSFAVW	HLA-A*30:01	0.0009060134307901536	0.0009323679857624358	not-binder
KNVITNLH	HLA-A*30:01	0.016536842040659396	0.025899312642348193	not-binder
YVSGVRFG	HLA-A*30:01	0.006909384104437777	0.012576896697128153	not-binder
VIMACFYP	HLA-A*30:01	0.001539187521484564	0.002507093175324032	not-binder
LVLKYLRQ	HLA-A*30:01	0.0013631949708980073	0.0011578761506076346	not-binder
YNPQNDTW	HLA-A*30:01	0.0001324308147928832	0.00014737773729719904	not-binder
QAMSELDF	HLA-A*30:01	0.0002778277387278649	0.0004249681103913712	not-binder
KTVATCIL	HLA-A*30:01	0.08556082975119353	0.12647129245471359	not-binder
GQNIVNAI	HLA-A*30:01	0.0023647279202123174	0.0029136773156530947	not-binder
TVPLTPAA	HLA-A*30:01	0.00666199748939107	0.008835341813873326	not-binder
NLQDVHDG	HLA-A*30:01	0.004901960838833474	0.009301664679314791	not-binder
PTKIAALQ	HLA-A*30:01	0.045433295040857045	0.02813112278484709	not-binder
KALGSNLN	HLA-A*30:01	0.007111065465915089	0.009398294487973765	not-binder
ELWIPVIS	HLA-A*30:01	7.780981322866865e-05	4.312383891173364e-05	not-binder
ENAINTLL	HLA-A*30:01	0.0003953162042080294	0.0007226067560390724	not-binder
AAGLARQC	HLA-A*30:01	0.002403483504895121	0.0025241799437822807	not-binder
PPQGNWFG	HLA-A*30:01	0.001571339307560038	0.00244457311059163	not-binder
HELIEAKS	HLA-A*30:01	0.0030583051501505754	0.006003507695219004	not-binder
LSVFTGLL	HLA-A*30:01	0.018763205481809563	0.03392207378428929	not-binder
CAKRLKAI	HLA-A*30:01	0.01819855530775385	0.02625854764383016	not-binder
IHMLSGAI	HLA-A*30:01	0.0018673127924557775	0.0016525309037733866	not-binder
AKQAGATP	HLA-A*30:01	0.0028369152103550734	0.0038113041339709443	not-binder
RVRGRVLK	HLA-A*30:01	0.7089042440056801	0.3173445557616073	binder
HQHYGRAD	HLA-A*30:01	0.0026445472049090313	0.0029960269263750146	not-binder
IRFVLRDA	HLA-A*30:01	0.0006036645162339482	0.000685769775565374	not-binder
SPGPPPSL	HLA-A*30:01	0.01670899474847829	0.01906681151326851	not-binder
LARAHFEK	HLA-A*30:01	0.19866398815938738	0.22755464811139228	not-binder
SNHRELIN	HLA-A*30:01	0.0010262856272788667	0.0018031116179014824	not-binder
HRFKVDAP	HLA-A*30:01	0.00033736831456820937	0.00048253589709533	not-binder
SAGFYWAT	HLA-A*30:01	0.00035668858218969036	0.0006465685839044817	not-binder
ERRTRLVS	HLA-A*30:01	0.0018696619200909482	0.0019820267753442805	not-binder
FYGTAVVR	HLA-A*30:01	0.0074979598808567974	0.009411839446252578	not-binder
SAKEGGEQ	HLA-A*30:01	0.0015937978801957796	0.0023078982760163878	not-binder
DDLGGVTY	HLA-A*30:01	0.00025597252565603414	0.00028937168757833413	not-binder
GIKAFEEL	HLA-A*30:01	0.0008816107292659581	0.0004951405332087966	not-binder
DFMPNIYD	HLA-A*30:01	0.0007744212686702668	0.000975491542774256	not-binder
RNLPNDDL	HLA-A*30:01	0.009109817458374891	0.011678275046998835	not-binder
IGDAGYFD	HLA-A*30:01	8.302149515904134e-05	0.00011437387721053535	not-binder
FFNILGEG	HLA-A*30:01	0.0008279227805815026	0.0014002940780303385	not-binder
IKSETATC	HLA-A*30:01	0.0023512289559221244	0.0038514801492584606	not-binder
RCARGHSQ	HLA-A*30:01	0.0047125357571399466	0.008956934707462148	not-binder
LNFQTPGY	HLA-A*30:01	0.00498656879462942	0.003907777638340671	not-binder
RTYCPRKR	HLA-A*30:01	0.38500510854646564	0.31781824887603605	ambiguous
DVSEFMTK	HLA-A*30:01	0.08392263422720134	0.10455753062939036	not-binder
LRCYPKHH	HLA-A*30:01	0.0010165569977431232	0.0013106098319076117	not-binder
QLFTALNV	HLA-A*30:01	0.009058642264426453	0.01459722763421116	not-binder
AKDSQGSG	HLA-A*30:01	0.006717108034396091	0.011606006256697464	not-binder
LQNDLNRI	HLA-A*30:01	0.003115472382390161	0.0023739313810974606	not-binder
GNSTAYRF	HLA-A*30:01	0.005736982753370512	0.007242153482356945	not-binder
YMERIDKR	HLA-A*30:01	0.007090418843171164	0.008092883825273392	not-binder
AHGIDKHV	HLA-A*30:01	0.0001303814124753444	0.00012520114136707982	not-binder
AVLSRAVF	HLA-A*30:01	0.008169646910391747	0.007951915663267885	not-binder
IRGVKDLL	HLA-A*30:01	0.004501108477825255	0.00791671313308957	not-binder
LVGDSLGM	HLA-A*30:01	0.000265880143706454	0.0003323463530103483	not-binder
AITVTMAL	HLA-A*30:01	0.004396160918986425	0.004001713386383824	not-binder
IFMPVTVV	HLA-A*30:01	0.006314581076730974	0.007193493131420081	not-binder
STDHTTQI	HLA-A*30:01	0.002389728468551766	0.0036199856417966007	not-binder
QNCIIVAQ	HLA-A*30:01	0.0012037273331587882	0.0020317339958404097	not-binder
YHFMVSNL	HLA-A*30:01	0.00328389894857537	0.0038701818143063345	not-binder
ESFSQIEV	HLA-A*30:01	8.17644443891652e-05	0.00010462860269975098	not-binder
IKLDKADG	HLA-A*30:01	0.0015363007411082208	0.0017833985600599913	not-binder
SEKSLYGT	HLA-A*30:01	0.0006355568522110388	0.000719926295092781	not-binder
MQAVGAQA	HLA-A*30:01	0.0030989147370519277	0.005084897664280785	not-binder
DLCQLLVY	HLA-A*30:01	0.005626208525063703	0.004976591541868197	not-binder
LAAQRAEI	HLA-A*30:01	0.0005573838999385572	0.0005860999481809626	not-binder
EEAIAAAE	HLA-A*30:01	0.00010121033337782138	0.0001747611345841272	not-binder
LNDWRSCF	HLA-A*30:01	0.0005872653353890201	0.0007139072167543423	not-binder
APTPAQSP	HLA-A*30:01	0.0050305182114243506	0.002036498475544325	not-binder
GMTYEQEG	HLA-A*30:01	0.0007170695979198171	0.00120804481542045	not-binder
NVGVHRHT	HLA-A*30:01	9.141607411606855e-05	0.00010693920069897442	not-binder
KVTPVKQL	HLA-A*30:01	0.044113079784438014	0.05769129616412936	not-binder
NELKPDII	HLA-A*30:01	5.1760001872480645e-05	4.969653656775852e-05	not-binder
EEDDVEGE	HLA-A*30:01	0.0015979711159161524	0.003178250583568374	not-binder
GCKSLFDG	HLA-A*30:01	0.006622948288026009	0.007122182957942872	not-binder
QEITRIRK	HLA-A*30:01	0.03865141640744696	0.05385627983457472	not-binder
GWESLLMR	HLA-A*30:01	0.003984501979857669	0.004358475883688674	not-binder
VITSSHWL	HLA-A*30:01	0.014268193846510258	0.02042139083439822	not-binder
DSIDNITQ	HLA-A*30:01	5.127112137852663e-05	4.4799721973611994e-05	not-binder
NMSTPDPD	HLA-A*30:01	0.0018428690877044574	0.0020197566838147233	not-binder
EEIERGQV	HLA-A*30:01	1.773963136031398e-05	2.2391676033418955e-05	not-binder
GVNQKSLG	HLA-A*30:01	0.002676992696154912	0.003891169831243474	not-binder
ILQIVGAG	HLA-A*30:01	0.0019374991963559296	0.0015759863119411764	not-binder
NVFDKNKH	HLA-A*30:01	0.00018884311002693722	0.00021701804459640502	not-binder
GLDLDAGL	HLA-A*30:01	0.0009779233928838948	0.0015067175239790438	not-binder
LKNKNLKI	HLA-A*30:01	0.02871404989318762	0.028070990363768707	not-binder
VMVAELIR	HLA-A*30:01	0.011029229520863737	0.013013185002615023	not-binder
ADDAAPDR	HLA-A*30:01	0.009638918802966145	0.01105525334596563	not-binder
AVNYGLQL	HLA-A*30:01	0.011933004218735731	0.016642598181760792	not-binder
VALLRARA	HLA-A*30:01	0.0038836224484839477	0.004963187469283557	not-binder
TTSETPEM	HLA-A*30:01	0.0002400830652732111	0.0002645644083010484	not-binder
RAGVKNRA	HLA-A*30:01	0.009992458650322078	0.0170895414849354	not-binder
RPAFKGLY	HLA-A*30:01	0.009172037984535563	0.014761204172497695	not-binder
GHNPPVIV	HLA-A*30:01	0.003691105449979659	0.0041703598233036685	not-binder
GVMQSLIE	HLA-A*30:01	0.0009443170126587575	0.0009156818554639872	not-binder
SIEEPWEK	HLA-A*30:01	0.10819363025948406	0.11580386729922378	not-binder
RSVLELID	HLA-A*30:01	0.001747646057719976	0.002354297467803004	not-binder
VGVAVLNR	HLA-A*30:01	0.07260164944455028	0.06543936806324054	not-binder
ILLDLGHH	HLA-A*30:01	0.001242917204356786	0.0014030272227344683	not-binder
VYIDEIDK	HLA-A*30:01	0.07114555053412915	0.0892237259626309	not-binder
PGWDKHSY	HLA-A*30:01	0.000520798604702577	0.0006647352243492418	not-binder
GAPVGDTL	HLA-A*30:01	0.0028788960255042182	0.003318547682571257	not-binder
VKYRTGFW	HLA-A*30:01	0.007053127061954001	0.007404109390008605	not-binder
DIEKKIKS	HLA-A*30:01	0.0002946397302224013	0.0004907196807259557	not-binder
IDPNNNPS	HLA-A*30:01	0.0016769066035292822	0.0026628378117527825	not-binder
KPALANGT	HLA-A*30:01	0.0016656289195566387	0.002849361708121698	not-binder
TACSYAGK	HLA-A*30:01	0.019408225640654565	0.019278415824339753	not-binder
KKREQLFE	HLA-A*30:01	0.0066732411780556335	0.010219054934428384	not-binder
TTRRDLEW	HLA-A*30:01	0.01785371930460542	0.016145282295894247	not-binder
TDRSQRFM	HLA-A*30:01	0.00229382661091222	0.0026531913846751386	not-binder
RIMLEQGF	HLA-A*30:01	0.0030345616043632615	0.0026866740882742035	not-binder
GFGFRQNI	HLA-A*30:01	0.0005171378722764075	0.0006709760710971084	not-binder
AHQLGIYL	HLA-A*30:01	0.0027698311874701175	0.003330288937940069	not-binder
GWHLIQVL	HLA-A*30:01	0.00466670397145208	0.008013240498158995	not-binder
RKVADDAP	HLA-A*30:01	0.0009481942297952628	0.0009305942300065119	not-binder
SVRSDIDA	HLA-A*30:01	0.004250512884755153	0.0030478865238844984	not-binder
VGSKFSEE	HLA-A*30:01	0.00014696416740207497	0.00021955704831433802	not-binder
VNNTSGFG	HLA-A*30:01	0.01611829419616697	0.015158800534062345	not-binder
IENAVMLS	HLA-A*30:01	0.0002884868742285107	0.00023865520627319768	not-binder
MPQWAGSS	HLA-A*30:01	0.0012110744788171313	0.0022574836507635054	not-binder
VFAHRDFN	HLA-A*30:01	0.0009647124186347611	0.001136516408581373	not-binder
FQFYVVDG	HLA-A*30:01	0.0006699343541441749	0.001158306030829781	not-binder
GADASKVK	HLA-A*30:01	0.053521805559284985	0.0581582197185758	not-binder
TRLSFETS	HLA-A*30:01	0.0001577226790146824	0.00022038915785135808	not-binder
IAGRYEGI	HLA-A*30:01	0.0005819526026243693	0.0009314237653410333	not-binder
EDVGIVLG	HLA-A*30:01	0.00010676306917503097	0.00013795919413263239	not-binder
IVDVGNGA	HLA-A*30:01	0.0001947114691574825	0.0002252947891396547	not-binder
LAGNAARD	HLA-A*30:01	0.0002584003003448743	0.0002976347925479831	not-binder
KSPENCES	HLA-A*30:01	0.0005666570675884941	0.0005296493562296243	not-binder
DSCHFRTK	HLA-A*30:01	0.02263555970857851	0.026305428892369257	not-binder
EFDISRDG	HLA-A*30:01	0.0008393546386429307	0.0009483114966197598	not-binder
VGGLPETM	HLA-A*30:01	0.0018143722580134635	0.002478118225409838	not-binder
DALSKLAS	HLA-A*30:01	0.00012496978305804874	0.0002100654892733283	not-binder
VGGVFDVS	HLA-A*30:01	0.0006760605133774966	0.0011636588830326476	not-binder
EYVLVHDG	HLA-A*30:01	0.0011601492734371276	0.0012828862901782495	not-binder
LSVNIAEE	HLA-A*30:01	6.268523107948454e-05	0.00011092210961696404	not-binder
YDVSPQLA	HLA-A*30:01	0.00017587247260877347	0.00020000331329796662	not-binder
SHLLTKKD	HLA-A*30:01	0.0035101179468256306	0.003058467011135646	not-binder
SGKVFGNL	HLA-A*30:01	0.02242007603053935	0.020902570498610273	not-binder
GQQSITVL	HLA-A*30:01	0.0014135543762677117	0.0018666732037889075	not-binder
ILENSSFT	HLA-A*30:01	0.00011387842171188823	0.0001149351477868859	not-binder
ENPAHKSQ	HLA-A*30:01	0.00016516733443809882	0.00024753724154754714	not-binder
GLELLSKE	HLA-A*30:01	0.0009784289381059353	0.0009575056429624127	not-binder
MRRRLDSH	HLA-A*30:01	0.00079239184865596	0.0010430199166424241	not-binder
VPEKREEV	HLA-A*30:01	2.1237803544948974e-05	2.1865855689188107e-05	not-binder
TSEDNASF	HLA-A*30:01	4.903110102816299e-05	4.86387205909574e-05	not-binder
MEIFRLNT	HLA-A*30:01	0.0023375028981746484	0.0036439662898684264	not-binder
GVAPGAHW	HLA-A*30:01	0.00392821570230808	0.005189623049831787	not-binder
YPALVNCT	HLA-A*30:01	0.0002315092478056613	0.0003466070039286603	not-binder
LGINIGKN	HLA-A*30:01	0.006699502999617834	0.012496183873803633	not-binder
NQIVANAT	HLA-A*30:01	0.0004593849009324913	0.0007675266174410755	not-binder
VFVVPFDS	HLA-A*30:01	0.0011900113331620333	0.0017392740632296722	not-binder
DVCEGLDA	HLA-A*30:01	3.336929702544289e-05	3.419489588637542e-05	not-binder
RSLAQNRT	HLA-A*30:01	0.0062324795208041905	0.00795844164896844	not-binder
KSHDYTDK	HLA-A*30:01	0.10757437818683684	0.12734204544847413	not-binder
PTGDVGTY	HLA-A*30:01	0.000942586612291052	0.0010979369727937584	not-binder
MAGEIILL	HLA-A*30:01	0.002105889692211349	0.0027617778479784435	not-binder
LKYVDALN	HLA-A*30:01	0.0022645055143755144	0.003800040507160764	not-binder
SSQLKGSP	HLA-A*30:01	0.001145170927667749	0.00181512394064254	not-binder
LGTGCGTT	HLA-A*30:01	0.00020847644340733497	0.0003871450580368083	not-binder
WQGRPVML	HLA-A*30:01	0.0019577619936171687	0.0028044888052587602	not-binder
ILILMLGS	HLA-A*30:01	0.000384148972140963	0.0005925842532373378	not-binder
EDIVGIDA	HLA-A*30:01	0.00012653945003364696	0.00011807884783492032	not-binder
YECKVCRK	HLA-A*30:01	0.013340787118067965	0.01149131535280192	not-binder
VAGDRLWL	HLA-A*30:01	0.001161809039331274	0.0018319807051954684	not-binder
LEEPDVIY	HLA-A*30:01	0.0001342757795327998	0.00018954963743093823	not-binder
QRPVSTFV	HLA-A*30:01	0.02441524255409604	0.025230895771542416	not-binder
DVLDMPVD	HLA-A*30:01	0.001055559854466992	0.0007380240218710608	not-binder
FASNTPPR	HLA-A*30:01	0.025300217332551257	0.044281982627762125	not-binder
GLADPGAV	HLA-A*30:01	3.002686264608201e-05	2.3395138873946927e-05	not-binder
EKIVGYPT	HLA-A*30:01	0.00576096775039332	0.0058421893658639175	not-binder
QVSQRLDG	HLA-A*30:01	0.0018709650337768835	0.002757445725423996	not-binder
YDADAELK	HLA-A*30:01	0.1009669765783201	0.1524590572595405	not-binder
EKIKKKKE	HLA-A*30:01	0.010839698370546103	0.014713674586603203	not-binder
LDQIRTAI	HLA-A*30:01	0.0004855759691054118	0.000833402230110704	not-binder
RLLCGDVG	HLA-A*30:01	0.007777235124376602	0.007553557883090103	not-binder
YASVCAQT	HLA-A*30:01	9.285243242516117e-05	0.00011349039687901126	not-binder
LADIDDDY	HLA-A*30:01	0.0004696023013366357	0.0007206947690913012	not-binder
GARMQEGI	HLA-A*30:01	0.003831307515937965	0.003023109374872964	not-binder
IQKAYRKK	HLA-A*30:01	0.22394020552746952	0.21296384976361846	not-binder
HFTESYLT	HLA-A*30:01	0.0008340226464724765	0.0016389822740306814	not-binder
FNKSGNKI	HLA-A*30:01	0.0023093992962685663	0.0020553699275321353	not-binder
SDILNVPV	HLA-A*30:01	0.00022451113327406346	0.0002336602547699436	not-binder
ADGMLHIS	HLA-A*30:01	0.00017258106935571504	0.00017392597848727508	not-binder
DGSNRCSP	HLA-A*30:01	0.00024100130528168507	0.0002824895350143706	not-binder
AIDRLRTT	HLA-A*30:01	0.00023092191004252526	0.0002862200521599756	not-binder
GKVLGIHV	HLA-A*30:01	0.002706557347846683	0.002357664101511009	not-binder
LQSWVIEK	HLA-A*30:01	0.0282108842633761	0.0384733179393102	not-binder
LQLFIKDY	HLA-A*30:01	0.0030943636083975434	0.0023384913568753113	not-binder
ITSDCDPY	HLA-A*30:01	0.005853975316858851	0.00564140086726942	not-binder
KFADTGIP	HLA-A*30:01	0.0006519373884657398	0.0006580549589738274	not-binder
FISQLSLM	HLA-A*30:01	0.00190153202233887	0.0026308658268314462	not-binder
SQHKIAQM	HLA-A*30:01	0.08947079664758348	0.09899249829123319	not-binder
PMIAVIGK	HLA-A*30:01	0.06043014759197831	0.08001900068459664	not-binder
MLYLLGVV	HLA-A*30:01	0.006061189567117253	0.005666039765893069	not-binder
EDCGYCSQ	HLA-A*30:01	0.0001117781243650029	0.00011619139538834447	not-binder
EASPARLY	HLA-A*30:01	0.0036715822207042947	0.0024210415107742047	not-binder
AEHAVWSL	HLA-A*30:01	0.0010390065843239426	0.0011100467216668102	not-binder
ITHLPTGL	HLA-A*30:01	0.07288381204707547	0.08889417853279581	not-binder
EAMQKMGP	HLA-A*30:01	0.00013366131454972674	0.00011040905512198152	not-binder
GLWRCSGV	HLA-A*30:01	0.005430632016941672	0.007689727163091366	not-binder
LVMLLTGR	HLA-A*30:01	0.0956096779089421	0.08470181830353336	not-binder
QFFRWTER	HLA-A*30:01	0.08621945584745845	0.15528060738003763	not-binder
VISLDRSL	HLA-A*30:01	0.0040497893598512745	0.006208377343582265	not-binder
TVHERSRL	HLA-A*30:01	0.005558410728008311	0.006967417330048373	not-binder
YLARAAVA	HLA-A*30:01	0.00030887547553106744	0.0004748773044944123	not-binder
VRVKALFA	HLA-A*30:01	0.005998012235068018	0.005537820056943633	not-binder
SLIDCNAA	HLA-A*30:01	0.00016889595508473576	0.0002850238107418488	not-binder
PANGQQVP	HLA-A*30:01	0.0022578954660275484	0.0037408262772032574	not-binder
NKILGCDF	HLA-A*30:01	0.00422653657005867	0.005292020197436634	not-binder
FQVKNVGK	HLA-A*30:01	0.07421339483917108	0.0995216898956347	not-binder
IFDSWAGV	HLA-A*30:01	0.0007877462308897521	0.0013210133877327125	not-binder
DEFRDLYP	HLA-A*30:01	0.0022810718319021817	0.0034283481398683455	not-binder
KSLSTGLI	HLA-A*30:01	0.04930082617502194	0.048378106025667	not-binder
DLETKIEK	HLA-A*30:01	0.020428557698323857	0.014030444959602843	not-binder
LTCHSIAN	HLA-A*30:01	0.0027723133971448988	0.0040817709677053015	not-binder
TISLLSGK	HLA-A*30:01	0.1756854820996523	0.08902460915260887	not-binder
SAGSVIHA	HLA-A*30:01	0.0013553270573538612	0.002281745526056587	not-binder
IHTYHVGK	HLA-A*30:01	0.10439612227492034	0.09806687204990436	not-binder
VTLYGPLD	HLA-A*30:01	0.0008362037777260411	0.0008292104801884083	not-binder
KGLAPKPP	HLA-A*30:01	0.047119955118978395	0.05342743229807211	not-binder
NFKEGLTE	HLA-A*30:01	0.000209860569157172	0.0003013634753115744	not-binder
YIKNNDIK	HLA-A*30:01	0.03282529057760257	0.03474085803751029	not-binder
LEVEPGQE	HLA-A*30:01	0.0013125590477557126	0.0015779015790258319	not-binder
NLSWALKR	HLA-A*30:01	0.005919341952903778	0.009772690390654126	not-binder
MSLAGRNT	HLA-A*30:01	0.0021548394401179395	0.0024559780577343383	not-binder
IQQCPAHE	HLA-A*30:01	0.00029360341850299677	0.00025824454535659753	not-binder
SLDPRELI	HLA-A*30:01	0.001216729038333142	0.0013417649403990434	not-binder
ANEVLQED	HLA-A*30:01	0.00044087027841328564	0.00031791293830936483	not-binder
LMMSLCEE	HLA-A*30:01	0.0014990672706517217	0.0020170619368636423	not-binder
NQYPEHLP	HLA-A*30:01	0.0005880005059225368	0.0009811530698396569	not-binder
ALSQVGDL	HLA-A*30:01	0.0007677667914322228	0.0008655474366518205	not-binder
DEDSNIES	HLA-A*30:01	1.8789227262737991e-06	1.560446243525031e-06	not-binder
YDHGPQMD	HLA-A*30:01	0.0007351823187491391	0.0010141502556681964	not-binder
IFCNQGSE	HLA-A*30:01	9.665400086760201e-05	0.00010064556437287075	not-binder
VSRAEIGA	HLA-A*30:01	0.004494777861145849	0.005978703209923846	not-binder
DPTIDPIL	HLA-A*30:01	0.000132522443369254	0.000171404937635871	not-binder
IIGIILGG	HLA-A*30:01	0.003166287567182735	0.0028398069509642456	not-binder
PREPGKSP	HLA-A*30:01	0.00667437412776053	0.0058234918082154434	not-binder
NRLFAVNK	HLA-A*30:01	0.0073022905504331	0.006615427065039119	not-binder
MSSILFVS	HLA-A*30:01	0.006867144488887788	0.009201325613616087	not-binder
PFVEAAKT	HLA-A*30:01	0.001064145845884923	0.0010483499690984934	not-binder
LYSNGVRT	HLA-A*30:01	0.0004897988230823103	0.0007699534203150951	not-binder
MQVMRWSI	HLA-A*30:01	0.001747848249215167	0.002073342750477545	not-binder
SSSSPYKE	HLA-A*30:01	0.0008153202268658788	0.0012155877161214468	not-binder
REYAVAVQ	HLA-A*30:01	0.0015062449542710965	0.002161936429426685	not-binder
NALVKRME	HLA-A*30:01	8.044115074881119e-05	0.00010697555191454094	not-binder
DEEAHAIR	HLA-A*30:01	0.039105386642461326	0.04786010580095639	not-binder
AAELLGSG	HLA-A*30:01	0.000525821871633525	0.0005136131615840083	not-binder
GVNIVKKH	HLA-A*30:01	0.0035337631819857052	0.004718890482699969	not-binder
QLYEELFD	HLA-A*30:01	0.0004261668365870719	0.0006606130226040535	not-binder
EYRVYGSR	HLA-A*30:01	0.031765699066454545	0.03764841469730938	not-binder
SSVVAQLL	HLA-A*30:01	0.009863272265351952	0.012324749432780323	not-binder
TLHFVDEI	HLA-A*30:01	0.0004357048193924129	0.0002779184122936954	not-binder
EACPNIRV	HLA-A*30:01	0.00015108884807659705	0.0002707439680514712	not-binder
NEVHKQGP	HLA-A*30:01	8.56440475644149e-05	8.481323079070092e-05	not-binder
DGNQRVFR	HLA-A*30:01	0.06942615934985952	0.08941445851806393	not-binder
EVRERFPD	HLA-A*30:01	0.009075470169773326	0.009340900271005549	not-binder
AEKSKTRR	HLA-A*30:01	0.00996000393720351	0.011079898342126637	not-binder
RMRLVYLE	HLA-A*30:01	0.013826728134881705	0.010519807365194136	not-binder
IGFSLDIQ	HLA-A*30:01	0.0008444326341439989	0.0011626119034364923	not-binder
FIAKILKT	HLA-A*30:01	0.0003967338816210031	0.0004913141456610296	not-binder
VISSNGEQ	HLA-A*30:01	0.00011535019118582567	0.00012088810398162394	not-binder
VREVKSLG	HLA-A*30:01	0.0015545749937693643	0.001529043263899277	not-binder
IEDEDEEL	HLA-A*30:01	4.985909926631393e-05	9.315545035256467e-05	not-binder
LEGLEAVR	HLA-A*30:01	0.014536084746552547	0.01996974619339428	not-binder
QGIRRPWK	HLA-A*30:01	0.09861500126444298	0.11879019575304084	not-binder
TLQEYQKR	HLA-A*30:01	0.03553677895688452	0.0351471084346266	not-binder
IGTDEVKK	HLA-A*30:01	0.020232719217892735	0.013664660397136794	not-binder
NPLQNDYN	HLA-A*30:01	0.0005968795128865167	0.0006880830930755661	not-binder
PTVRGIAS	HLA-A*30:01	0.003914584257863396	0.007237934090177092	not-binder
GLPKDKLL	HLA-A*30:01	0.001170572715864182	0.001403063431133113	not-binder
HSVVQIEG	HLA-A*30:01	0.0017145591219104972	0.0020558855350799174	not-binder
LKKEQDVS	HLA-A*30:01	0.002832371487058194	0.0035498427363951876	not-binder
GGVGKSTF	HLA-A*30:01	0.00010695739329094067	6.615293080906527e-05	not-binder
DGSIIREG	HLA-A*30:01	0.0005252354046888285	0.0007347013784645089	not-binder
KRLQNVNL	HLA-A*30:01	0.00372472561430186	0.004791807033772228	not-binder
IDMVIPLG	HLA-A*30:01	0.003272292975958635	0.006073644500390427	not-binder
KQTMDKLS	HLA-A*30:01	0.004419010589958816	0.00542735764238674	not-binder
NRGYNTPV	HLA-A*30:01	0.004835337202166556	0.009058085377796761	not-binder
TSNRPNYA	HLA-A*30:01	0.006002313410590432	0.0053989524255400505	not-binder
VRTYYNYK	HLA-A*30:01	0.03369752266444266	0.05489270153320001	not-binder
PGTIRGDF	HLA-A*30:01	0.0003051260515348986	0.00020281924383689024	not-binder
TIFFSDLN	HLA-A*30:01	0.0003837069460132625	0.000445613064055922	not-binder
LTYYQKML	HLA-A*30:01	0.004609167159651406	0.004921064368181752	not-binder
GDLERILA	HLA-A*30:01	8.603508578346464e-05	9.12929725697193e-05	not-binder
KRPVLGLE	HLA-A*30:01	0.0007424921864640055	0.0011524592670946413	not-binder
ETELKERK	HLA-A*30:01	0.13167628828086891	0.10372274406641074	not-binder
RSRMLISF	HLA-A*30:01	0.0436130341142416	0.039111934381664416	not-binder
EGAVLKVA	HLA-A*30:01	0.0005939215535249786	0.0009841811676115002	not-binder
DISPILGT	HLA-A*30:01	2.0591942262626618e-05	2.5017101641329628e-05	not-binder
LGEEAEHL	HLA-A*30:01	4.748900593369854e-05	3.358007177845678e-05	not-binder
LAKGETVL	HLA-A*30:01	0.00954960248018324	0.014956126651152993	not-binder
LIENQVPM	HLA-A*30:01	0.00028705686017929113	0.00037668496181164884	not-binder
ISSLLLTM	HLA-A*30:01	0.011276871603968175	0.014490600802622104	not-binder
IADYEKSS	HLA-A*30:01	3.145743340553509e-05	3.579598170652561e-05	not-binder
HNADYIAQ	HLA-A*30:01	0.0006458308468154428	0.0012529482347013467	not-binder
RVGSGPFP	HLA-A*30:01	0.01882150167657528	0.035309402934127126	not-binder
SLEELLNM	HLA-A*30:01	0.0003910075063686236	0.00044778489891655914	not-binder
LLYEDAHR	HLA-A*30:01	0.00848903889527719	0.009440116174999243	not-binder
EVARFLEG	HLA-A*30:01	0.0007690315251238644	0.000592146446898034	not-binder
QTLVTPTS	HLA-A*30:01	0.003013689095951122	0.0042031793854980185	not-binder
KEVLVPFV	HLA-A*30:01	0.008680101449135691	0.01319740874377011	not-binder
ASYTSVAD	HLA-A*30:01	0.0009052835990587482	0.0014182391929865009	not-binder
VPGAPNST	HLA-A*30:01	0.0011270028148199275	0.0021750562401690677	not-binder
SMGLTRTE	HLA-A*30:01	0.0005081904790131375	0.0003049386312931052	not-binder
NFITGPSN	HLA-A*30:01	0.0005377339364997624	0.0006031278237134622	not-binder
HRAQRILR	HLA-A*30:01	0.0716115620569326	0.12927883855739686	not-binder
LNPFFCPD	HLA-A*30:01	0.005787750457966467	0.005081898437260696	not-binder
DALEQAAD	HLA-A*30:01	0.000572169588849647	0.0008850558671578489	not-binder
GFNSQIAR	HLA-A*30:01	0.027632245607674123	0.03718777105251462	not-binder
PDVINQIP	HLA-A*30:01	0.0018617677621207917	0.003340676123740934	not-binder
RPGDLVTV	HLA-A*30:01	0.0033886926466948353	0.0027858636943544324	not-binder
GNFDAVLD	HLA-A*30:01	0.000511492456256235	0.000936697241054899	not-binder
ERLLDEVE	HLA-A*30:01	0.0005514649851861009	0.0006680750298885449	not-binder
VDAVGTLW	HLA-A*30:01	0.00017683842206679402	0.00018054347704395368	not-binder
VLAAELSL	HLA-A*30:01	0.0005456128430523677	0.0005264499508333849	not-binder
EQQRLGSQ	HLA-A*30:01	0.0005237269259894105	0.0008087085793595537	not-binder
VELQALTT	HLA-A*30:01	7.88168681992829e-05	6.62890094534976e-05	not-binder
KDINLEDL	HLA-A*30:01	0.0005228763106970291	0.0009242947687205929	not-binder
VLDPVHSV	HLA-A*30:01	0.0031415365203429245	0.002737666092578339	not-binder
ERVEACMK	HLA-A*30:01	0.018578287572745468	0.021792211161234698	not-binder
WQMLLGAQ	HLA-A*30:01	0.0004898218024159462	0.0005911747688958392	not-binder
GEKLIIQN	HLA-A*30:01	0.0008279310591859712	0.0009311728164308524	not-binder
GDSQKVIV	HLA-A*30:01	2.766830076268434e-05	3.13018944639325e-05	not-binder
VRCDSSSV	HLA-A*30:01	0.004192525046164519	0.0057612150318840285	not-binder
EQELHAMS	HLA-A*30:01	0.00028379384865075965	0.0003819764633314036	not-binder
KVKGNHRV	HLA-A*30:01	0.5404869835823775	0.3625033104365854	ambiguous
MKERMVRI	HLA-A*30:01	0.018178536983151618	0.023812920276049962	not-binder
KRMSVTEG	HLA-A*30:01	0.0006228726912546279	0.0007351178726222355	not-binder
SYGGKRFY	HLA-A*30:01	0.023631003312766553	0.023912638347367666	not-binder
MLLSDASQ	HLA-A*30:01	0.00010881904034913959	8.348291726065561e-05	not-binder
VTNDKGET	HLA-A*30:01	4.023406817594832e-05	6.283219275755414e-05	not-binder
YGIDKKQG	HLA-A*30:01	0.00017208337909266903	0.0002457417534434086	not-binder
ILYDIISG	HLA-A*30:01	0.0005615102391061555	0.000694924429532818	not-binder
TSGPVLEK	HLA-A*30:01	0.14451060593455622	0.08907149635210268	not-binder
FFGPSKIA	HLA-A*30:01	0.0008269099038443528	0.0009877325420028504	not-binder
QLCVQKIE	HLA-A*30:01	3.990100378814532e-05	3.9775623118456184e-05	not-binder
GRFTSELT	HLA-A*30:01	7.922854291138037e-05	0.00012786204688531715	not-binder
ADLSSYTN	HLA-A*30:01	0.00013582830386553723	0.00013437136946225164	not-binder
GAKQPTYL	HLA-A*30:01	0.04627619133098051	0.05680883794865354	not-binder
FGGNAANM	HLA-A*30:01	0.0003958388602768537	0.00047943580484768183	not-binder
KLDSSKEL	HLA-A*30:01	0.001075484620014322	0.0011454938698693723	not-binder
ADAEKRAQ	HLA-A*30:01	6.310438004941687e-05	7.369389952833547e-05	not-binder
SICWEQSD	HLA-A*30:01	0.00036025946287736587	0.0005280647006474787	not-binder
FHFKTQQG	HLA-A*30:01	0.0023131965261086406	0.0026112851836029845	not-binder
VGAAVEVE	HLA-A*30:01	9.07049513898528e-05	0.00012928035818062533	not-binder
RKACDNCT	HLA-A*30:01	0.0009526507314419064	0.001823056665671724	not-binder
PLARKKLS	HLA-A*30:01	0.008768880475591928	0.01691492316422989	not-binder
YSSPISEN	HLA-A*30:01	0.00019598132303642047	0.00033034771207766527	not-binder
SRDIPDNE	HLA-A*30:01	0.0007951833471452119	0.001523681223288474	not-binder
RLFLLGLR	HLA-A*30:01	0.14681338196387514	0.21402114296900493	not-binder
GSGLDIQG	HLA-A*30:01	0.0012190617713258689	0.002181793096201909	not-binder
DELLAACA	HLA-A*30:01	0.00019798338074679124	0.00023949365606322755	not-binder
RGGDMIAG	HLA-A*30:01	0.0020478467008160804	0.003862486262219383	not-binder
QDPTIQPT	HLA-A*30:01	9.196281837375864e-05	0.00011823723147526189	not-binder
IAATYDIL	HLA-A*30:01	0.001314466149733562	0.0019376007425094858	not-binder
PFLCGALE	HLA-A*30:01	0.0009164037383015966	0.0013277527759546033	not-binder
RQVDDLEE	HLA-A*30:01	0.0011071499029640108	0.001220364456591594	not-binder
LQWWHAMT	HLA-A*30:01	0.00018207543342896315	0.00019856316486303397	not-binder
AMGEHLSA	HLA-A*30:01	0.0005877088603483572	0.0008080276050084159	not-binder
LVRKLQAK	HLA-A*30:01	0.3437427564291283	0.3369334852798897	ambiguous
ASIRKKQE	HLA-A*30:01	0.0011774414785294506	0.001590158527547954	not-binder
EGRSIFTI	HLA-A*30:01	0.0012484960956498981	0.0014494877106385566	not-binder
IKKEWQEK	HLA-A*30:01	0.3385161575686652	0.3518964890667894	ambiguous
ECKDCGKA	HLA-A*30:01	0.000948711536395308	0.0012806828589098799	not-binder
NNNNNNNN	HLA-A*30:01	0.00022218932529085577	0.00031261301711393874	not-binder
AWAFAAAI	HLA-A*30:01	0.0013474048488888001	0.0013819795774719262	not-binder
PMKPVGLE	HLA-A*30:01	0.0035347003664355724	0.004234069503051766	not-binder
EPNPGRDG	HLA-A*30:01	0.002262352784964605	0.0034930195296576662	not-binder
GAPGARGV	HLA-A*30:01	0.014596741684363224	0.013192633355233218	not-binder
PEVSLTAF	HLA-A*30:01	0.00019889155446435326	0.00024158238743847692	not-binder
DLTENLLD	HLA-A*30:01	0.00041222723834835053	0.0005195255570409643	not-binder
APSSARIG	HLA-A*30:01	0.025064582597235586	0.03984085580048291	not-binder
DEGPTLAP	HLA-A*30:01	0.00024710184222840324	0.00043713206467656897	not-binder
AQRGGHIP	HLA-A*30:01	0.006410816357674776	0.008596900398281588	not-binder
FFEEDLQI	HLA-A*30:01	4.425815897519669e-05	7.470385680372766e-05	not-binder
RTSGETDV	HLA-A*30:01	0.0002702112179122196	0.0003107660425948669	not-binder
QMRGVARV	HLA-A*30:01	0.1745632934042078	0.3178891176967629	not-binder
KTEEVKDK	HLA-A*30:01	0.18023196179419756	0.1433403039885065	not-binder
TSEEIWQR	HLA-A*30:01	0.01002062561456114	0.012246132960392347	not-binder
VRHEPLGR	HLA-A*30:01	0.02905980423092842	0.033055154749984834	not-binder
DASFSPVR	HLA-A*30:01	0.005410627750097774	0.006843343774851738	not-binder
RPLSAVKT	HLA-A*30:01	0.001534078571239661	0.001867298962774337	not-binder
KGVLVELR	HLA-A*30:01	0.08421248459198978	0.14629742405416254	not-binder
QPQASDAN	HLA-A*30:01	0.0001735874307131624	0.00020372840626842588	not-binder
KISRHTGV	HLA-A*30:01	0.10553862294036662	0.10901364249486915	not-binder
AGRKAVIV	HLA-A*30:01	0.07612495802604827	0.09280297441170697	not-binder
SYQCYCRR	HLA-A*30:01	0.15612820112146436	0.2539092553834368	not-binder
FDRDTLPV	HLA-A*30:01	0.0006494536602986046	0.0008700521344978793	not-binder
QLEDDMAF	HLA-A*30:01	0.0001302548693729477	0.00017324889941399657	not-binder
TIVASLMS	HLA-A*30:01	0.0018331104795834107	0.0021475411177496605	not-binder
AQICSFAF	HLA-A*30:01	0.0064612621565174775	0.008097699711154578	not-binder
TDIKLDEE	HLA-A*30:01	0.00028948415095157997	0.0003704064304209631	not-binder
KRARCCVL	HLA-A*30:01	0.0233795111940708	0.037722596283847325	not-binder
WPGDNASL	HLA-A*30:01	0.0004908844706100979	0.0009420330188954714	not-binder
KTLNQLQQ	HLA-A*30:01	0.0691654870450293	0.06641465548822832	not-binder
QKQPGFPE	HLA-A*30:01	0.0019170119128830265	0.0015549703762622407	not-binder
TAPVEWKS	HLA-A*30:01	0.0002363529929517938	0.0001882163772797464	not-binder
CYRAFTKE	HLA-A*30:01	0.006148764316458255	0.004755090472711076	not-binder
GIKVTAEV	HLA-A*30:01	0.022650572762358934	0.039336431833332706	not-binder
LHATLNVE	HLA-A*30:01	0.0003802545881626429	0.00038129973379415476	not-binder
ERSLHIKK	HLA-A*30:01	0.022828878602012992	0.02093080508492121	not-binder
LKGLEIHF	HLA-A*30:01	0.00893438493106089	0.015363980136123705	not-binder
LRITEFGF	HLA-A*30:01	0.0034734887405647894	0.003709007536334984	not-binder
GSGRETAI	HLA-A*30:01	0.00037174161042261564	0.0003369055487772748	not-binder
WDVGGQDK	HLA-A*30:01	0.023519536468666048	0.035478375676356186	not-binder
PQMQLPLL	HLA-A*30:01	0.004762925651016303	0.006826567645739083	not-binder
SHCHTCTK	HLA-A*30:01	0.11908784774132072	0.18111285939955157	not-binder
ELLGFEQI	HLA-A*30:01	7.216882186185103e-05	5.881396647803468e-05	not-binder
FSSCFCYK	HLA-A*30:01	0.047347479965537786	0.04991976255610563	not-binder
VWKASVID	HLA-A*30:01	0.0018093329586918116	0.002507980976983742	not-binder
AMPNPTKQ	HLA-A*30:01	0.004748871519950626	0.006135745173168483	not-binder
IGAMIAQA	HLA-A*30:01	0.002220108146457278	0.0033321756432389523	not-binder
RRQVELVD	HLA-A*30:01	0.0014646923528713884	0.002176524842102297	not-binder
LMCIVYMK	HLA-A*30:01	0.005541642080061138	0.0026394175216706488	not-binder
AGAFAFDL	HLA-A*30:01	0.0029709305337803473	0.0055554951943363115	not-binder
QAIVFGLA	HLA-A*30:01	0.001196557267951448	0.001854878594347767	not-binder
KREKLKLI	HLA-A*30:01	0.012022442807214873	0.016894362067881318	not-binder
SFGEEAEE	HLA-A*30:01	2.3618430189209504e-05	2.3436036926598478e-05	not-binder
AKLMKVSD	HLA-A*30:01	0.003419215823396371	0.004385039714045816	not-binder
KSTRLCNN	HLA-A*30:01	0.011849791988061043	0.014206177753338056	not-binder
IGVPSHAA	HLA-A*30:01	0.002687203265668359	0.00321220691179436	not-binder
TVMFGFFM	HLA-A*30:01	0.010262016232445603	0.01082783807706546	not-binder
QLDALYSS	HLA-A*30:01	0.00014132623382465682	0.00010342633535059053	not-binder
DSDSDSDS	HLA-A*30:01	4.893707198045869e-06	5.0139432223491655e-06	not-binder
SADGAYEV	HLA-A*30:01	7.514317563277473e-05	8.852807534287994e-05	not-binder
LVVATPGA	HLA-A*30:01	0.002069199511743136	0.0038212366668194204	not-binder
AIADKMDT	HLA-A*30:01	1.9704818737409368e-05	1.5212124587326413e-05	not-binder
PINLSVVL	HLA-A*30:01	0.003475891556809074	0.00492686683034423	not-binder
QGVARLSV	HLA-A*30:01	0.0013086877104797167	0.001474366544832866	not-binder
IVISDPRL	HLA-A*30:01	0.0010913510691267446	0.0013504635618896547	not-binder
RLEVILMQ	HLA-A*30:01	0.0004806133945749025	0.0003998443804959858	not-binder
LLCLVMSV	HLA-A*30:01	0.005905029975110665	0.009165667379205714	not-binder
SSYMNSDD	HLA-A*30:01	0.001296677437130711	0.001832685293810767	not-binder
NLDLKSDL	HLA-A*30:01	0.00590300898438727	0.01095919900915985	not-binder
ISKVGEEL	HLA-A*30:01	0.0037706918810727075	0.006031784025743344	not-binder
IYGVAMTI	HLA-A*30:01	0.001400751800974831	0.0016066363811701857	not-binder
VLEYQRLP	HLA-A*30:01	0.0004830216988921165	0.0003651013848826257	not-binder
RHALKTLR	HLA-A*30:01	0.0234109906363301	0.023737079577275028	not-binder
RIHGERDR	HLA-A*30:01	0.20323752501280978	0.24599140589782414	not-binder
QFFTEEEL	HLA-A*30:01	0.00010917731403878861	0.00018023495505916214	not-binder
TGRQIVQK	HLA-A*30:01	0.3050127625174355	0.32830307903446976	not-binder
KVAATSVI	HLA-A*30:01	0.018552947824355216	0.022286635618911598	not-binder
GYIFTYAA	HLA-A*30:01	0.004548822629021743	0.006501628796440695	not-binder
ITSQQQQI	HLA-A*30:01	0.008010120623585238	0.01193947400745808	not-binder
GERLAMMQ	HLA-A*30:01	0.0010244445642456413	0.0015160114520769913	not-binder
LRILPLLL	HLA-A*30:01	0.014790301327593625	0.012329341921964568	not-binder
NYGMSIAV	HLA-A*30:01	0.0011739498058886966	0.0017859914286158822	not-binder
SQNKVPAN	HLA-A*30:01	0.001156882516352198	0.0010712099815352119	not-binder
LERFTLPR	HLA-A*30:01	0.040796414050419116	0.04361794235575769	not-binder
ISAPHMVG	HLA-A*30:01	0.005106544587761164	0.004892915382823546	not-binder
STTARVLQ	HLA-A*30:01	0.002794310030003544	0.004159147749836387	not-binder
[truncated: 13,838 more rows]
