# Supplementary material for: Peptidome Surveillance Across Evolving SARS-CoV-2 Lineages Reveals HLA Binding Conservation in Nucleocapsid Among Variants With Most Potential for T-Cell Epitope Loss in Spike
Source: Front Immunol. 2022 Jun 23;13:918928. doi: 10.3389/fimmu.2022.918928 (PMC9260595; doi:10.3389/fimmu.2022.918928)
Supplement: Supplementary file 4 [file DataSheet_4.zip › cnn_results/HLA-A26_01_predictionsCNN.csv]

peptide	allele	prediction	prediction_std	classification
AAPATRAAL	HLA-A*26:01	0.13953775764503007	0.17306824814065883	not-binder
AAPEGKRSL	HLA-A*26:01	0.000481325171131175	0.0004121467462090268	not-binder
AAYDEEIQHLY	HLA-A*26:01	0.41090118028223516	0.3414894920215458	ambiguous
AEFAEVSK	HLA-A*26:01	0.003226518719748128	0.00555417780964807	not-binder
AEQRGENALKD	HLA-A*26:01	1.293311746457526e-05	1.697915304427051e-05	not-binder
AIVEKLRFTY	HLA-A*26:01	0.4539948910474777	0.19662115723963847	ambiguous
AKNKLNDLED	HLA-A*26:01	9.2486739049491e-07	5.309645826521632e-07	not-binder
ALEEQLQQIRAE	HLA-A*26:01	3.3529706480628365e-06	2.8672727088110495e-06	not-binder
APATGAHNY	HLA-A*26:01	0.022515306346758735	0.02473005238784067	not-binder
AQYEDIAQK	HLA-A*26:01	0.05632739458233118	0.047449291769513235	not-binder
ATFDAISKTY	HLA-A*26:01	0.9384855389595032	0.05282626621040976	binder
AVDFAERHGY	HLA-A*26:01	0.00926075946772471	0.013310664191195691	not-binder
AVIDFKSNGHIY	HLA-A*26:01	0.8915515542030334	0.0810105628622925	binder
AVIEGAKFIM	HLA-A*26:01	0.27023846097290516	0.2746152753385228	not-binder
AVIGDVIRVY	HLA-A*26:01	0.9697191119194031	0.020515787439138164	binder
AVISAKLTGM	HLA-A*26:01	0.12765820790082216	0.1466985761846655	not-binder
AVKAIIYQY	HLA-A*26:01	0.46480624973773954	0.28216475319120166	ambiguous
AVKERIAKF	HLA-A*26:01	0.8347046494483947	0.09845615070114073	binder
AVRDNNMAPY	HLA-A*26:01	0.795685088634491	0.13261003503815716	binder
AVYERELQTF	HLA-A*26:01	0.4437859505414963	0.2700481693713757	ambiguous
DAVKAKLISRM	HLA-A*26:01	0.1383323918951646	0.12769109096487172	not-binder
DAVTYTEHAK	HLA-A*26:01	0.0942868901300244	0.12725445866282886	not-binder
DIGWITGHSY	HLA-A*26:01	0.7306476414203644	0.21360405159432277	binder
DIIDHHDNTY	HLA-A*26:01	0.9980251908302307	0.0031057730461301614	binder
DIISRIPKI	HLA-A*26:01	0.7402401328086853	0.2388518794750801	binder
DINPHIPQY	HLA-A*26:01	0.9624414086341858	0.029100488600579177	binder
DIPARVTLM	HLA-A*26:01	0.755000114440918	0.1279552052932306	binder
DIPEYVLAY	HLA-A*26:01	0.9904339432716369	0.007720964309766393	binder
DIQIKDAIGRY	HLA-A*26:01	0.7138242304325104	0.20106763761217675	binder
DIVAAIQHNY	HLA-A*26:01	0.9938141107559204	0.00566242281471563	binder
DLANIRSEY	HLA-A*26:01	0.9403964638710022	0.04611173758656777	binder
DLFGRDLSY	HLA-A*26:01	0.9840254664421082	0.006678073411829282	binder
DLIGKTSEM	HLA-A*26:01	0.9636640548706055	0.02252424093706816	binder
DLIKNIPDA	HLA-A*26:01	0.03271042165579274	0.03566769455376834	not-binder
DLLDWKYLGRY	HLA-A*26:01	0.5075693607330323	0.3304532658341664	ambiguous
DLPDDLIGYF	HLA-A*26:01	0.714119428396225	0.2928372024632329	binder
DLPDIQIKH	HLA-A*26:01	0.3294329804019071	0.339732200829734	not-binder
DLPQYGQKQWQSYF	HLA-A*26:01	0.0001595057438606773	0.00020793276285411606	not-binder
DLYAGMLHSM	HLA-A*26:01	0.2135207623243332	0.22672232467913717	not-binder
DPDVLNSL	HLA-A*26:01	0.0025326296308776364	0.002798822278018573	not-binder
DPLRVQPHL	HLA-A*26:01	0.009756335006386507	0.015652099995551446	not-binder
DQEDPLKHAGVY	HLA-A*26:01	0.019441899255252793	0.020858154318540358	not-binder
DSSPVSTPF	HLA-A*26:01	0.5455715179443359	0.1332835896482147	ambiguous
DSVDPHGFISY	HLA-A*26:01	0.9813011884689331	0.013086292583340093	binder
DSYVGDEAQSK	HLA-A*26:01	0.06888627192238346	0.13105711409995655	not-binder
DTAPSGVSRF	HLA-A*26:01	0.9952962279319764	0.008219378969749221	binder
DTFIGEGKEY	HLA-A*26:01	0.9486046671867371	0.029699404475957657	binder
DTIDERAINKK	HLA-A*26:01	0.655940181016922	0.23842362130861477	binder
DTIDVSNLNRQF	HLA-A*26:01	0.9961156010627746	0.005048284367614748	binder
DTIEEKFVPY	HLA-A*26:01	0.9752645611763	0.027613556405046653	binder
DTITETDLRNHFY	HLA-A*26:01	0.6391956068575382	0.33213041103383567	ambiguous
DTITETDLRNH	HLA-A*26:01	0.14377420291283088	0.14791134573953052	not-binder
DTKISIPAF	HLA-A*26:01	0.8676346659660339	0.08071580857612878	binder
DTSGPTMRY	HLA-A*26:01	0.9313587784767151	0.11719366096365412	binder
DTTHNLPEF	HLA-A*26:01	0.8684208154678345	0.08083312174831435	binder
DTVHHMLLF	HLA-A*26:01	0.9847594499588013	0.01504114653257073	binder
DTYASTIGHY	HLA-A*26:01	0.9958977103233337	0.002944456412454451	binder
DTYDDRAYSSF	HLA-A*26:01	0.9629060983657837	0.0653698347237253	binder
DTYEEVKQAGRY	HLA-A*26:01	0.9899159908294678	0.007114539614816271	binder
DVAALRGSRKF	HLA-A*26:01	0.8827115654945373	0.17712278557457017	binder
DVAAPFGGF	HLA-A*26:01	0.9723251461982727	0.024217483202269952	binder
DVAQNPANMSKY	HLA-A*26:01	0.936987042427063	0.057754843112553474	binder
DVFSEPRAIFY	HLA-A*26:01	0.8785005331039428	0.08827846239571946	binder
DVIAEPEGTHSF	HLA-A*26:01	0.9647601842880249	0.04536417877710285	binder
DVIDFTGHALALY	HLA-A*26:01	0.9668759346008301	0.024960692658359	binder
DVIDHDDFRY	HLA-A*26:01	0.9981469511985779	0.0022838055779405087	binder
DVIGCFADF	HLA-A*26:01	0.9661453008651734	0.03084637352062783	binder
DVIHQGQDLLQY	HLA-A*26:01	0.9768611907958984	0.034143617776540194	binder
DVIPVDGARY	HLA-A*26:01	0.992131519317627	0.01399751271707498	binder
DVISSIRNFLIY	HLA-A*26:01	0.5082884408533573	0.3812310354169214	ambiguous
DVITIIDRSFRY	HLA-A*26:01	0.6020164966583252	0.33861833199100116	ambiguous
DVKEIMSQH	HLA-A*26:01	0.6527368664741516	0.2841178712201692	binder
DVKGQTALY	HLA-A*26:01	0.9837833285331726	0.011787464052829086	binder
DVKKRILEF	HLA-A*26:01	0.9819036364555359	0.007097982543054303	binder
DVKSLMAKY	HLA-A*26:01	0.8232575714588165	0.30806252640219495	binder
DVPDWKVGESVF	HLA-A*26:01	0.7500568389892578	0.10690918662626236	binder
DVPEKWARF	HLA-A*26:01	0.8340568304061889	0.14930383629730273	binder
DVPELQDKF	HLA-A*26:01	0.6665621817111969	0.22244873037319274	binder
DVQELLTQY	HLA-A*26:01	0.9696981191635132	0.01667065448363553	binder
DVTDFISHLF	HLA-A*26:01	0.9956605911254883	0.004702897299770605	binder
DVVGPEGMEKF	HLA-A*26:01	0.9916684627532959	0.005979356384757263	binder
DVVPMTAENFRCL	HLA-A*26:01	0.024022041354328394	0.01834565297171262	not-binder
DVYGFKMSCM	HLA-A*26:01	0.8110752701759338	0.17029379500879552	binder
DVYNHFLLYY	HLA-A*26:01	0.9885186076164245	0.0070462794707225745	binder
DVYPEIIERAGY	HLA-A*26:01	0.8524579584598542	0.18260526966278903	binder
DVYSGTPTKV	HLA-A*26:01	0.376053974381648	0.3479312791953119	ambiguous
DVYTHVLSAF	HLA-A*26:01	0.9458651423454285	0.05814175596924551	binder
EAAEVILRV	HLA-A*26:01	0.7344305157661438	0.20230590447169947	binder
EAAGSSLIGHL	HLA-A*26:01	0.5905239641666412	0.3587347108311791	ambiguous
EAAPGPRVLGF	HLA-A*26:01	0.5544520497322083	0.29471224077094793	ambiguous
EAFRGVHRY	HLA-A*26:01	0.8269405126571655	0.13084233455983837	binder
EAFTEMMEAY	HLA-A*26:01	0.9130542278289795	0.08941138139528701	binder
EAIARYQGR	HLA-A*26:01	0.24398724617494735	0.3600805582732634	not-binder
EAIGNEVTRLV	HLA-A*26:01	0.17729481202550232	0.18259936810226682	not-binder
EAIMKVGQM	HLA-A*26:01	0.9630518794059754	0.052619625863313174	binder
EAIYVTRHLF	HLA-A*26:01	0.32220640648156407	0.30833027625434595	not-binder
EAMSGHIDQF	HLA-A*26:01	0.6529813170433044	0.21015633854420993	binder
EAVDGHTVSIF	HLA-A*26:01	0.9129741668701172	0.14318471013222217	binder
EAVTHIGRV	HLA-A*26:01	0.8010104060173034	0.15023093180510497	binder
EAVTHIGRVY	HLA-A*26:01	0.9561561822891236	0.03887778419183259	binder
EESNYELEGKIK	HLA-A*26:01	0.13236911287531256	0.14342476682795285	not-binder
EGVNDNEEGFFSAR	HLA-A*26:01	0.0018771745930280304	0.0035177079952390822	not-binder
EIAGVKLLY	HLA-A*26:01	0.9856465935707093	0.020282283513481877	binder
EIATTFEHYY	HLA-A*26:01	0.9521390914916992	0.03491385896012007	binder
EIFDGNVAHI	HLA-A*26:01	0.9519086480140686	0.06266238403054623	binder
EIFPGNGHCY	HLA-A*26:01	0.9977866649627686	0.0022959214522825797	binder
EIIARIAQH	HLA-A*26:01	0.8753819108009339	0.09583301330718967	binder
EIIAYKPPGFSLM	HLA-A*26:01	0.004845431767171249	0.004781818847339236	not-binder
EIIDNIKGTEY	HLA-A*26:01	0.9998212099075318	0.00020059506090715294	binder
EIIEDLAFY	HLA-A*26:01	0.9963093876838685	0.0033362115928229985	binder
EIIEHGIELF	HLA-A*26:01	0.9885411500930786	0.010407001544106221	binder
EIIETGLAAF	HLA-A*26:01	0.99745032787323	0.0017243120606114143	binder
EIIGPYASW	HLA-A*26:01	0.9884628295898438	0.011295006867437524	binder
EIIKNVPLK	HLA-A*26:01	0.298230566829443	0.34063810168189174	not-binder
EIIPVAAEY	HLA-A*26:01	0.9974535346031189	0.0017248237820287969	binder
EIKETLRQY	HLA-A*26:01	0.9925985217094422	0.005243903199381333	binder
EILEKSFSEF	HLA-A*26:01	0.9819544196128845	0.013959907793453432	binder
EIPHEVGDF	HLA-A*26:01	0.7436070442199707	0.1788411745632825	binder
EISSIISKM	HLA-A*26:01	0.9739565014839172	0.02002490892246107	binder
EIYDRREYSRF	HLA-A*26:01	0.5524391492828726	0.40700316879715315	ambiguous
EIYPPEVAEF	HLA-A*26:01	0.722157621383667	0.2110247341198366	binder
EIYPPKLHQF	HLA-A*26:01	0.8290167570114135	0.16476094193548044	binder
EIYQYVLNSM	HLA-A*26:01	0.8069476187229156	0.26885213615211134	binder
ELAKQITSY	HLA-A*26:01	0.9966009259223938	0.0017094484070872898	binder
ELANIRSKF	HLA-A*26:01	0.8283554673194885	0.22825274073645602	binder
ELFHGSYGTF	HLA-A*26:01	0.9508201003074646	0.045826202318356414	binder
ELFRGHSKTREF	HLA-A*26:01	0.01163624245750725	0.011600634301089647	not-binder
ELIGKYAMR	HLA-A*26:01	0.13334637507796288	0.0929157291087919	not-binder
ELIGNLVGHLY	HLA-A*26:01	0.9964444875717163	0.002517442818388376	binder
ELINNVAKA	HLA-A*26:01	0.27539222985506057	0.15584020971488488	not-binder
ELIPEYLNF	HLA-A*26:01	0.9663839101791382	0.015487534551047103	binder
ELKEKLTEY	HLA-A*26:01	0.9928734064102173	0.0054822970170406386	binder
ELKESLSRM	HLA-A*26:01	0.8211281299591064	0.051258953618997634	binder
ELKKLIGEV	HLA-A*26:01	0.22737901732325555	0.20557175048836795	not-binder
ELMHSIVGSY	HLA-A*26:01	0.9474156022071838	0.07712207968870327	binder
ELPDNILNF	HLA-A*26:01	0.8550125956535339	0.13274479935873862	binder
ELPSVNIGAF	HLA-A*26:01	0.9229331254959107	0.07611218728176435	binder
ELVKKIAIY	HLA-A*26:01	0.9558486938476562	0.03165889838534981	binder
ELYERPPHLY	HLA-A*26:01	0.9112654209136963	0.07401042524631633	binder
ELYPKQIRAM	HLA-A*26:01	0.21874902084236963	0.163673603413556	not-binder
ELYPYGELGHY	HLA-A*26:01	0.9584571361541748	0.04385934993319085	binder
EPIYIVTEY	HLA-A*26:01	0.5213302373886108	0.18574353853503514	ambiguous
ESAGIHETTY	HLA-A*26:01	0.9285405158996582	0.038608265695135716	binder
ESAPKEVSRY	HLA-A*26:01	0.7441781662404537	0.3583642721133434	binder
ESFEDGLKY	HLA-A*26:01	0.9865095973014831	0.012354291681020072	binder
ESIDIITRA	HLA-A*26:01	0.5624675720930099	0.24439193396018982	ambiguous
ESISNRGPFFGYY	HLA-A*26:01	0.2390272446358722	0.2561792510515168	not-binder
ESIWEILHRY	HLA-A*26:01	0.7085745558142662	0.30321669382056055	binder
ESVGKGAVHDVKD	HLA-A*26:01	0.007132875162642449	0.005252053870722674	not-binder
ESYENDIASM	HLA-A*26:01	0.4637093603610992	0.22337731766052474	ambiguous
ETALLSSGF	HLA-A*26:01	0.9642590522766114	0.036933266417950396	binder
ETANADIVTLL	HLA-A*26:01	0.6697731971740722	0.21202209927760712	binder
ETAPAKLIVYL	HLA-A*26:01	0.16595217220747144	0.23458785788178824	not-binder
ETAPKSEEF	HLA-A*26:01	0.8448282837867737	0.16926840699293635	binder
ETAPRHMMRL	HLA-A*26:01	0.6844951882958412	0.34205414810224	binder
ETAPRLPQH	HLA-A*26:01	0.7112237371504306	0.3455750144131695	binder
ETASELLMRL	HLA-A*26:01	0.7403215065598487	0.34220015488003747	binder
ETASKTLSRF	HLA-A*26:01	0.9891382694244385	0.01061894719393464	binder
ETAWRWPEF	HLA-A*26:01	0.9483532786369324	0.039788587175214205	binder
ETEQKRLGL	HLA-A*26:01	0.1146785993129015	0.11789816466179404	not-binder
ETFDGVIYGF	HLA-A*26:01	0.9964848756790161	0.002736739344955636	binder
ETFDLQLGRF	HLA-A*26:01	0.9978923439979553	0.002660796438592565	binder
ETFGHLGALGF	HLA-A*26:01	0.9981566190719604	0.0013741934797663064	binder
ETFHHSSNW	HLA-A*26:01	0.9880292296409607	0.008193937831685252	binder
ETFNVPAMY	HLA-A*26:01	0.9923895239830017	0.007467603033996556	binder
ETFPDAKGWIF	HLA-A*26:01	0.9856595754623413	0.009571327296765578	binder
ETFPEAYKPT	HLA-A*26:01	0.3323567065177485	0.26468280148627354	not-binder
ETFPGVTALF	HLA-A*26:01	0.9967658519744873	0.0036187244798300657	binder
ETFQQKMLRF	HLA-A*26:01	0.7841921836137772	0.3137114118718214	binder
ETIDTARLHY	HLA-A*26:01	0.9985743165016174	0.0022575600119493734	binder
ETIFSISKA	HLA-A*26:01	0.513937258720398	0.21163949266770501	ambiguous
ETIGKYWAA	HLA-A*26:01	0.7486800968647003	0.36691060275705384	binder
ETIGRDLHRQF	HLA-A*26:01	0.8130826234817505	0.3396463942271234	binder
ETIGTGGFAKV	HLA-A*26:01	0.7729386866092682	0.1453277701578884	binder
ETIHIRGGVFS	HLA-A*26:01	0.3140283770859241	0.3080754756991513	not-binder
ETIILLPDNVHY	HLA-A*26:01	0.3351180045865476	0.37599649295688803	ambiguous
ETILPDRELSKF	HLA-A*26:01	0.5296387851238251	0.26434499063490546	ambiguous
ETIPDGIGKL	HLA-A*26:01	0.9896957874298096	0.008795781018740234	binder
ETIPKAVSF	HLA-A*26:01	0.9959104180335998	0.006437801452765517	binder
ETIQHTEAF	HLA-A*26:01	0.993451714515686	0.00801456931509842	binder
ETIQVHRRY	HLA-A*26:01	0.9886343955993653	0.007855954015445771	binder
ETKEAMSEM	HLA-A*26:01	0.9797083973884583	0.016313391361354106	binder
ETMDPFVDRIGYF	HLA-A*26:01	0.8715672254562378	0.16878238378515134	binder
ETMSPGVFSR	HLA-A*26:01	0.5174929715692997	0.24147227094981702	ambiguous
ETMTEKLVKF	HLA-A*26:01	0.9072939872741699	0.08077683717867988	binder
ETPFFLLTGY	HLA-A*26:01	0.9528582692146301	0.05451751103077447	binder
ETRDGQVLGR	HLA-A*26:01	0.3378028764156625	0.30155517873042986	not-binder
ETRPEGSYFSKY	HLA-A*26:01	0.9428421139717102	0.06327708670277686	binder
ETSPIVLRY	HLA-A*26:01	0.9954066514968872	0.004392428932298314	binder
ETTDIISRH	HLA-A*26:01	0.9717340230941772	0.027925284694647255	binder
ETVDPASLWEY	HLA-A*26:01	0.9973456501960755	0.0035354837750406895	binder
ETVFLPREDHLF	HLA-A*26:01	0.20374191077426076	0.3133024569154263	not-binder
ETVKEIKEV	HLA-A*26:01	0.9430921077728271	0.027031036250027188	binder
ETVLYIEHRY	HLA-A*26:01	0.787957152724266	0.292603332100381	binder
ETVNHHYLLF	HLA-A*26:01	0.7942086189985276	0.3149243645700655	binder
ETVPKVSIV	HLA-A*26:01	0.8264034509658813	0.07506554812996602	binder
ETVQTTLKF	HLA-A*26:01	0.9948584198951721	0.00427499410647705	binder
ETVVRYEKF	HLA-A*26:01	0.8482139706611633	0.15437916032620594	binder
ETVYVDDASWMRY	HLA-A*26:01	0.6399615243077278	0.37854237535806606	ambiguous
ETYEAKRHEF	HLA-A*26:01	0.8256956696510315	0.10389134489718281	binder
ETYEALLARF	HLA-A*26:01	0.9853137731552124	0.025907260645241084	binder
ETYGHKTPY	HLA-A*26:01	0.9929737210273742	0.004097969649002641	binder
ETYGKIVHY	HLA-A*26:01	0.9991700410842895	0.0007566908571476417	binder
ETYGNKFAAH	HLA-A*26:01	0.6291455045342446	0.3164112175187753	ambiguous
ETYQDIFRDF	HLA-A*26:01	0.9764492869377136	0.021835547299866063	binder
ETYQFSGVY	HLA-A*26:01	0.9928720831871033	0.009921638131123551	binder
ETYRMPVMEY	HLA-A*26:01	0.8744398355484009	0.15483791444853487	binder
ETYSNLIKL	HLA-A*26:01	0.9585904598236084	0.03212910613649829	binder
ETYTEIAGMQRF	HLA-A*26:01	0.8172577261924744	0.3289634327280641	binder
EVAAPDVGRM	HLA-A*26:01	0.8799618363380433	0.1632799840091629	binder
EVADELVSEF	HLA-A*26:01	0.9984677195549011	0.0016470528169611376	binder
EVADRIGDYV	HLA-A*26:01	0.9296790361404419	0.06246943642379288	binder
EVAGIINDAK	HLA-A*26:01	0.7188892304897309	0.25264667646690087	binder
EVAGIVAAR	HLA-A*26:01	0.9551570773124695	0.06699111735624107	binder
EVANKVGGIY	HLA-A*26:01	0.9973080396652222	0.003307574833292201	binder
EVAPAKDVTLL	HLA-A*26:01	0.48386664092540743	0.30292297441393645	ambiguous
EVAPDFFEYF	HLA-A*26:01	0.8138638794422149	0.2940295977580562	binder
EVAPENFFSL	HLA-A*26:01	0.6570954859256745	0.28999639150385603	binder
EVAPGALLGL	HLA-A*26:01	0.8980579733848572	0.13005205276798631	binder
EVAPGYVVTVL	HLA-A*26:01	0.6093544781208038	0.3286621195506234	ambiguous
EVAPHHLFLSH	HLA-A*26:01	0.4971576057374477	0.24576025601309953	ambiguous
EVAPPEYHRK	HLA-A*26:01	0.0777828560320799	0.12013569683240172	not-binder
EVAPVISSA	HLA-A*26:01	0.8851405143737793	0.049835474049754774	binder
EVAQMAAYY	HLA-A*26:01	0.9920818924903869	0.008013329754265497	binder
EVASLVPLHSHSY	HLA-A*26:01	0.6189567364752293	0.37823064285300084	ambiguous
EVATFYTMY	HLA-A*26:01	0.9555737137794494	0.07599283132891017	binder
EVFDPSPQGKY	HLA-A*26:01	0.9993143200874328	0.0007431904056984994	binder
EVFDSAILSA	HLA-A*26:01	0.7141040325164795	0.2686854312187716	binder
EVFGRVERY	HLA-A*26:01	0.9976852178573609	0.0021422346967860943	binder
EVFHDQLHTF	HLA-A*26:01	0.9906174778938294	0.012423745047725313	binder
EVFNGPLPRA	HLA-A*26:01	0.47706368938088417	0.34814543260237285	ambiguous
EVFNHREVNY	HLA-A*26:01	0.9825462341308594	0.018177989095411684	binder
EVFNKFFKER	HLA-A*26:01	0.5017622828483581	0.30141424208443174	ambiguous
EVFPKEMTKW	HLA-A*26:01	0.9692952394485473	0.04341085680357943	binder
EVFQLKGGIHKY	HLA-A*26:01	0.9460975885391235	0.047441735592141265	binder
EVGGEALGR	HLA-A*26:01	0.5717017114162445	0.22377300192985683	ambiguous
EVGGEALGRLL	HLA-A*26:01	0.6613809406757355	0.22999368121595465	binder
EVHDLERKY	HLA-A*26:01	0.9830683827400207	0.0175926757116894	binder
EVHRFGITGY	HLA-A*26:01	0.8941503405570984	0.16410504899800424	binder
EVHTIPAKM	HLA-A*26:01	0.7555412888526917	0.10523590697741929	binder
EVIDFSHGLALF	HLA-A*26:01	0.9944329619407654	0.004182183785286404	binder
EVIDKYTAV	HLA-A*26:01	0.9864251494407654	0.012040464054635379	binder
EVIDVFEIM	HLA-A*26:01	0.9889806270599365	0.008148780614235364	binder
EVIDVFEIMKA	HLA-A*26:01	0.5327418338507414	0.35420283771311967	ambiguous
EVIEALLRKF	HLA-A*26:01	0.991595184803009	0.01264745911427643	binder
EVIEIMTDR	HLA-A*26:01	0.8678589940071106	0.08704333771642689	binder
EVIEKTSYL	HLA-A*26:01	0.9919992804527282	0.006497549199788306	binder
EVIESTNLKYF	HLA-A*26:01	0.9963254690170288	0.002761073162994952	binder
EVIHLEAGGY	HLA-A*26:01	0.9977917432785034	0.0032077672316186273	binder
EVIHNLPDF	HLA-A*26:01	0.9805363893508912	0.02927583652495308	binder
EVIKELAQI	HLA-A*26:01	0.9570183992385864	0.050726215598596476	binder
EVIKLTDPSLLY	HLA-A*26:01	0.9721288084983826	0.02587019390327225	binder
EVINDYHFR	HLA-A*26:01	0.6857663750648498	0.22424922517739654	binder
EVINGNIKTV	HLA-A*26:01	0.8916185021400451	0.13309025866839239	binder
EVIQGLLKKF	HLA-A*26:01	0.9660229802131652	0.06298723779459939	binder
EVIQNLERGY	HLA-A*26:01	0.9929020881652832	0.012848096498972728	binder
EVIQPYQEF	HLA-A*26:01	0.9923816204071045	0.00896691307471728	binder
EVISGEGYGRKA	HLA-A*26:01	0.3872771802358329	0.3553803727932329	ambiguous
EVISHIGKLRDF	HLA-A*26:01	0.8613715410232544	0.2400038655677687	binder
EVISKLYAV	HLA-A*26:01	0.9787920832633972	0.013789083090150298	binder
EVISLINTR	HLA-A*26:01	0.8357967376708985	0.22656281057905453	binder
EVISPSPHFY	HLA-A*26:01	0.9850399494171143	0.020343476333685606	binder
EVISTPGVVARF	HLA-A*26:01	0.9843217611312867	0.022340954725290275	binder
EVKARLQKY	HLA-A*26:01	0.9904879689216614	0.008147299363231855	binder
EVKEDDGKGNF	HLA-A*26:01	0.9887174367904663	0.01386595871295867	binder
EVKKLMRKY	HLA-A*26:01	0.8942696332931519	0.18657373267349	binder
EVLDFITHLY	HLA-A*26:01	0.9897954344749451	0.01754071947737104	binder
EVLGILRYI	HLA-A*26:01	0.4803329274058342	0.23915775794765848	ambiguous
EVLKAVTAL	HLA-A*26:01	0.834621524810791	0.18605665585434536	binder
EVLNFLLRY	HLA-A*26:01	0.9734515070915222	0.027183314335274534	binder
EVLPDDTVSTLY	HLA-A*26:01	0.9563149571418762	0.03100391062709106	binder
EVLPHVPLGV	HLA-A*26:01	0.3796190667897463	0.2914529524093045	ambiguous
EVLSECRLLAY	HLA-A*26:01	0.5576811164617539	0.2651956037467546	ambiguous
EVMDVFLRF	HLA-A*26:01	0.9984893083572388	0.0008415791581110633	binder
EVMEQVRGY	HLA-A*26:01	0.9992949724197387	0.0010542310773670764	binder
EVNDARRIGKY	HLA-A*26:01	0.9886938452720642	0.010035650405945779	binder
EVNVAKSIAKF	HLA-A*26:01	0.6123340472579002	0.4197193992791744	ambiguous
EVPEKIAEL	HLA-A*26:01	0.9602041482925415	0.028092734772927466	binder
EVPHFHHELVY	HLA-A*26:01	0.641536808013916	0.19241594845413626	binder
EVPNTVHQF	HLA-A*26:01	0.9656180143356323	0.01678591911877693	binder
EVPREKLASR	HLA-A*26:01	0.04812962481755676	0.06577053587245063	not-binder
EVPRIQLEEY	HLA-A*26:01	0.9561029434204101	0.04148483474423483	binder
EVPSWLENMAY	HLA-A*26:01	0.9734401226043701	0.019739206695748187	binder
EVPTQLVSYF	HLA-A*26:01	0.9637134671211243	0.016277719270336916	binder
EVRWFQSQF	HLA-A*26:01	0.8553670406341553	0.1118843574256328	binder
EVSAATGRF	HLA-A*26:01	0.9858939170837402	0.012221103362108077	binder
EVSEIKSSYY	HLA-A*26:01	0.9967093110084534	0.00537782006173133	binder
EVSGIKALY	HLA-A*26:01	0.9952959537506103	0.004860985615470187	binder
EVSPYCLLF	HLA-A*26:01	0.9543051838874816	0.023712939782590158	binder
EVTGHTDHYF	HLA-A*26:01	0.9247129201889038	0.031552674359049945	binder
EVTSINSFL	HLA-A*26:01	0.8758766651153564	0.07816193053042277	binder
EVTSQTSHL	HLA-A*26:01	0.7801970779895783	0.27137425818356925	binder
EVTTHILSQF	HLA-A*26:01	0.9830905199050903	0.022334014684105005	binder
EVVAIKKMSY	HLA-A*26:01	0.9733813285827637	0.040016438185117575	binder
EVVDKKIEEF	HLA-A*26:01	0.9958941459655761	0.005121518434022853	binder
EVVEKWLDY	HLA-A*26:01	0.9988258957862854	0.0008743738802378057	binder
EVVERILFIY	HLA-A*26:01	0.9620011925697327	0.03524822381838358	binder
EVVKAHPRFMLF	HLA-A*26:01	0.1799000314618752	0.13954737987004914	not-binder
EVVKFTQAY	HLA-A*26:01	0.999603021144867	0.0002471339290858543	binder
EVVNSEKRLFGRY	HLA-A*26:01	0.5711493778973817	0.3510070933273351	ambiguous
EVVTGVIGQRM	HLA-A*26:01	0.9679609179496765	0.04311942306169365	binder
EVYAWAPKPY	HLA-A*26:01	0.8924832940101624	0.1411118330230445	binder
EVYDHARRALY	HLA-A*26:01	0.9961338400840759	0.004779085887648725	binder
EVYDQLFKSR	HLA-A*26:01	0.5605197295546531	0.29424561733947396	ambiguous
EVYEGRFSLY	HLA-A*26:01	0.9978978991508484	0.0009246715866354921	binder
EVYEKPVQV	HLA-A*26:01	0.5652110695838928	0.27629831943055483	ambiguous
EVYGKNLTSS	HLA-A*26:01	0.32101715691387656	0.26681749849070785	not-binder
EVYHEKDIKVFF	HLA-A*26:01	0.30981708243489264	0.3345296087922828	not-binder
EVYHSSLASL	HLA-A*26:01	0.5351037569344044	0.3550728503882381	ambiguous
EVYNEKIHDL	HLA-A*26:01	0.5032451912760735	0.2804866181354848	ambiguous
EVYNEQIHDL	HLA-A*26:01	0.5239171743392944	0.2117188557955159	ambiguous
EVYPFQVAWY	HLA-A*26:01	0.9956947088241577	0.004468763788467818	binder
EVYPHVSTI	HLA-A*26:01	0.9313003540039062	0.0682213034809985	binder
EVYRHFTGH	HLA-A*26:01	0.8737768054008483	0.14916649661474385	binder
EVYRHHLEQM	HLA-A*26:01	0.6669135063886642	0.22934286717557972	binder
EVYRLAIQSF	HLA-A*26:01	0.9389528036117554	0.03172310452186293	binder
FAPYNKPSL	HLA-A*26:01	0.019546350371092557	0.01562854422278353	not-binder
FDTQITKKMGYY	HLA-A*26:01	0.001218264636827371	0.0014286825760706564	not-binder
FEVDTVAP	HLA-A*26:01	0.0004080962261468812	0.0007740339448836012	not-binder
FIIQNIPGF	HLA-A*26:01	0.9108944535255432	0.06895309620122639	binder
FLRDKIASY	HLA-A*26:01	0.8421034812927246	0.11019698874654747	binder
FNEKSKEL	HLA-A*26:01	0.0007264720750754349	0.0008124978078629154	not-binder
FPLKVFGY	HLA-A*26:01	0.12745089810341598	0.19708080889525975	not-binder
FTKDQMSHL	HLA-A*26:01	0.8086155712604522	0.20164663550730214	binder
FTMDVIGGKY	HLA-A*26:01	0.9953545808792115	0.00452525271664335	binder
FTPDGNHFLY	HLA-A*26:01	0.9417974948883057	0.05126774693327315	binder
FTVETASREY	HLA-A*26:01	0.9518852591514587	0.036863885896835105	binder
FTYDPWIGKL	HLA-A*26:01	0.8557058930397033	0.1242632320116475	binder
FTYDPWIGKLLY	HLA-A*26:01	0.8563735485076904	0.19392898833607639	binder
FVADEELVHLL	HLA-A*26:01	0.449740139208734	0.35904762366028214	ambiguous
FVAGVVTFY	HLA-A*26:01	0.9801237344741821	0.014854117370649973	binder
FVFDRPLPVS	HLA-A*26:01	0.06844194939330919	0.05939568039900916	not-binder
FVHWYVGEGM	HLA-A*26:01	0.26330060986801984	0.23185830212285213	not-binder
FVIGCYLDR	HLA-A*26:01	0.1818025180371478	0.24117143891257664	not-binder
FVIKRLPLF	HLA-A*26:01	0.9216776728630066	0.07278661087978036	binder
FVYDVTKMTSF	HLA-A*26:01	0.6978548132814467	0.3656676339197944	binder
GFGQHGSVSGQ	HLA-A*26:01	0.005045720658381469	0.006028892169356622	not-binder
GGFGGGSFRGS	HLA-A*26:01	0.2518079562959429	0.1697989148676699	not-binder
GGFGGGSFRGSY	HLA-A*26:01	0.9190297365188599	0.11211501049251844	binder
GGFGGGSFR	HLA-A*26:01	0.21188824772834777	0.09381631899242265	not-binder
GGFGGRGGGFGGGS	HLA-A*26:01	0.5757046550512314	0.3614053661741959	ambiguous
GGGGGGLGSGGSIR	HLA-A*26:01	0.5971604850143194	0.36365285998919034	ambiguous
GGGSFRGSYGSS	HLA-A*26:01	0.04043389072176069	0.06975101896869951	not-binder
GGLPERSVSL	HLA-A*26:01	0.0003579802082356309	0.0004505133822250763	not-binder
GKRGIIGY	HLA-A*26:01	0.0016940885676764328	0.0018384846109998328	not-binder
GTFEYEYSQR	HLA-A*26:01	0.034643948823213574	0.02622623967556389	not-binder
GVFTGPGGHSY	HLA-A*26:01	0.8901631593704223	0.0829896324773983	binder
GVMNSLQDRYGSY	HLA-A*26:01	0.02999658638254914	0.03274264653247281	not-binder
GVWTYDDATKTF	HLA-A*26:01	0.0037230400659609584	0.004165152820749295	not-binder
HGIDPTGTYH	HLA-A*26:01	0.007510041372734122	0.006640622232829082	not-binder
HGIDPTGTY	HLA-A*26:01	0.4910206526517868	0.20554859840746806	ambiguous
HIAENILSY	HLA-A*26:01	0.997206449508667	0.0028346954341879533	binder
HLIQNIPGF	HLA-A*26:01	0.8400122642517089	0.12628747835814857	binder
HLPETKFSEL	HLA-A*26:01	0.06041155699640512	0.036278663972859934	not-binder
HPREPALGPHGPSR	HLA-A*26:01	0.011656060834592096	0.019215483889855927	not-binder
HSFGGGTGSGF	HLA-A*26:01	0.9750036358833313	0.03848655535680593	binder
HTAEYLTYY	HLA-A*26:01	0.989396333694458	0.007102948140077641	binder
HTAHIACKF	HLA-A*26:01	0.8831122159957886	0.04848826174903083	binder
HTFQNDIHVY	HLA-A*26:01	0.9745338201522827	0.01566230782402877	binder
HTIELEPNRQF	HLA-A*26:01	0.83200523853302	0.1910977622064564	binder
HTINGHNAEV	HLA-A*26:01	0.19376635551452637	0.18914124808361998	not-binder
HTKENGLPY	HLA-A*26:01	0.9718063592910766	0.02512010683395137	binder
HTPENPVIRY	HLA-A*26:01	0.8223492264747619	0.1445484220608237	binder
HTVDFTADKY	HLA-A*26:01	0.9789666533470154	0.027345221373448997	binder
HTVGEKVIVDF	HLA-A*26:01	0.5785834401845932	0.2826719038547718	ambiguous
HTVHVLSAY	HLA-A*26:01	0.9994216918945312	0.00029656425652731645	binder
HVAPDSIRGSF	HLA-A*26:01	0.9152627229690552	0.13464743522173628	binder
HVAQIYAIR	HLA-A*26:01	0.407242426648736	0.28680203180192815	ambiguous
HVIDDFVQF	HLA-A*26:01	0.9985559105873107	0.0008694896509972555	binder
HVIDVKFLY	HLA-A*26:01	0.9984150171279907	0.0011008435423393917	binder
HVIEDHERIGY	HLA-A*26:01	0.9972793459892273	0.002004677058320702	binder
HVIEKMHHV	HLA-A*26:01	0.9186223149299622	0.08292672823527127	binder
HVIRDVAQF	HLA-A*26:01	0.9948076486587525	0.004007248524173707	binder
HVISFDGSYVNY	HLA-A*26:01	0.9668622136116027	0.023592693271393836	binder
HVISYSLSPF	HLA-A*26:01	0.9166207075119018	0.04985458144734435	binder
HVKDANGNSF	HLA-A*26:01	0.9781967282295227	0.025052390587264408	binder
HVLIDVGTGYY	HLA-A*26:01	0.7981900274753571	0.25142699215907655	binder
HVPAGLLALF	HLA-A*26:01	0.8376536250114441	0.09993031146616392	binder
HVPDPVISIAM	HLA-A*26:01	0.5091339528560639	0.2285356897852974	ambiguous
HVPEHAVVL	HLA-A*26:01	0.3634860463440418	0.26612329180482763	not-binder
HVPNFIFDEF	HLA-A*26:01	0.29649027343839407	0.30425494127855157	not-binder
HVSDIVGPDGLVY	HLA-A*26:01	0.7304272830486298	0.26997023767656136	binder
HVVKREAILLY	HLA-A*26:01	0.18197669712826609	0.1730018288024931	not-binder
HVYDGKFLAR	HLA-A*26:01	0.3106318537145853	0.18607837586946896	not-binder
HVYDGKFLARV	HLA-A*26:01	0.1467015916670789	0.2417624912701634	not-binder
HVYQHGLTGF	HLA-A*26:01	0.9814704775810241	0.012088203644839776	binder
IAPTGHSL	HLA-A*26:01	0.007301089749671519	0.006526872236138012	not-binder
IEEHLGKF	HLA-A*26:01	0.002276891172550677	0.0031876779263808434	not-binder
IGKRGIIGY	HLA-A*26:01	0.013322157767834141	0.01938775100256511	not-binder
IIGKRGIIGY	HLA-A*26:01	0.04739234850276262	0.06326064442294632	not-binder
IIHEIAVLEL	HLA-A*26:01	0.007334034076484386	0.008153835978992312	not-binder
IQRTPKIQVYSRH	HLA-A*26:01	2.2034300002360396e-05	2.4932904916351492e-05	not-binder
ISPTGHSL	HLA-A*26:01	0.005516312850886607	0.004935059491610332	not-binder
ISSSKGSLGGGF	HLA-A*26:01	0.0931054894919356	0.17989174747207443	not-binder
ITQIEHEVSSS	HLA-A*26:01	0.0032776084458333798	0.006347877359575642	not-binder
IWSHAIQKY	HLA-A*26:01	0.01771981566271279	0.02303597540576958	not-binder
KAPAPRPSL	HLA-A*26:01	8.888452271094138e-05	0.00010318160997277601	not-binder
KAPSAARSL	HLA-A*26:01	0.0001402744452150273	0.00012932941482670868	not-binder
LAADFEIGHF	HLA-A*26:01	0.2896023610257544	0.2516432085666799	not-binder
LAGHGHLY	HLA-A*26:01	0.0030797027051448823	0.0029913470984965543	not-binder
LEEALQQAKED	HLA-A*26:01	0.0007386315309844349	0.0014729302892590836	not-binder
LEQLLALY	HLA-A*26:01	0.005991366818386723	0.006710090548825769	not-binder
LFNLAKDIF	HLA-A*26:01	0.005985706026638127	0.005339446108006925	not-binder
LQPLNVKVD	HLA-A*26:01	4.3274107643753726e-05	6.348974458800276e-05	not-binder
LRNVSTGD	HLA-A*26:01	3.6908182850986514e-06	5.744089233396999e-06	not-binder
LSNVSLDTIY	HLA-A*26:01	0.012555580781918253	0.012619365120229119	not-binder
LYVAGHGETDFY	HLA-A*26:01	0.01140900850878097	0.020015659534217134	not-binder
MAPERVASL	HLA-A*26:01	0.3107406677678227	0.21575185408789344	not-binder
MTKRDVPGF	HLA-A*26:01	0.6453165948390961	0.17158869461849593	binder
MVITPQNGRY	HLA-A*26:01	0.5700464248657227	0.16387024710255493	ambiguous
MVKRYLTSF	HLA-A*26:01	0.7220578879117966	0.3054885600918347	binder
MVTEIRLKY	HLA-A*26:01	0.7764675050973893	0.31398305917923497	binder
NAPLVHATL	HLA-A*26:01	0.011053168121725321	0.011133427278613967	not-binder
NAPWAVTSL	HLA-A*26:01	0.24011418188456446	0.33547933523186174	not-binder
NIPAKILSY	HLA-A*26:01	0.8692354440689087	0.1095508107836623	binder
NIPGSELMSSF	HLA-A*26:01	0.4143194385804236	0.3006501384539983	ambiguous
NLGGSKRISIS	HLA-A*26:01	3.17445742364697e-05	4.787997821133827e-05	not-binder
NTIRQEEGVFGFY	HLA-A*26:01	0.25439853650168515	0.27782824452959476	not-binder
NVADLHEKY	HLA-A*26:01	0.9935491800308227	0.004312965804156177	binder
NVAEVDKVTGRF	HLA-A*26:01	0.7337954640388489	0.22949790929274166	binder
NVEIDPEIQ	HLA-A*26:01	0.0007310776783924667	0.0004921688293103008	not-binder
NVIDVNKVVEY	HLA-A*26:01	0.9975428462028504	0.002273622895115359	binder
NVIDYGHASKY	HLA-A*26:01	0.9981880903244018	0.002181434389335691	binder
NVIEQYIGRF	HLA-A*26:01	0.9977614521980286	0.003130808818495177	binder
NVIRLVGKY	HLA-A*26:01	0.9921923875808716	0.012238041841610809	binder
NVKAQEREQIKT	HLA-A*26:01	4.607247364107892e-06	5.6296488432628704e-06	not-binder
NVKVDPEI	HLA-A*26:01	0.002662608381069731	0.0035329849568273898	not-binder
NVKVDPEIQ	HLA-A*26:01	0.00345894037745893	0.00262368337690719	not-binder
NVSTVLTSKY	HLA-A*26:01	0.8969736695289612	0.11436427864704003	binder
PDGTVVTVM	HLA-A*26:01	0.00013603487518594194	0.00023966632808440448	not-binder
PENTVFDAKR	HLA-A*26:01	0.00020072887174889392	0.0003974243564211381	not-binder
PEYVLAYID	HLA-A*26:01	4.9240563287566984e-05	8.963826717998961e-05	not-binder
QEFLTAAKKARAG	HLA-A*26:01	0.00012609098021630903	0.00022381869411061266	not-binder
QTIGALLTKY	HLA-A*26:01	0.9898609280586242	0.009288299403588995	binder
QTIRSIGYY	HLA-A*26:01	0.9750174283981323	0.013361797393526898	binder
QVINNVSKF	HLA-A*26:01	0.9820378303527832	0.012985072217686557	binder
RVVGSELIQKY	HLA-A*26:01	0.4480543456971645	0.3181977173233876	ambiguous
RVYIHPFHL	HLA-A*26:01	0.0027430434765847167	0.002542641137291916	not-binder
SAPKGSVL	HLA-A*26:01	0.006913994310161797	0.011071499594471974	not-binder
SAPQSAGIT	HLA-A*26:01	0.0015634814510917749	0.0014182765637469957	not-binder
SAPSRATAL	HLA-A*26:01	0.1678117638322874	0.14994962601873582	not-binder
SAPVGVTAL	HLA-A*26:01	0.09807642044615932	0.14367579207318387	not-binder
SAVEFRQTGY	HLA-A*26:01	0.6073230177164077	0.22178517175609488	ambiguous
SAVEKKLAEY	HLA-A*26:01	0.6182998239994049	0.19047363949817922	binder
SFEDAKEAL	HLA-A*26:01	0.0009689058671938256	0.0014124628949335949	not-binder
SIIQRIQEF	HLA-A*26:01	0.9778553247451782	0.014703742349328334	binder
SILDRDDIFVY	HLA-A*26:01	0.35886751413345336	0.3318019164037263	ambiguous
SIPDIKTAF	HLA-A*26:01	0.7069333970546723	0.17274739309640436	binder
SIPEKNRPL	HLA-A*26:01	0.02209976762533188	0.0161610640352699	not-binder
SIPGGYNAL	HLA-A*26:01	0.09737075194716453	0.0671106805954368	not-binder
SIRSFVSKM	HLA-A*26:01	0.16786630023270846	0.2119322292620952	not-binder
SIYDNVPGSHLY	HLA-A*26:01	0.85806223154068	0.26190008758335115	binder
SLVGLGGTK	HLA-A*26:01	0.04873685203492641	0.04574895639239233	not-binder
SLVGLGGTKSISIS	HLA-A*26:01	0.036315036786254494	0.05868581715610645	not-binder
SLVNLGGSK	HLA-A*26:01	0.05896344091743231	0.06369554421607468	not-binder
SLVNLGGSKSISIS	HLA-A*26:01	0.046945952158421275	0.05977533258500936	not-binder
SPVDNHRY	HLA-A*26:01	0.008420933200977743	0.004911592823049214	not-binder
SQHYHQGYY	HLA-A*26:01	0.3668453276157379	0.212758978922468	not-binder
SSGFGQHGSVSGQ	HLA-A*26:01	0.007896714049275033	0.008863950706933953	not-binder
SSGSVGESSSKGP	HLA-A*26:01	0.15676319085632712	0.3028734715616438	not-binder
SSKGSLGGGFSSG	HLA-A*26:01	0.3757234139367938	0.3498145317059889	ambiguous
SSSGSVGESSSKGP	HLA-A*26:01	0.04414574386319146	0.04898979125415246	not-binder
SSSKGSLGGGF	HLA-A*26:01	0.34471207708120344	0.30767504148321967	not-binder
SSTISSNVASKA	HLA-A*26:01	0.011644642468763778	0.016030699512586465	not-binder
SSTISSNVASK	HLA-A*26:01	0.00258805903913526	0.002538544156669959	not-binder
STFDTQITKKMGYY	HLA-A*26:01	0.2996311931608943	0.3673423228283592	not-binder
STFKETENTAY	HLA-A*26:01	0.9355149745941163	0.06375687624056427	binder
STFSHKTVY	HLA-A*26:01	0.8462897539138794	0.04165870068927167	binder
STHVTISTY	HLA-A*26:01	0.9478436589241028	0.06088843129340498	binder
STIGFKLPSY	HLA-A*26:01	0.9851355195045471	0.020939391146677106	binder
STMELDEALRKF	HLA-A*26:01	0.40646677315235136	0.33726520183254305	ambiguous
STVGGWVSTR	HLA-A*26:01	0.7039371252059936	0.20342835081641797	binder
STYEKALGYF	HLA-A*26:01	0.9338044285774231	0.06020454684187546	binder
SVADIRNAY	HLA-A*26:01	0.9975839853286743	0.002245191822917235	binder
SVADKEAIANF	HLA-A*26:01	0.9582237124443054	0.028611161132942424	binder
SVAEITNACF	HLA-A*26:01	0.9685296177864074	0.021568783688500855	binder
SVASIKTGF	HLA-A*26:01	0.8549710988998414	0.11712852372553287	binder
SVDRKFISLM	HLA-A*26:01	0.009156539548712317	0.010453389679213295	not-binder
SVIEKALRNF	HLA-A*26:01	0.985369861125946	0.017724368155824826	binder
SVIERQVGTF	HLA-A*26:01	0.9887797117233277	0.012629031843929349	binder
SVIKIQSYY	HLA-A*26:01	0.9909690141677856	0.00437425025537734	binder
SVINSKASLTY	HLA-A*26:01	0.9937831044197083	0.004586179572165028	binder
SVISKDGELY	HLA-A*26:01	0.9468092560768128	0.0380433592849732	binder
SVKDAKIAVY	HLA-A*26:01	0.9502272725105285	0.02564628809950012	binder
SVPEAQSAL	HLA-A*26:01	0.2811683675274253	0.17046819389028461	not-binder
SVPEEGGATHVY	HLA-A*26:01	0.846419095993042	0.21176094672684426	binder
SVVAVPLPLH	HLA-A*26:01	0.03558912090957165	0.017471780719290685	not-binder
SVVGGFVSHY	HLA-A*26:01	0.9970346331596375	0.0028088392137483155	binder
SVYDGHGGEEVALY	HLA-A*26:01	0.5855164967477322	0.44514254136004605	ambiguous
TAKGVYRDQPYGRY	HLA-A*26:01	0.0377136152703315	0.07040474440862418	not-binder
TAPTGHTL	HLA-A*26:01	0.006123795092571526	0.007817580543127364	not-binder
TEPVSLFPEE	HLA-A*26:01	0.0001874132042104293	0.00032272238306168085	not-binder
TFTRVQKY	HLA-A*26:01	0.024297744950672495	0.04565363596765147	not-binder
TFTVTEKPEVID	HLA-A*26:01	6.393686613571689e-05	0.00012662702837919193	not-binder
TIRNIPHL	HLA-A*26:01	0.005375413983438193	0.006358056816676831	not-binder
TISSNVASKA	HLA-A*26:01	0.0232147678558249	0.036875224712782595	not-binder
TISSNVASK	HLA-A*26:01	0.012874178636047872	0.018100545566867073	not-binder
TKAVDAETAE	HLA-A*26:01	7.315955332909408e-06	1.3630308735955548e-05	not-binder
TKTFTVTEKPEVID	HLA-A*26:01	1.5895984645908397e-06	2.3070682055902486e-06	not-binder
TLKGETTTEAVD	HLA-A*26:01	1.8820344534842272e-05	2.873595995232302e-05	not-binder
TPAVTTYKLVINGK	HLA-A*26:01	0.0001348303832664044	0.0002610922402139435	not-binder
TTIAKYAQY	HLA-A*26:01	0.9787466764450073	0.016493552713642945	binder
TTINEIEDTFRQF	HLA-A*26:01	0.5483149023726582	0.408719940258284	ambiguous
TTSGIQVRY	HLA-A*26:01	0.838120824098587	0.2313599447306975	binder
TTTEAVDAATAE	HLA-A*26:01	4.831165311074415e-05	8.267408198926889e-05	not-binder
TTTKAVDAETAE	HLA-A*26:01	1.030273024330312e-05	1.954908865137693e-05	not-binder
TTYKLVINGK	HLA-A*26:01	0.024935967956992044	0.04607030713260725	not-binder
TTYKLVINGKT	HLA-A*26:01	0.011408440323573642	0.017903543947959125	not-binder
TVFGATGFLGRY	HLA-A*26:01	0.8905497550964355	0.15609840133579722	binder
TVPEKIGVF	HLA-A*26:01	0.635146078467369	0.30486590878035763	ambiguous
TVTEKPEVID	HLA-A*26:01	0.0014144752016363783	0.0016600619268659952	not-binder
TVVVRIMEF	HLA-A*26:01	0.6875103563070297	0.2863080423520941	binder
TVYEEMMAKM	HLA-A*26:01	0.8552780866622924	0.16034326327470388	binder
TVYEGPFASR	HLA-A*26:01	0.11839978955686092	0.13327534259449608	not-binder
TYDDATKTF	HLA-A*26:01	0.07295098110917024	0.06719965757366489	not-binder
TYDDATKTFTVTE	HLA-A*26:01	3.5274484716296683e-06	4.164254930305733e-06	not-binder
TYDDATKTFTVTEK	HLA-A*26:01	0.0001618348769397926	0.00014157677513814164	not-binder
TYDDATKTFTVT	HLA-A*26:01	0.0007898232183123355	0.0015478898745090123	not-binder
VEELKPTPE	HLA-A*26:01	1.3245566751152183e-05	1.7075548343425003e-05	not-binder
VGLSDELAKL	HLA-A*26:01	0.0001377104130256157	0.00010911320020405434	not-binder
VLPERYSSL	HLA-A*26:01	0.10353944201488048	0.18729498594637123	not-binder
VNLGGSKSISIS	HLA-A*26:01	0.0017986643753260978	0.0035514334379119147	not-binder
VPKTAENFRQF	HLA-A*26:01	0.007627303939079866	0.01448571091555303	not-binder
VSTSHTTIS	HLA-A*26:01	0.00026612094653115647	0.00040845263083118277	not-binder
VVYDGEHLGSF	HLA-A*26:01	0.5993017330765724	0.3638289659029595	ambiguous
WSQHYHQGYY	HLA-A*26:01	0.49786497801542284	0.2780316382926465	ambiguous
YAPKGSSL	HLA-A*26:01	0.027665952546522023	0.031722042281516996	not-binder
YASSPGGVY	HLA-A*26:01	0.6783778637647628	0.3276455770901546	binder
YAVSELAGH	HLA-A*26:01	0.18877508734567527	0.15726031995737616	not-binder
YEDIAQKSKAEAE	HLA-A*26:01	0.0002515440093326049	0.0004128358694530952	not-binder
YENEVALRQ	HLA-A*26:01	0.010222319655440515	0.017896239665368695	not-binder
YFAERVTSL	HLA-A*26:01	0.21520240213721992	0.2124562366150109	not-binder
YIIDYYGTR	HLA-A*26:01	0.2615590337663889	0.18804239407023224	not-binder
YINPAKLTPY	HLA-A*26:01	0.6163059204816819	0.3815561842828981	ambiguous
YLPDFRFTPF	HLA-A*26:01	0.43426656275987624	0.2805587388333215	ambiguous
YLPDGTASL	HLA-A*26:01	0.09082970954477787	0.06712954264570728	not-binder
YQSKYEEL	HLA-A*26:01	0.0027372386850402107	0.004544392582390036	not-binder
YSAPATLSSR	HLA-A*26:01	0.011402922667427618	0.010277426351400916	not-binder
YSHAAGQGTGLY	HLA-A*26:01	0.7317700207233429	0.1796151505514061	binder
YSKYYKTIDD	HLA-A*26:01	5.267445735982479e-05	7.218091567483803e-05	not-binder
YSKYYKTID	HLA-A*26:01	0.00017464629786552167	0.00030755601363624085	not-binder
YTIATILHY	HLA-A*26:01	0.9844248533248902	0.01347009791970988	binder
YTKHGTLKY	HLA-A*26:01	0.9811564922332764	0.016615987625047474	binder
YTKNYLPLL	HLA-A*26:01	0.508325582742691	0.27960954776880725	ambiguous
YTTDRVMTV	HLA-A*26:01	0.6641019225120545	0.1845190879853581	binder
YTYESPAGY	HLA-A*26:01	0.9698708772659301	0.0314987810929007	binder
YTYPENWRAF	HLA-A*26:01	0.88591628074646	0.14247128320026384	binder
YVFEGKMLEA	HLA-A*26:01	0.21119879325851798	0.2670755210317359	not-binder
YVFFEKDFGDM	HLA-A*26:01	0.07261873681272846	0.08363692024547117	not-binder
YVHSFLSSGY	HLA-A*26:01	0.9885301113128662	0.004871135056847642	binder
YVIEPHSMEF	HLA-A*26:01	0.976370346546173	0.013564924932633563	binder
YVIGGYTTR	HLA-A*26:01	0.40388818830251694	0.27690953705026716	ambiguous
YVILNILRF	HLA-A*26:01	0.3434827448334545	0.23207354867566166	not-binder
YVIQKFFEF	HLA-A*26:01	0.9304163455963135	0.05918971015103662	binder
YVTHLHAEY	HLA-A*26:01	0.9129613041877747	0.07595986307424313	binder
DESIIFEV	HLA-A*26:01	0.00013200081317563673	0.00019036320635947734	not-binder
DFEYLEKK	HLA-A*26:01	0.0007693261791331451	0.0008850742363118206	not-binder
LKMDEQGW	HLA-A*26:01	4.7863903749600925e-05	8.384477172364482e-05	not-binder
ITLSHANR	HLA-A*26:01	0.00016887371566554066	0.00012627460433084085	not-binder
ENGSPTGT	HLA-A*26:01	0.0005171812348866211	0.0007690638719204249	not-binder
DYPDYKYR	HLA-A*26:01	0.0005020766595407622	0.0006002056063812742	not-binder
VVHVLKLQ	HLA-A*26:01	0.0006661875149916341	0.0011213770395739281	not-binder
LAAVRAES	HLA-A*26:01	1.0887883628664385e-06	1.6173446879451191e-06	not-binder
AGLEDRFR	HLA-A*26:01	6.442809225859491e-06	9.967356164835405e-06	not-binder
RTPLNYIL	HLA-A*26:01	0.002130866771210549	0.0037802437164297775	not-binder
IFSPGSMA	HLA-A*26:01	0.0009588964797444532	0.0014825441916749334	not-binder
ATHPDALV	HLA-A*26:01	0.0011312065485981292	0.0017240665640929655	not-binder
LCLERARS	HLA-A*26:01	1.6919640211002056e-07	1.813914998041221e-07	not-binder
HALMFFCS	HLA-A*26:01	0.009882221630292065	0.013616128679235855	not-binder
AVAAPPAP	HLA-A*26:01	0.007378335525118018	0.014668694931378696	not-binder
LRLGIAVI	HLA-A*26:01	5.5438899100077044e-05	0.00010305831395750248	not-binder
DCIESETG	HLA-A*26:01	0.0002385332225316006	0.0002772600970898298	not-binder
GGLSAQGL	HLA-A*26:01	0.0004736599630973615	0.0009411455372199134	not-binder
CIHTSYGA	HLA-A*26:01	0.00023588726844536723	0.00023388894071469	not-binder
GWRLEHEN	HLA-A*26:01	7.67378352525272e-06	7.4222022336805476e-06	not-binder
LDRVQHLG	HLA-A*26:01	6.942957082287649e-05	8.2363758176547e-05	not-binder
CLDPEGLC	HLA-A*26:01	0.00013858965397588462	0.00024529989982151546	not-binder
QQSINAPD	HLA-A*26:01	8.476899025677832e-06	1.6844873347153965e-05	not-binder
EFGLNTLF	HLA-A*26:01	0.006804760644308771	0.010745843842127336	not-binder
PVAAARIH	HLA-A*26:01	0.000396297621500441	0.0007654984934449095	not-binder
DDKRTVPV	HLA-A*26:01	0.001333745670387998	0.0021298663799475545	not-binder
RNVTHQAR	HLA-A*26:01	0.00010533330328144075	0.00012385256095494878	not-binder
AGRAFVEK	HLA-A*26:01	0.00023387585455818537	0.00046200207351899817	not-binder
SEGWAYFK	HLA-A*26:01	0.00021699628358646806	0.00023133924210792163	not-binder
VDSVAALT	HLA-A*26:01	0.00014044845616325574	0.000276703287559037	not-binder
ADGAYDEL	HLA-A*26:01	4.526295615079334e-05	7.459904826323382e-05	not-binder
RAIIMAPT	HLA-A*26:01	0.00017751374788548823	0.00035100705085680447	not-binder
HCGKGFIE	HLA-A*26:01	4.0125418334421845e-05	4.916121214794599e-05	not-binder
GAIATVHA	HLA-A*26:01	0.00013740559553099274	0.00016260572983412547	not-binder
DAEIGARS	HLA-A*26:01	2.6974630009135582e-05	3.295543805531032e-05	not-binder
YVILKDSN	HLA-A*26:01	0.00034851551820873626	0.00048809475162282383	not-binder
IAEKEILN	HLA-A*26:01	0.00012099148474664645	0.0002365687436713752	not-binder
FTPISFAN	HLA-A*26:01	0.0014785602594201918	0.0019775614056917893	not-binder
IYILSELI	HLA-A*26:01	0.00022066739348112208	0.00025773433557045415	not-binder
SPFLSPLD	HLA-A*26:01	1.657141632236403e-05	3.293967987621571e-05	not-binder
QLHGELFP	HLA-A*26:01	9.181181552833095e-05	0.00016748226100304035	not-binder
DFLVAVLV	HLA-A*26:01	0.0018116436704076477	0.0019722048758567126	not-binder
TVPFISPT	HLA-A*26:01	0.004649531131144613	0.007280797462887459	not-binder
ARPIVLVG	HLA-A*26:01	8.250040644068417e-06	1.0026779899777021e-05	not-binder
ARRDALMQ	HLA-A*26:01	1.804772651098352e-06	1.7834979091139838e-06	not-binder
DEKTQDQQ	HLA-A*26:01	0.00016969783684963601	0.00019920598415508969	not-binder
EIMEAVSI	HLA-A*26:01	0.2058739185333252	0.11760681868980442	not-binder
GVHALTDV	HLA-A*26:01	0.0009485986383879208	0.001241885393398948	not-binder
NNEYIQKL	HLA-A*26:01	0.0018489852258653627	0.0035911173716851553	not-binder
DGPIREVK	HLA-A*26:01	0.0010645355613752017	0.0012912419197848002	not-binder
VLPLLTAV	HLA-A*26:01	0.0005212833711993881	0.0006856558211437474	not-binder
PRLNKADL	HLA-A*26:01	9.693285622189296e-06	1.8248596546651695e-05	not-binder
HKIFARNK	HLA-A*26:01	2.0759682278104208e-05	3.81838432778055e-05	not-binder
RVSALERE	HLA-A*26:01	6.592912991328637e-05	0.0001273054617648164	not-binder
NSQANHAQ	HLA-A*26:01	0.00014867583982369325	0.00019386672343730228	not-binder
SGLINGQI	HLA-A*26:01	0.0001152947340784749	0.00015454473724167597	not-binder
TQLVLSGF	HLA-A*26:01	0.005876676332991338	0.008475642060741147	not-binder
KNYEFFRH	HLA-A*26:01	1.2467048889159422e-05	1.6069932069754313e-05	not-binder
ELEESHHK	HLA-A*26:01	0.0354597034816095	0.06746508752709823	not-binder
GSKVTQAV	HLA-A*26:01	0.0008901706849428592	0.001507294028413732	not-binder
LAEQVKRV	HLA-A*26:01	0.001062542683429868	0.0020954614162945933	not-binder
YLKYLEYW	HLA-A*26:01	0.0025697725790450932	0.00440226975258133	not-binder
AAVGTIKT	HLA-A*26:01	0.0001981504033714998	0.0003895203023929504	not-binder
SPVPRKKT	HLA-A*26:01	2.4616820249434566e-05	4.6033991116222965e-05	not-binder
DDKAMLNE	HLA-A*26:01	0.0039006627141375816	0.006817407639678607	not-binder
LSYDFCVN	HLA-A*26:01	0.0008079420550330951	0.001315920988583754	not-binder
PNKPPHVK	HLA-A*26:01	6.74670454397841e-05	0.00012673718807532488	not-binder
SKNTLKAT	HLA-A*26:01	3.5083256029221074e-05	4.841536081556177e-05	not-binder
GKAESRKA	HLA-A*26:01	2.4429819270643804e-06	2.8978990713928216e-06	not-binder
FQAYSKRI	HLA-A*26:01	0.000196346480889531	0.0003782440120636393	not-binder
ETSDLSIF	HLA-A*26:01	0.7622178077697754	0.2505080825234608	binder
KYSSNFKK	HLA-A*26:01	3.2038832933878324e-05	5.620341553775812e-05	not-binder
MGATYVAV	HLA-A*26:01	0.0004357427080776688	0.0005026803051110754	not-binder
DQKGIDLI	HLA-A*26:01	0.0008793801362116938	0.0010580695806964653	not-binder
DSMATLGL	HLA-A*26:01	0.15871713559608908	0.19506175226193853	not-binder
ERTGPKQS	HLA-A*26:01	2.5924766804439476e-06	4.3961993280690345e-06	not-binder
GLTVLEYF	HLA-A*26:01	0.001393350304147134	0.002417036292234294	not-binder
EEEPSLHD	HLA-A*26:01	0.00024236187236965635	0.000299258017003616	not-binder
DVTSRRGR	HLA-A*26:01	0.0022925481753418354	0.004263620898657174	not-binder
LPEHWQKE	HLA-A*26:01	0.0018939946094896243	0.0037614158022551635	not-binder
APGFPGAR	HLA-A*26:01	0.004800577109472215	0.008160666647741939	not-binder
NFNEIKSS	HLA-A*26:01	3.03762006413244e-05	3.2801159027847856e-05	not-binder
YELLDLDE	HLA-A*26:01	0.00011356910617905669	0.00013258996398007568	not-binder
GSGIVPGA	HLA-A*26:01	0.00012336299029159782	0.00019743999003695852	not-binder
EEAAKAAE	HLA-A*26:01	0.0028225367903587538	0.004780094527285142	not-binder
SEEVTTFL	HLA-A*26:01	0.0004426755283930106	0.00033423454078089515	not-binder
VAFGFQGH	HLA-A*26:01	0.0005863195036894808	0.0011263656275823345	not-binder
LAASLFFG	HLA-A*26:01	0.0006357537561556548	0.0010154047659376012	not-binder
TAVARKAR	HLA-A*26:01	0.0005611433229830709	0.0010791647764154236	not-binder
LHLDDDVA	HLA-A*26:01	7.373688249264626e-06	9.595866661555045e-06	not-binder
YESFHIYC	HLA-A*26:01	0.000741109536966178	0.001021699647094603	not-binder
EIEQELCF	HLA-A*26:01	0.15122914128005505	0.1664842224448636	not-binder
CKQKDLYF	HLA-A*26:01	0.0014623929915615007	0.0017142500245551787	not-binder
AEYMAFGS	HLA-A*26:01	1.7289896792505033e-05	2.4053996959463286e-05	not-binder
AVALLMGG	HLA-A*26:01	0.009850377197381022	0.014743544138951398	not-binder
RLARYPEV	HLA-A*26:01	0.00011644339132059756	0.00021938256393942736	not-binder
HGVPLIGI	HLA-A*26:01	0.0011749926949050859	0.0021959311050038783	not-binder
RIRSTAIV	HLA-A*26:01	0.00018982310073027974	0.00028496595955683284	not-binder
KKIDRHMY	HLA-A*26:01	0.0013418036868642958	0.0015964090433900353	not-binder
ILTGLLLA	HLA-A*26:01	0.00095622893478442	0.0010098300311526546	not-binder
PSRFSPTD	HLA-A*26:01	1.67673943120894e-05	3.314122942028106e-05	not-binder
ALIKDTNA	HLA-A*26:01	9.770053092701403e-05	0.00011808443836302649	not-binder
RADRMRGG	HLA-A*26:01	3.209680548631015e-06	5.2472709437927355e-06	not-binder
LHDPPCYT	HLA-A*26:01	0.00032283425877537296	0.0006438378435731832	not-binder
AMERSCFS	HLA-A*26:01	0.00020962000058700748	0.0003950705018546473	not-binder
ADVSREGV	HLA-A*26:01	0.000241326045691892	0.00038504368949773566	not-binder
RRQEFFLP	HLA-A*26:01	6.47276353852656e-06	1.2174893974079097e-05	not-binder
AGALTSAG	HLA-A*26:01	0.0001335899397047027	0.00016029129563829484	not-binder
EKAVATKD	HLA-A*26:01	4.951103113342015e-05	6.606436123558761e-05	not-binder
VSYLRAKS	HLA-A*26:01	2.009691268574365e-07	3.4566646230261467e-07	not-binder
VLVYSKDD	HLA-A*26:01	4.1402853473767456e-05	6.109242094788243e-05	not-binder
KLEILRAA	HLA-A*26:01	2.011560667343204e-05	2.407895442024441e-05	not-binder
VETGSGIG	HLA-A*26:01	9.887445330836186e-05	0.00010513660333975086	not-binder
YEPLQVAR	HLA-A*26:01	0.0007731087694992312	0.0010287114903892059	not-binder
GEGQTVQR	HLA-A*26:01	0.0022521983317346896	0.0038791216433051346	not-binder
NRKNIIVI	HLA-A*26:01	0.0004586321118602108	0.0008755934317389735	not-binder
VDTSDLEV	HLA-A*26:01	7.312540678228174e-06	9.035671025917588e-06	not-binder
VVKDIFSQ	HLA-A*26:01	0.018052384413022083	0.033201308862913295	not-binder
VIANTHDT	HLA-A*26:01	0.000211144008504327	0.00039320406923707985	not-binder
DLESKYTM	HLA-A*26:01	0.012257970811333507	0.010049250057868914	not-binder
ILFFEGIT	HLA-A*26:01	0.0001710513202189734	0.00024241734250955607	not-binder
EMEKLFGG	HLA-A*26:01	0.012398682789975624	0.01933743170622232	not-binder
ASSGIEDI	HLA-A*26:01	4.4605223436988425e-05	5.7424767813429655e-05	not-binder
NRATSAVT	HLA-A*26:01	5.902995599903205e-06	1.1379851994432682e-05	not-binder
TVIFFWAA	HLA-A*26:01	0.00037462941019583695	0.0004322654296933858	not-binder
GVGGGVVS	HLA-A*26:01	0.0015703380851547876	0.002310279208172876	not-binder
QIKWTPID	HLA-A*26:01	0.0001141244653574347	0.00021034431002454578	not-binder
VMGYYSDI	HLA-A*26:01	9.623140580535816e-05	0.00017425863776444203	not-binder
TVFDATCP	HLA-A*26:01	0.00602909792214632	0.0037306632129964117	not-binder
VSALQKQA	HLA-A*26:01	1.0108692917930318e-05	1.8224394574118045e-05	not-binder
LAAQAASE	HLA-A*26:01	0.00044415329894409385	0.000642493301418565	not-binder
IPGVGKST	HLA-A*26:01	0.0002576547809667318	0.0005123465025119381	not-binder
QLIDATFA	HLA-A*26:01	0.0033043161500245334	0.0036244163799741373	not-binder
ESATLIVW	HLA-A*26:01	0.12709736611840422	0.1349478693728432	not-binder
ATLDHLTR	HLA-A*26:01	0.017897564079612495	0.01027326358416179	not-binder
EKKVVVET	HLA-A*26:01	8.674686888743288e-05	0.00010907871863893586	not-binder
LLDDPNSE	HLA-A*26:01	4.660730726335771e-05	3.8007792081755936e-05	not-binder
STQGQRKL	HLA-A*26:01	0.006692276663898156	0.007321995878832716	not-binder
EVEAAKKQ	HLA-A*26:01	0.02902081310749054	0.05277187833603381	not-binder
SGDAQMIT	HLA-A*26:01	3.169240237173021e-05	6.286941991708628e-05	not-binder
EALEKSRE	HLA-A*26:01	0.006115174002479762	0.003450893772248468	not-binder
SAATTAFW	HLA-A*26:01	0.004806987135270902	0.00853234398275011	not-binder
TKYVLIER	HLA-A*26:01	1.8344261073888202e-05	3.344261284579466e-05	not-binder
DPRRALDE	HLA-A*26:01	0.0001728246278292378	0.00023798465977313977	not-binder
LAERRAAM	HLA-A*26:01	0.0006586161591258133	0.000991222355985133	not-binder
QLRKHKGE	HLA-A*26:01	0.00010964730550551138	0.00021184098209360092	not-binder
LSDSESEE	HLA-A*26:01	4.0007908277495206e-06	3.8052430609520984e-06	not-binder
GSEEEIPD	HLA-A*26:01	3.377432169994477e-06	6.544410720868534e-06	not-binder
TEVPRSPK	HLA-A*26:01	0.0017576106839442217	0.0016007235421883251	not-binder
ICRELTKV	HLA-A*26:01	0.0005996645576055393	0.0011971510072690795	not-binder
ITSPQRHL	HLA-A*26:01	0.008545401472292723	0.012529894342680434	not-binder
ERMGHIDL	HLA-A*26:01	0.0018976598712725945	0.0035974740545405923	not-binder
NYPKPLRN	HLA-A*26:01	2.7246250215284818e-05	4.706225984221285e-05	not-binder
TAIRNHWH	HLA-A*26:01	0.0010659788257832315	0.0018735583756126037	not-binder
CELRLRKA	HLA-A*26:01	2.0451790896913734e-05	1.9275366493918693e-05	not-binder
DVQAAEAA	HLA-A*26:01	0.0008925314629777859	0.0007166501375275354	not-binder
IALAPEEV	HLA-A*26:01	5.324892254332525e-06	9.183060357642165e-06	not-binder
ADIIQKAY	HLA-A*26:01	0.0025589032011453126	0.00256089459699358	not-binder
ALPLMGLP	HLA-A*26:01	0.0006858286615852194	0.0009926438044756346	not-binder
EKKQDMRY	HLA-A*26:01	0.024007753201658488	0.03819424968388111	not-binder
EGLGVNEV	HLA-A*26:01	0.0001315419000889051	0.00014638182129325932	not-binder
EINFAAAK	HLA-A*26:01	0.04362644379898484	0.06141745356931185	not-binder
PRLHVCFL	HLA-A*26:01	6.680461538843829e-05	5.7986961790922814e-05	not-binder
ITGADEKD	HLA-A*26:01	1.7128575524338886e-05	2.5267178645834295e-05	not-binder
HLPTGIVV	HLA-A*26:01	0.003630732916855095	0.004904638130806879	not-binder
HRLVYPAA	HLA-A*26:01	3.834594260071489e-06	5.565630414243117e-06	not-binder
KDMQDAGQ	HLA-A*26:01	7.335839695983281e-05	0.00013513189843730527	not-binder
PLIQYNGN	HLA-A*26:01	0.0003633955411720735	0.000501454234676396	not-binder
PSNQASIH	HLA-A*26:01	5.944301174130029e-05	0.0001167260078297068	not-binder
DYEGVIGA	HLA-A*26:01	2.233612323152556e-05	2.0283010974369385e-05	not-binder
ILNKKPPA	HLA-A*26:01	0.0002971300977486546	0.0004112331087313389	not-binder
NSKKRKRS	HLA-A*26:01	8.330838520012943e-08	1.154844930386675e-07	not-binder
WVPNFGVQ	HLA-A*26:01	0.011746320122983888	0.01971346323871169	not-binder
IETGVISK	HLA-A*26:01	0.0041129695550694125	0.007692500070720885	not-binder
ATRPKITR	HLA-A*26:01	0.010291275516209453	0.019867323277355957	not-binder
TPQRERRR	HLA-A*26:01	3.99587157176029e-06	3.7565705146912904e-06	not-binder
EAEIISPN	HLA-A*26:01	0.0001309387109079907	0.00018236723127687562	not-binder
VYTMVLKR	HLA-A*26:01	2.6973202369617866e-05	2.313566776558432e-05	not-binder
VATSKERT	HLA-A*26:01	4.472373967027293e-06	8.94035625882878e-06	not-binder
AFSEPQIL	HLA-A*26:01	0.0027234008759194238	0.004890776549789645	not-binder
VKGSDIPV	HLA-A*26:01	2.483232991892237e-05	4.614625189894369e-05	not-binder
NRSRSGKL	HLA-A*26:01	0.00013481170305806867	0.00024972900579950185	not-binder
STEEYAQL	HLA-A*26:01	0.012947488177087508	0.010987820923389135	not-binder
AIKEASGS	HLA-A*26:01	0.00017194211673086102	0.00020812620955244876	not-binder
DPVLHEKI	HLA-A*26:01	0.001899822353698255	0.0028279484566774314	not-binder
VKKLIAGP	HLA-A*26:01	2.7588420345781017e-05	4.821896342128958e-05	not-binder
SLLLKNKI	HLA-A*26:01	4.769171369334302e-06	5.869316724559947e-06	not-binder
QKALVERF	HLA-A*26:01	0.0005928649784447515	0.0008972167844905896	not-binder
AFAAAQVA	HLA-A*26:01	0.0002819959549349438	0.00043931846914829287	not-binder
AGLEEAAN	HLA-A*26:01	3.0199227561664153e-05	5.9994035229162146e-05	not-binder
SWFQSTVS	HLA-A*26:01	5.2089060238813546e-05	6.375987654204118e-05	not-binder
LKDYRHML	HLA-A*26:01	0.0001822857540332734	0.00026387391164238775	not-binder
ILLMFILK	HLA-A*26:01	0.00018295477948879758	0.0002310004883807544	not-binder
AGFYKSLL	HLA-A*26:01	0.00010132059276486416	0.00012066198888067147	not-binder
LLRRPPGR	HLA-A*26:01	0.00017720763705142417	0.00034047311875864424	not-binder
EEDFFYFV	HLA-A*26:01	0.0003335408839366949	0.0002695682552516887	not-binder
RRYLYGDE	HLA-A*26:01	6.243141601291621e-05	0.0001236040945053736	not-binder
SAGITSIP	HLA-A*26:01	0.00021237662521347289	0.0004222208293463293	not-binder
EVEVTDQE	HLA-A*26:01	0.002358723519137129	0.0024761572618297264	not-binder
VENVDADT	HLA-A*26:01	3.4079860418501086e-05	6.601128269352195e-05	not-binder
IYNKYICI	HLA-A*26:01	0.0017031456877134588	0.0012784849460744244	not-binder
ADTNVDTC	HLA-A*26:01	5.934886951801666e-05	0.00011471599949030728	not-binder
DVVLEKAM	HLA-A*26:01	0.24640852340962738	0.19948274247073286	not-binder
CHQPKPIL	HLA-A*26:01	0.0005065406056928623	0.0008268722827724882	not-binder
RRFKDDVK	HLA-A*26:01	1.862614626785275e-06	2.4823890423333155e-06	not-binder
IPYYSYPV	HLA-A*26:01	0.0014516267206563071	0.0017245068274116305	not-binder
FNFPGKEI	HLA-A*26:01	0.0024689266312179826	0.004019416006029969	not-binder
DTPGHVDF	HLA-A*26:01	0.5608231902122498	0.2916882860799433	ambiguous
TACTLVPG	HLA-A*26:01	8.372073914308942e-05	0.00012973910339840087	not-binder
PDSSYNTT	HLA-A*26:01	5.712383340117224e-05	0.00011277547069251493	not-binder
LAVIEIIS	HLA-A*26:01	1.1367604578599311e-05	1.8660328225094477e-05	not-binder
LFLIDDFA	HLA-A*26:01	0.00010227758879503557	0.00017808036957443914	not-binder
QRHSQRLL	HLA-A*26:01	0.00011341107092803782	0.0001590685418372349	not-binder
GIIEMEAA	HLA-A*26:01	0.000666706454467203	0.0008600738322901958	not-binder
TDWIPLAL	HLA-A*26:01	0.00023730434968456394	0.0002674067340046728	not-binder
PIETPEGP	HLA-A*26:01	9.292569001217998e-06	1.1751142725379768e-05	not-binder
HPELSLIG	HLA-A*26:01	0.0007510582904519225	0.001459959623066829	not-binder
TDPSTYKR	HLA-A*26:01	5.476400977499907e-05	6.90188307731572e-05	not-binder
EMLSALRF	HLA-A*26:01	0.023912719008512794	0.03355099246188079	not-binder
SDRIVYMH	HLA-A*26:01	2.4894914017803416e-05	2.534666579561951e-05	not-binder
TRTSNSAN	HLA-A*26:01	4.18055667716877e-06	6.197734444126817e-06	not-binder
AYIPGKRP	HLA-A*26:01	0.00014649452314188238	0.00017953878137790465	not-binder
DAKLLPLL	HLA-A*26:01	0.01565261201467365	0.017768588548839084	not-binder
IIVPDTAK	HLA-A*26:01	0.0011654372829354998	0.0021054560201212037	not-binder
DRPGFLRE	HLA-A*26:01	2.4450719384061514e-05	3.469230515516939e-05	not-binder
IILAKYRR	HLA-A*26:01	5.5587762115560935e-06	6.959706314084209e-06	not-binder
ALLEFITP	HLA-A*26:01	0.00021900463733572905	0.0004279450037915985	not-binder
EEMRSPVG	HLA-A*26:01	0.00028377907877392695	0.0003381881516435102	not-binder
SPTLDAMV	HLA-A*26:01	9.974788956697011e-05	0.00019289838903036987	not-binder
FGEKVFDC	HLA-A*26:01	9.57180117183043e-05	0.0001667853141225845	not-binder
LPQMETEG	HLA-A*26:01	0.0004611618432365304	0.0008792004372760885	not-binder
SSSIYNPM	HLA-A*26:01	0.0232441819680389	0.03352535495157473	not-binder
TPVTKTRL	HLA-A*26:01	0.0002453634320772835	0.0003149539505478554	not-binder
AGSDSWKQ	HLA-A*26:01	1.7189114108528968e-06	2.248519923393648e-06	not-binder
RISTEFNK	HLA-A*26:01	0.001954724641001715	0.003199270284170077	not-binder
CIANFRTN	HLA-A*26:01	0.0009781109165601265	0.0010501291049174303	not-binder
FATRAIHG	HLA-A*26:01	0.00011609357444228863	0.00014205271933248454	not-binder
AEEEQFAR	HLA-A*26:01	0.0013255101213871967	0.0013775550185536364	not-binder
PGVTENLR	HLA-A*26:01	3.454553493043022e-05	5.355499361315215e-05	not-binder
WKTIYRHG	HLA-A*26:01	4.954780182037186e-06	7.877844452201154e-06	not-binder
DSEGGFDT	HLA-A*26:01	0.00015497786993220254	0.0002573638101674414	not-binder
GGGEMDAE	HLA-A*26:01	4.014220171120603e-05	7.177572002054863e-05	not-binder
DLVREAAY	HLA-A*26:01	0.4786873638629913	0.2119633982658054	ambiguous
DATSEAIR	HLA-A*26:01	0.015042127197375521	0.027797373273431496	not-binder
RLQGRGSE	HLA-A*26:01	3.606960560826877e-05	4.2289735991566074e-05	not-binder
DFGPLSLE	HLA-A*26:01	0.000633421924430877	0.0004461653606427591	not-binder
KGNINKSN	HLA-A*26:01	4.113644227150414e-06	5.907840620823293e-06	not-binder
SSIFGQHA	HLA-A*26:01	0.005577048417794117	0.010914193817272091	not-binder
ALSAIPVI	HLA-A*26:01	0.0001936444438683793	0.0003627799530673274	not-binder
QNPSGEVS	HLA-A*26:01	4.447078086374512e-05	6.456220091642207e-05	not-binder
GYPDLQQT	HLA-A*26:01	0.0003979512828514942	0.0007737467299556036	not-binder
VIILTTAF	HLA-A*26:01	0.0017041200828316506	0.0016299526641206656	not-binder
DYAAKISE	HLA-A*26:01	0.00018997394904545216	0.00017225965245132752	not-binder
FLAQHRGE	HLA-A*26:01	0.00037860182346776127	0.00024299797555466041	not-binder
ESALKHEE	HLA-A*26:01	0.0018920363260235718	0.0027585618890222075	not-binder
QLNETLPQ	HLA-A*26:01	0.0005766671732999384	0.00046796586750580925	not-binder
TNNKGSAA	HLA-A*26:01	0.0006451350313059371	0.0010749210484160747	not-binder
PRAALGAV	HLA-A*26:01	3.86673071556487e-05	4.7810360338345016e-05	not-binder
CSPENLPA	HLA-A*26:01	0.00015837765158721595	0.00015125404379033347	not-binder
DNISIDCH	HLA-A*26:01	0.0038894530156198927	0.00608228461248958	not-binder
PEPWLDHE	HLA-A*26:01	4.838689019557307e-05	5.989824652132328e-05	not-binder
QKPVVTKA	HLA-A*26:01	2.617913406819383e-05	4.632790294053038e-05	not-binder
MQEDKEGL	HLA-A*26:01	0.0009455068851107029	0.0017573725132378503	not-binder
ASKLVSGI	HLA-A*26:01	0.0008011805695900875	0.0009353098157419574	not-binder
RAFGSLGV	HLA-A*26:01	0.0012434680717035463	0.002075497821648174	not-binder
TPAATQAA	HLA-A*26:01	0.028133494942107973	0.0558738637946842	not-binder
HVIHGFSQ	HLA-A*26:01	0.4876395881175995	0.33259286415750594	ambiguous
TDSRLDGE	HLA-A*26:01	7.518643042521145e-05	0.00013377850766403123	not-binder
QGDENRWA	HLA-A*26:01	2.0304659764880385e-06	2.5725401262183554e-06	not-binder
LSGSSAPI	HLA-A*26:01	0.00020492195136814217	0.0004039499068427103	not-binder
GKVSEDVL	HLA-A*26:01	0.00017024809089321024	0.0003037736771339353	not-binder
FATVICSP	HLA-A*26:01	0.00028506084602497594	0.0005534237243537989	not-binder
DEVVLITC	HLA-A*26:01	0.004684700829753296	0.005291559410773683	not-binder
GLAWELKR	HLA-A*26:01	0.00011233073030325613	0.00019185403197858632	not-binder
GVAHDLPR	HLA-A*26:01	0.027987449195279623	0.05410443650679664	not-binder
GLSVIQET	HLA-A*26:01	0.0003304619481600851	0.0006608012783460457	not-binder
EVLEKVKL	HLA-A*26:01	0.4317365827038884	0.2745024549979535	ambiguous
CLSQLYDH	HLA-A*26:01	0.0019578568754297977	0.003882339639068799	not-binder
RILKKTEV	HLA-A*26:01	9.096782997879416e-05	0.00015210090365965146	not-binder
EEVGLYRM	HLA-A*26:01	0.025389396026730536	0.0261724158080845	not-binder
DLIAGHTA	HLA-A*26:01	0.004850404069293291	0.005647734141576872	not-binder
HVRGVVMN	HLA-A*26:01	0.008609576956951059	0.009310232171772218	not-binder
GWLAILSL	HLA-A*26:01	0.0024603705283880116	0.002877102283984813	not-binder
NLDSNVSM	HLA-A*26:01	0.0031518821417193974	0.0028356850064336085	not-binder
NLDVMGPA	HLA-A*26:01	6.84721312616432e-05	0.00010112816657699239	not-binder
EEADVFAI	HLA-A*26:01	0.00920154011255363	0.006828224518129201	not-binder
FGPYPSAG	HLA-A*26:01	0.0006164090097806163	0.0011509648956002662	not-binder
TGQRIKEA	HLA-A*26:01	2.0558898366118684e-05	3.406490756927626e-05	not-binder
TDNYGNVM	HLA-A*26:01	0.002738138146378333	0.005062610934485276	not-binder
KSPVWAKY	HLA-A*26:01	0.005567446364057105	0.009837053573519142	not-binder
RLAQEDPA	HLA-A*26:01	0.00023345721974390443	0.00030513642400134474	not-binder
LLGLLIPE	HLA-A*26:01	0.0005164427988057774	0.0010272990856590146	not-binder
LQLDTKLD	HLA-A*26:01	0.000231172147698544	0.00043597223659266334	not-binder
EIDACVDP	HLA-A*26:01	9.851696504483697e-05	8.645517259701113e-05	not-binder
GEEQKDRV	HLA-A*26:01	2.2099720741053373e-05	3.021429255727307e-05	not-binder
LRLNKGVF	HLA-A*26:01	3.3750078784500205e-05	4.792148582283477e-05	not-binder
KGTQCSNT	HLA-A*26:01	7.78281535915885e-06	1.3113129459908866e-05	not-binder
VELGHGEA	HLA-A*26:01	0.00016154322283910006	0.00024038200613565698	not-binder
RHTPLEWN	HLA-A*26:01	6.727614677757288e-05	8.729200808518996e-05	not-binder
DEIVYDKI	HLA-A*26:01	0.0013295006507341612	0.001406505949102647	not-binder
FSSFSYQT	HLA-A*26:01	0.0001480802611155241	0.0002836535997638861	not-binder
ARDVPVVA	HLA-A*26:01	7.939695773478972e-08	9.586997992034266e-08	not-binder
FTHESSTV	HLA-A*26:01	0.034019614907447246	0.05054901415117618	not-binder
DQVAAALD	HLA-A*26:01	0.0002610144172649598	0.0003458845374845277	not-binder
GKWTFDET	HLA-A*26:01	2.2080503187783382e-06	3.3457168728519227e-06	not-binder
SPFRGEDE	HLA-A*26:01	3.0400952459785914e-05	3.766082954170274e-05	not-binder
FKNNLELD	HLA-A*26:01	1.896978920253381e-05	3.508561646421562e-05	not-binder
VAVKVTGI	HLA-A*26:01	0.000970980911370134	0.0012461642706392136	not-binder
IFELNPDH	HLA-A*26:01	0.00019779040245491153	0.0002916477759726866	not-binder
PLLRKILL	HLA-A*26:01	5.185630338928604e-05	7.27061210127498e-05	not-binder
IDYLTTLS	HLA-A*26:01	1.3551963339208939e-05	1.7566513003342393e-05	not-binder
LHENGTLV	HLA-A*26:01	0.00011344704631994773	0.00020392428734276942	not-binder
VMPQPLLT	HLA-A*26:01	0.0007299974003899479	0.001426043499210579	not-binder
LIATPQAR	HLA-A*26:01	0.00020584372732628252	0.00025570918228837283	not-binder
EGLMETGQ	HLA-A*26:01	0.00044075221406139067	0.0005651431271164416	not-binder
LDEDCKRR	HLA-A*26:01	5.837139730928698e-05	0.00010084466200914577	not-binder
VSKADNSP	HLA-A*26:01	8.323031582900542e-05	0.0001492240534672366	not-binder
AASYKMYE	HLA-A*26:01	6.851646858202498e-06	8.323030303450673e-06	not-binder
RSDDPSRE	HLA-A*26:01	2.56691677992249e-06	3.106896561162823e-06	not-binder
RVYNTICD	HLA-A*26:01	8.824023459599317e-05	0.00011078707151947904	not-binder
DLTDTLNA	HLA-A*26:01	0.005069223299233272	0.00507012628003287	not-binder
MFDNYGYT	HLA-A*26:01	0.0011890113354183995	0.0016550075846747186	not-binder
VSGQSQPL	HLA-A*26:01	2.6636810795777065e-05	3.616658099313259e-05	not-binder
MKFALVYG	HLA-A*26:01	0.0004432960065060468	0.000868670934684516	not-binder
LIILGSGP	HLA-A*26:01	0.0006930749948937084	0.0008494086719581255	not-binder
PGGWVFFS	HLA-A*26:01	3.0651564200753766e-05	4.7547098485318605e-05	not-binder
LEKIVQQR	HLA-A*26:01	4.674488800446852e-05	3.1859886641091114e-05	not-binder
FRVHTLKF	HLA-A*26:01	0.002296163269159024	0.004414187495427474	not-binder
DALAMELR	HLA-A*26:01	0.0006769742256722111	0.0011166464531893233	not-binder
RLLYIERT	HLA-A*26:01	6.728028433751303e-06	8.574674616265085e-06	not-binder
SEYMSQVY	HLA-A*26:01	0.004218213913554791	0.003929609188409675	not-binder
AEAYAAIE	HLA-A*26:01	8.601983059008943e-06	9.178037839402958e-06	not-binder
EILVAHDE	HLA-A*26:01	0.0023339243648706543	0.0015989967115617794	not-binder
SANENSTV	HLA-A*26:01	0.0019259260208968954	0.0032128665187629514	not-binder
CRNKDGID	HLA-A*26:01	8.117521850677448e-06	9.887441733458943e-06	not-binder
CEQSGKLH	HLA-A*26:01	0.00012933566817285858	0.00019589513040371674	not-binder
EHLVFARR	HLA-A*26:01	2.369151193306607e-05	2.2529414036079426e-05	not-binder
MEQVLAHV	HLA-A*26:01	0.0003148273503029486	0.0003935751117647255	not-binder
EALLDDLL	HLA-A*26:01	0.013735320543668194	0.017737865861581333	not-binder
ARWGRIDN	HLA-A*26:01	9.600680913360445e-07	1.8025993196488e-06	not-binder
TTTTERIL	HLA-A*26:01	0.007278972401763895	0.01015442001133913	not-binder
SVDAFFSQ	HLA-A*26:01	0.0010938764843103853	0.001536310127150216	not-binder
VLLAIAEH	HLA-A*26:01	0.0001230157185292624	0.00024444785940768175	not-binder
WGEPMAIL	HLA-A*26:01	0.0016868310703557654	0.0029298327518053283	not-binder
LRWQYNKF	HLA-A*26:01	0.00023083557313015036	0.0004280435841955997	not-binder
YMGYPHMP	HLA-A*26:01	5.946129834519809e-05	0.00011723579284395391	not-binder
LCGGFNAN	HLA-A*26:01	0.000951297482164086	0.0019009823953671276	not-binder
VDGKAYID	HLA-A*26:01	3.5284098766807934e-05	6.961732346325876e-05	not-binder
TADVGFID	HLA-A*26:01	1.3101791795825939e-05	2.1238599392524972e-05	not-binder
LRSREVGD	HLA-A*26:01	6.7967752938424225e-06	1.3061277776104828e-05	not-binder
GSAAIATQ	HLA-A*26:01	0.0005159106181906736	0.0009398080455948921	not-binder
YLEKKAER	HLA-A*26:01	0.00019340350151875185	0.0002847516948557931	not-binder
VQREAQTS	HLA-A*26:01	1.4725667583687097e-05	2.4389850251137603e-05	not-binder
AVTPNCIE	HLA-A*26:01	0.0008103911658508878	0.0012281171951858284	not-binder
TNQLQSLF	HLA-A*26:01	0.004384153362036613	0.006002800950556562	not-binder
VNGRVVNI	HLA-A*26:01	0.0005584285080203699	0.0010913384808253037	not-binder
PILGGVDD	HLA-A*26:01	9.529162425234717e-05	0.00017519703271103452	not-binder
QPLEVAEG	HLA-A*26:01	0.00032233130936468526	0.0003458573614327078	not-binder
EVVLRVTV	HLA-A*26:01	0.08085007560439408	0.12854516551715592	not-binder
IIAIDTVV	HLA-A*26:01	0.00023461110918958638	0.0003055564609899329	not-binder
EITYGLER	HLA-A*26:01	0.008638209777473094	0.01111752610374511	not-binder
NNFDSVLN	HLA-A*26:01	0.0002786897763758844	0.00035596892085431285	not-binder
YERKLYES	HLA-A*26:01	2.902284280992262e-06	3.2739877740655513e-06	not-binder
TFEGGASS	HLA-A*26:01	0.0004923855338236184	0.0009529360836003622	not-binder
GRAQAEGR	HLA-A*26:01	1.9675268075541875e-05	2.1527201377094466e-05	not-binder
MLSEHSFI	HLA-A*26:01	0.0011024157263818779	0.0015346173202658937	not-binder
VCVSTQAG	HLA-A*26:01	8.359446209848381e-05	0.00010336699334652302	not-binder
FGNDARFI	HLA-A*26:01	0.00024816741423592246	0.0003355362113822007	not-binder
HYRRRFRH	HLA-A*26:01	4.013098912292179e-07	5.362230247419848e-07	not-binder
HYPLSGGP	HLA-A*26:01	0.0005099800028709467	0.0009794892233038561	not-binder
PVQPVRHP	HLA-A*26:01	2.2510406702735962e-05	4.132835001887963e-05	not-binder
QLMTHGHF	HLA-A*26:01	0.010488986587733961	0.012724236297793791	not-binder
ENSEQYGQ	HLA-A*26:01	0.0031768012732527494	0.003413961860243438	not-binder
AGEPGLPG	HLA-A*26:01	0.0001420444275458621	0.0002756981889284989	not-binder
ENSIETKM	HLA-A*26:01	0.015038351519615389	0.015758176342518304	not-binder
LVCSTLTE	HLA-A*26:01	9.325987209578557e-05	0.00010882635586466261	not-binder
NDLDFIHD	HLA-A*26:01	0.00045246781633068167	0.0008868398589929765	not-binder
ILDVMDKA	HLA-A*26:01	2.189673595278663e-05	3.281576302560294e-05	not-binder
AWYSYKED	HLA-A*26:01	2.0144263642862813e-05	3.9925697922175274e-05	not-binder
RRAESSEA	HLA-A*26:01	1.4243342227510808e-05	2.8385512498081594e-05	not-binder
RDVLGTFD	HLA-A*26:01	2.004794241281249e-05	3.977149703410235e-05	not-binder
KRKFRFLE	HLA-A*26:01	3.2169373108782297e-07	4.194056984856171e-07	not-binder
DFGEDMIF	HLA-A*26:01	0.0030809635631158017	0.0025034482945171135	not-binder
TKFTEIGY	HLA-A*26:01	0.002405965296566137	0.0036165824410391676	not-binder
KQHKRLTQ	HLA-A*26:01	6.523267122246628e-05	5.8336729890621696e-05	not-binder
LGRAGRLE	HLA-A*26:01	0.00011205495028798751	0.00022171454849130419	not-binder
KGKGTIER	HLA-A*26:01	6.215895077150701e-05	0.00011563019566230972	not-binder
LLVVLNDN	HLA-A*26:01	0.00043226845129042265	0.0006962730454763811	not-binder
SLSRPQLN	HLA-A*26:01	4.4440252982269615e-05	8.07400470849591e-05	not-binder
GKSHFMLP	HLA-A*26:01	5.083475261362015e-05	0.00010135717198007891	not-binder
GAGSMTGL	HLA-A*26:01	0.001174460313102088	0.0014934525329747554	not-binder
IVKLFDSI	HLA-A*26:01	0.005909563848399557	0.006648056239076986	not-binder
IHSLVTEN	HLA-A*26:01	2.4081780889706473e-05	4.340560496222139e-05	not-binder
ATIGCYSS	HLA-A*26:01	0.028245757361946743	0.04788850744290467	not-binder
SNNVQSLL	HLA-A*26:01	0.0025143073610024657	0.0044852659696440565	not-binder
VVDCSYED	HLA-A*26:01	1.7257992061167625e-05	2.9361537337801352e-05	not-binder
SARTVPQT	HLA-A*26:01	0.0006051050814798398	0.001206706261892271	not-binder
GVTVSRAT	HLA-A*26:01	0.0003315979883169007	0.0006532609113854931	not-binder
DGKEKGED	HLA-A*26:01	0.0003867603907606276	0.0007243192708169511	not-binder
RMASALGL	HLA-A*26:01	0.0017742203579473425	0.0024677777937449296	not-binder
ETIGVECR	HLA-A*26:01	0.2881309621036053	0.26582695659828126	not-binder
RNAALRQV	HLA-A*26:01	0.0003460292546296984	0.0005751099230106079	not-binder
SDEQTTNL	HLA-A*26:01	0.00035485916791913044	0.000441481303302119	not-binder
WLPRAPAR	HLA-A*26:01	0.00017522084349366195	0.00021289293595290774	not-binder
FIHDNGAK	HLA-A*26:01	0.03812997254131858	0.05057889007276097	not-binder
GYLSGSVD	HLA-A*26:01	9.648719103634573e-05	0.0001601412783550351	not-binder
GSKRVPVL	HLA-A*26:01	0.0005090179419369179	0.0009695882743638135	not-binder
LQDHLRQL	HLA-A*26:01	0.0010085474016250373	0.0018635092185035997	not-binder
VAEIVGKN	HLA-A*26:01	4.856389795599991e-05	8.848400207812917e-05	not-binder
NRPLEPPS	HLA-A*26:01	2.4983497014435806e-06	3.972446532659355e-06	not-binder
QDEGSHPT	HLA-A*26:01	4.671495715341169e-05	7.889128763402227e-05	not-binder
FAGQFAFF	HLA-A*26:01	0.0029157435906141836	0.0036455870313684283	not-binder
LGPPEPPE	HLA-A*26:01	4.431293617699339e-05	8.117735163872336e-05	not-binder
VLIQLNTK	HLA-A*26:01	0.0002840156894366785	0.0002488611855376019	not-binder
SGIPPAPR	HLA-A*26:01	0.003658996854937868	0.005622764542510038	not-binder
GTITLAAT	HLA-A*26:01	0.005963026952281325	0.009778377480868827	not-binder
GKDNDTVV	HLA-A*26:01	1.9133451230635147e-05	3.4095818239252224e-05	not-binder
EDLKVYAE	HLA-A*26:01	0.003106252089719419	0.003560530857023384	not-binder
TRGKGPLK	HLA-A*26:01	6.996121792036606e-07	6.0539050783986e-07	not-binder
VNGVQAIN	HLA-A*26:01	5.1832677664998e-05	7.834237650517588e-05	not-binder
RWLKQKVS	HLA-A*26:01	1.971348442429509e-05	2.495768614141886e-05	not-binder
SQALFLLQ	HLA-A*26:01	0.00027538470370629397	0.00035446662177878905	not-binder
SLSTIQKI	HLA-A*26:01	0.00032566778723932546	0.0006300015498838886	not-binder
EGKSLDDL	HLA-A*26:01	0.0020646978627127054	0.003339370658976979	not-binder
VYIDAGHG	HLA-A*26:01	0.03570008158376368	0.07129902932927155	not-binder
ALADFGLL	HLA-A*26:01	0.0038039552124246256	0.0043971296684302535	not-binder
ASLDVAFH	HLA-A*26:01	0.00028815234491332833	0.0005433970628655506	not-binder
LFALNKTF	HLA-A*26:01	0.0008543625523316223	0.0009737647323653866	not-binder
FVKKMLPK	HLA-A*26:01	0.0068230823755982325	0.010597517899279766	not-binder
SDNDYAQL	HLA-A*26:01	0.002864637211587251	0.00409096542601928	not-binder
TRIISRIG	HLA-A*26:01	5.631102905267679e-06	4.654302361008019e-06	not-binder
RYADDYNF	HLA-A*26:01	0.011773193357657873	0.02109128556022622	not-binder
QMASSTTS	HLA-A*26:01	0.00023230364583284313	0.0002831157558471782	not-binder
DSATYVGN	HLA-A*26:01	0.003761491162913444	0.004066569195233217	not-binder
LGKALIHR	HLA-A*26:01	0.0004689007538217993	0.0009322115318440488	not-binder
IEKTAKPK	HLA-A*26:01	0.00024383099207625492	0.0003762840919847797	not-binder
DQKRAQDL	HLA-A*26:01	0.00047663815421117306	0.0007400513205834455	not-binder
RSFSSSKL	HLA-A*26:01	0.00015762643229084717	0.00021831183291754231	not-binder
DRPRPGLA	HLA-A*26:01	4.4460718660133124e-05	8.146298099394019e-05	not-binder
QVPEARAR	HLA-A*26:01	0.001276851886359509	0.0012655702099449695	not-binder
KQIEISKR	HLA-A*26:01	0.00019052635670959716	0.0002930093773270715	not-binder
MGMGEPLL	HLA-A*26:01	0.001909122717754741	0.0033878772234339403	not-binder
GSTFFVAT	HLA-A*26:01	0.0001805324535892494	0.00035165023036240744	not-binder
YSSPSIVL	HLA-A*26:01	0.026853806420695035	0.02823693653784818	not-binder
ERQAAMNR	HLA-A*26:01	2.373482329858234e-05	1.3467042576155765e-05	not-binder
DLSTGKHI	HLA-A*26:01	0.0017874489736641407	0.0032017343147220443	not-binder
KAFEEVDV	HLA-A*26:01	1.3631776484857027e-05	2.273145633350435e-05	not-binder
EGKIHSPE	HLA-A*26:01	0.0013615885817443996	0.001331537336436337	not-binder
VKEGDLCP	HLA-A*26:01	1.5301667689415765e-05	1.8637719161450607e-05	not-binder
TWWNFDPR	HLA-A*26:01	4.626351753671543e-05	8.58701317536248e-05	not-binder
RRTIQVLQ	HLA-A*26:01	1.331429501335614e-06	1.7598341400642056e-06	not-binder
AHYTSYVA	HLA-A*26:01	2.183506522895895e-05	4.257241963411611e-05	not-binder
SDQRIDDI	HLA-A*26:01	2.5670375278237664e-05	3.7699008028817865e-05	not-binder
PQKISEID	HLA-A*26:01	2.391456575878692e-06	2.826341444452257e-06	not-binder
GLIRETFV	HLA-A*26:01	0.0005338606025759418	0.0008612118983949877	not-binder
KPQTRPQQ	HLA-A*26:01	6.974659438874209e-06	1.3210008309239228e-05	not-binder
SEVRVLPD	HLA-A*26:01	0.0002045511696579183	0.00023172781361606307	not-binder
AAAVFNLY	HLA-A*26:01	0.009768902938230895	0.0116000872753116	not-binder
VVYRKNSI	HLA-A*26:01	0.00042890091787559646	0.0007368256477399733	not-binder
KVSTSRQT	HLA-A*26:01	4.9565667033485415e-06	9.734473022470684e-06	not-binder
SPLKDFIA	HLA-A*26:01	2.150673614735865e-05	3.374014541886851e-05	not-binder
FWQFIVGK	HLA-A*26:01	0.00022711105665145225	0.00030744911407037067	not-binder
QIKKENEI	HLA-A*26:01	0.006342673544713762	0.0076504357819600485	not-binder
VALAKILA	HLA-A*26:01	4.74087424464642e-06	7.984523407953513e-06	not-binder
IFRATPQW	HLA-A*26:01	0.00016463160050079751	0.0003004868441541412	not-binder
RSGAGKST	HLA-A*26:01	2.306040251868744e-05	4.4731886165411805e-05	not-binder
FLQSLRME	HLA-A*26:01	0.00046031852270402853	0.0006144625492080057	not-binder
FCVPHKEH	HLA-A*26:01	0.0001167712310990332	0.00014716931344053668	not-binder
REKIFNLP	HLA-A*26:01	6.247673535429571e-05	9.783355502708821e-05	not-binder
CQMFPESA	HLA-A*26:01	0.00012026982126371877	0.00019492228941298448	not-binder
GENVSNGL	HLA-A*26:01	0.0003714156657224521	0.00036293956867081904	not-binder
TSEEECSS	HLA-A*26:01	3.4621069850607895e-05	4.991416117383946e-05	not-binder
FISMLSFD	HLA-A*26:01	0.001281234748080351	0.0020069864585876775	not-binder
MAAVNQPG	HLA-A*26:01	0.00021848971690023865	0.0002789497163806514	not-binder
ENILGVEV	HLA-A*26:01	0.00171603235271931	0.002065586341242707	not-binder
MLIGDDVI	HLA-A*26:01	0.0013575847979154787	0.0014753793999797208	not-binder
TPSFGFGS	HLA-A*26:01	0.0006181371221600784	0.0011725636624449268	not-binder
ILTRLIYK	HLA-A*26:01	0.00035068649140454375	0.0006557316253204167	not-binder
IAALPGIA	HLA-A*26:01	3.2150682508458314e-05	6.282052099447637e-05	not-binder
AAYKVCWD	HLA-A*26:01	3.7564525636377775e-05	7.497843980812201e-05	not-binder
TIALTATQ	HLA-A*26:01	0.004592750305778282	0.006428143123747271	not-binder
ATTFAHLD	HLA-A*26:01	3.8581991348252134e-05	7.58103810402472e-05	not-binder
LAALPIQT	HLA-A*26:01	0.00010305703783466402	0.00020576127842448678	not-binder
LQHLNGLL	HLA-A*26:01	0.0036709295233322337	0.006864950449445137	not-binder
AAEVEALI	HLA-A*26:01	4.437190878689989e-05	6.383395500524636e-05	not-binder
ADRMKAAA	HLA-A*26:01	2.507625556059656e-05	4.611444327985858e-05	not-binder
ASLNLADE	HLA-A*26:01	2.200942272993689e-05	2.8262771766217273e-05	not-binder
TDPTTTMG	HLA-A*26:01	6.756660945721749e-05	7.920163918589759e-05	not-binder
FGIDSTNM	HLA-A*26:01	0.029426366396546656	0.05234327334959501	not-binder
PYFDRLDY	HLA-A*26:01	0.033536046525114216	0.06387183348815126	not-binder
NPLLEAFG	HLA-A*26:01	0.0009358584147904026	0.0017192667490560874	not-binder
YKGLVTGI	HLA-A*26:01	0.0003855692433518243	0.0006774771247496545	not-binder
LNPHYKMN	HLA-A*26:01	1.0082325921700885e-05	1.7305623536816863e-05	not-binder
PTPYKVSV	HLA-A*26:01	0.0004629027496605431	0.00042419563993681127	not-binder
GNASASVS	HLA-A*26:01	0.0003733539915145911	0.0005777151410641721	not-binder
FDLRIYVL	HLA-A*26:01	0.0025410247859326772	0.002907286413678039	not-binder
RQDGWGWL	HLA-A*26:01	0.00040808579075495287	0.0006913373844276274	not-binder
KPETINYR	HLA-A*26:01	5.307980511428667e-05	0.0001039120233205753	not-binder
ALALEGVQ	HLA-A*26:01	0.00038117986630084035	0.0006927947882674693	not-binder
TIGGGIGQ	HLA-A*26:01	0.010127419484888378	0.008802366399223764	not-binder
SSAIFQKA	HLA-A*26:01	0.00014175536218314911	0.0002110484778190772	not-binder
EELIHHFK	HLA-A*26:01	0.03227105827536434	0.06017375500229218	not-binder
HNPQVLED	HLA-A*26:01	2.321490204053589e-05	3.668242965059615e-05	not-binder
TGNDGVPT	HLA-A*26:01	0.00022736952479007755	0.00043378227347143524	not-binder
PCIGYMHR	HLA-A*26:01	4.133472134526528e-06	5.684835657117931e-06	not-binder
LGLATEYF	HLA-A*26:01	0.000227508016530642	0.00035303063531858555	not-binder
TSLVEFPN	HLA-A*26:01	0.0001955605405569827	0.00024250495588865382	not-binder
ETADLVVR	HLA-A*26:01	0.5929917871952057	0.3207752622983879	ambiguous
EESEMFMP	HLA-A*26:01	0.002475264063389025	0.0037780198670616717	not-binder
ASGNSKIK	HLA-A*26:01	1.1723193770666468e-05	1.447773289675744e-05	not-binder
DDVKQDRW	HLA-A*26:01	0.0018898024693044136	0.002589251436433687	not-binder
GRVSNRII	HLA-A*26:01	7.990850509020931e-06	1.0248744119496333e-05	not-binder
FAGHVSPL	HLA-A*26:01	0.004499703545297962	0.008018485988899263	not-binder
PWPKTKHE	HLA-A*26:01	0.00011819971979391067	0.00022460418863605767	not-binder
KLQTELDD	HLA-A*26:01	1.4265789449369181e-05	2.7111751741798614e-05	not-binder
NSIVGTLK	HLA-A*26:01	0.0020612379254382417	0.001766560408337758	not-binder
DDEPLANE	HLA-A*26:01	0.00012991998410143423	0.0001490726512886484	not-binder
VLYREGIF	HLA-A*26:01	0.0008023292258393155	0.0013248894524697163	not-binder
ANFLLSSE	HLA-A*26:01	0.00014329190203739018	0.0002282144037835077	not-binder
EFQSLLQR	HLA-A*26:01	0.0006084130680392263	0.0006477442667525889	not-binder
NKSEDQPI	HLA-A*26:01	6.944487547119738e-05	8.94584180061451e-05	not-binder
VVLRATDV	HLA-A*26:01	0.00022241181541646782	0.0003517290513254091	not-binder
IQNALDGS	HLA-A*26:01	7.9507666112724e-06	1.101778081752307e-05	not-binder
IVGWKDNN	HLA-A*26:01	1.3293897936689225e-05	2.047194244900678e-05	not-binder
PGPMYHPI	HLA-A*26:01	0.000651716882839537	0.0012159186436675462	not-binder
NKNKNKNK	HLA-A*26:01	2.5067042090071157e-05	3.0108949200324972e-05	not-binder
EKPETSSL	HLA-A*26:01	0.02263328314438695	0.042794334283628485	not-binder
HPIVLEAM	HLA-A*26:01	0.004673129795628483	0.00834452556480249	not-binder
FSVFIHQP	HLA-A*26:01	8.232211037422082e-06	1.5010929979092527e-05	not-binder
NVTDLLTS	HLA-A*26:01	0.06810337204951793	0.10437493409612873	not-binder
GQERLKDI	HLA-A*26:01	4.8955444818599145e-05	9.35442267431322e-05	not-binder
QDNILFSD	HLA-A*26:01	9.473305477214792e-05	0.00017799185277506393	not-binder
HRDIKPEN	HLA-A*26:01	1.5617276101729394e-07	1.853350496819582e-07	not-binder
ILMGVTMF	HLA-A*26:01	0.004098593569324294	0.004774623395493619	not-binder
ELQTELAR	HLA-A*26:01	0.006291666957986308	0.006323600720543607	not-binder
KIVLEHEK	HLA-A*26:01	6.540956949335763e-05	6.951283656037876e-05	not-binder
ELFIRLLF	HLA-A*26:01	0.015447791013866664	0.01772124202901499	not-binder
VSTTVNVD	HLA-A*26:01	3.15025449976349e-05	6.292680989528384e-05	not-binder
EPDLFETN	HLA-A*26:01	0.0001534467501817627	0.0002265745045379124	not-binder
PLLNPHAP	HLA-A*26:01	4.029824303870555e-05	7.005629945451465e-05	not-binder
FTDSRPYT	HLA-A*26:01	0.0001704095427470964	0.00030013558460346415	not-binder
CYDELIAL	HLA-A*26:01	0.001442832862085197	0.001275918015888965	not-binder
AFNFFRKF	HLA-A*26:01	0.0007273396615346428	0.0008899959404242	not-binder
TVAPLYLK	HLA-A*26:01	0.01561904333648272	0.014758600464178422	not-binder
FSPRAVEY	HLA-A*26:01	0.06177392390090972	0.08060043958934615	not-binder
IQAGREVR	HLA-A*26:01	6.926371390432173e-05	6.79693769050661e-05	not-binder
DAAYEIIQ	HLA-A*26:01	0.002507010378890584	0.0031067506809072014	not-binder
KSLDDQEL	HLA-A*26:01	3.0636431823460876e-05	3.1986183017357246e-05	not-binder
EGMYTGQF	HLA-A*26:01	0.012044465331064203	0.011375726079437034	not-binder
TAQAEEAL	HLA-A*26:01	0.0023434124776088084	0.004363696819526473	not-binder
AERGDTVA	HLA-A*26:01	6.543592846703916e-05	9.371616479259946e-05	not-binder
FEALTEAQ	HLA-A*26:01	2.399145479046183e-05	2.178615165840366e-05	not-binder
QCSLADDA	HLA-A*26:01	1.2457029823623934e-05	2.3294958833675768e-05	not-binder
MKYLASKK	HLA-A*26:01	1.5542460434980752e-05	3.034118755906918e-05	not-binder
TVYHLGQQ	HLA-A*26:01	0.014551554108038545	0.01699216675449411	not-binder
PFILGSMQ	HLA-A*26:01	0.0006663611603919151	0.0008244086810915373	not-binder
HAQSKAGP	HLA-A*26:01	0.00016583418914535298	0.0003296341078669139	not-binder
GTQFEPLA	HLA-A*26:01	5.880656628125536e-05	0.00011221621303329962	not-binder
HCSEILKE	HLA-A*26:01	8.126292275687508e-05	0.00012094991574697171	not-binder
LLDYLLPS	HLA-A*26:01	0.00013659668781582646	0.000172302665861705	not-binder
SDSVYQII	HLA-A*26:01	8.807424219323817e-05	8.138528401764425e-05	not-binder
NETDANPR	HLA-A*26:01	0.007266810190049	0.012012049072846207	not-binder
DIPDLFEY	HLA-A*26:01	0.7837301373481751	0.16538764287307586	binder
REENVFVM	HLA-A*26:01	0.0006789643643969612	0.0006688113715695944	not-binder
LLGALLMK	HLA-A*26:01	0.0002887962706793701	0.00047068566596738024	not-binder
ASLGLMRE	HLA-A*26:01	3.4322982014600714e-05	6.450042436752003e-05	not-binder
SSCKLLDA	HLA-A*26:01	0.00019420963391010294	0.0003593733854386812	not-binder
LEFGHLID	HLA-A*26:01	4.47492057674026e-05	4.827149950159337e-05	not-binder
EGEVLQPP	HLA-A*26:01	0.00015941675391815125	0.0003070191123334203	not-binder
WSNEMTGN	HLA-A*26:01	1.127080512581813e-05	1.747301664503993e-05	not-binder
FIWDDFCD	HLA-A*26:01	0.0025144375569652764	0.0032005569404309382	not-binder
GLAYVDEL	HLA-A*26:01	0.00044609353961817534	0.0008254828064777551	not-binder
GVVRAGDH	HLA-A*26:01	0.0007217400606271185	0.0006219507830804231	not-binder
AVAESILA	HLA-A*26:01	0.004283940776804229	0.005541698734605838	not-binder
TYGDDLYK	HLA-A*26:01	0.009655329744646224	0.012029332825481383	not-binder
RSIPNKLG	HLA-A*26:01	2.267321147985113e-05	3.285606070775251e-05	not-binder
NNNNFDKL	HLA-A*26:01	0.003593241454655072	0.005396279894321336	not-binder
ALRAAEIE	HLA-A*26:01	0.0004541301587078106	0.000906210236916984	not-binder
IARMGFDV	HLA-A*26:01	0.00021898005130349674	0.0004272402593121861	not-binder
TVRQRATL	HLA-A*26:01	0.013809129792207386	0.012938543113352099	not-binder
LATLKLTD	HLA-A*26:01	0.00011743447799848205	0.00023297820959104008	not-binder
AKDKRDAT	HLA-A*26:01	4.089056232434832e-06	5.76894434762997e-06	not-binder
SMTISQLV	HLA-A*26:01	0.0008780732344803255	0.0014231490370647346	not-binder
TIHKIVSI	HLA-A*26:01	0.010450021037831903	0.006955846698883922	not-binder
IGVRMHSG	HLA-A*26:01	8.669334091858125e-05	0.00016594239213186187	not-binder
VITVEDGT	HLA-A*26:01	1.3182641870784773e-05	2.2521197896630733e-05	not-binder
EFHPTDAN	HLA-A*26:01	0.0003939440145735773	0.000505388208116317	not-binder
EHPTQALL	HLA-A*26:01	0.004087493759652716	0.005244230339654152	not-binder
NTEQKALK	HLA-A*26:01	0.002504007721108792	0.003898184991021208	not-binder
QPEGDFSL	HLA-A*26:01	0.0002478068104551312	0.00033516340287665546	not-binder
YGDYLRAG	HLA-A*26:01	9.293085128087714e-05	0.0001654002535163747	not-binder
APPSSIDF	HLA-A*26:01	4.017980907065066e-05	4.059381675424052e-05	not-binder
CLAMNDDR	HLA-A*26:01	0.00034553795115344066	0.0005217267544768144	not-binder
QIINPVQV	HLA-A*26:01	0.014511846821005748	0.021594439294534515	not-binder
LGREGPMV	HLA-A*26:01	0.0004887987214083012	0.0009648997219085483	not-binder
FWAKILHV	HLA-A*26:01	0.00029083344195441897	0.0003278025510507144	not-binder
LVGTIDVA	HLA-A*26:01	2.0002447963464455e-05	2.2431678483301937e-05	not-binder
SFLMVRMG	HLA-A*26:01	8.495977571454701e-05	0.00012652985665227985	not-binder
VAGRNAPT	HLA-A*26:01	0.00038462425328498193	0.000768673696859872	not-binder
CLLQYVKD	HLA-A*26:01	0.0006598960242093277	0.0012498933380487227	not-binder
TNDKGRLS	HLA-A*26:01	4.166675906152953e-05	6.0704726541341365e-05	not-binder
IADAYLGR	HLA-A*26:01	0.0002119354764957393	0.000258076919139279	not-binder
ERGKALDS	HLA-A*26:01	4.795333830811188e-06	7.311709882366712e-06	not-binder
MYADPQAL	HLA-A*26:01	0.006791830910515273	0.01171490392099232	not-binder
MMSAAKEA	HLA-A*26:01	0.00025033941774381673	0.0003757900928259251	not-binder
EREIDRNS	HLA-A*26:01	2.4293153174406724e-05	4.8056097149587395e-05	not-binder
RAGRSVTL	HLA-A*26:01	0.0005968601582665656	0.0011642549545831376	not-binder
KIRQVGKT	HLA-A*26:01	5.365099292007468e-05	9.404727962194024e-05	not-binder
SLGRALRR	HLA-A*26:01	3.9349153845780196e-05	7.375850446377514e-05	not-binder
ETKDSILE	HLA-A*26:01	0.4704929403960705	0.348369846869241	ambiguous
KEVPITAT	HLA-A*26:01	5.4694877599104073e-05	6.333969972154103e-05	not-binder
DCQFVEAD	HLA-A*26:01	0.0001775216657456724	0.00034523315840169434	not-binder
FSALVVVG	HLA-A*26:01	0.0023641716586823235	0.0044371864536764975	not-binder
KYSDHEPE	HLA-A*26:01	2.5185679281491957e-05	3.550991823023718e-05	not-binder
RIAKLLRK	HLA-A*26:01	0.000825747032914137	0.0009750879116498235	not-binder
GLLAGHYR	HLA-A*26:01	0.00017163363716576896	0.00016448454164260488	not-binder
KVLAFEFA	HLA-A*26:01	3.22940014039208e-05	5.9117758853671405e-05	not-binder
ADSDADAD	HLA-A*26:01	2.8150127743806533e-05	4.180479764063994e-05	not-binder
VFHANTPE	HLA-A*26:01	0.00018032691681311164	0.0003299549295973016	not-binder
SSGLWASA	HLA-A*26:01	0.0001394480565366507	0.00022274230931026488	not-binder
GALKIKDG	HLA-A*26:01	4.3796784377452196e-05	5.247788772481928e-05	not-binder
SYFNYASL	HLA-A*26:01	0.003278234010633696	0.003462976653037005	not-binder
GRNLYTSG	HLA-A*26:01	3.712586694426823e-05	4.2960212837771965e-05	not-binder
EVECVTAE	HLA-A*26:01	0.08083668267354369	0.08221570688710968	not-binder
LSKNILEV	HLA-A*26:01	0.0007013431240920909	0.0006459123880304302	not-binder
GKIIGGQT	HLA-A*26:01	3.2662065730548752e-06	4.590029565971473e-06	not-binder
VDEQGNIT	HLA-A*26:01	2.0585820462581948e-05	3.427343909902337e-05	not-binder
AKLQEVLD	HLA-A*26:01	2.0641993319137075e-05	4.029147304191831e-05	not-binder
VEFHKDMH	HLA-A*26:01	1.5402896916546712e-05	2.6306954319139593e-05	not-binder
LIFVHSGI	HLA-A*26:01	0.0020378764798920203	0.0029745663494213986	not-binder
LSLSLSQG	HLA-A*26:01	9.426006144463654e-05	0.00012575706097077858	not-binder
KENNDHHH	HLA-A*26:01	7.792093628596277e-05	9.891749860084525e-05	not-binder
MANAMRFT	HLA-A*26:01	0.0022889350000809827	0.003760760356735293	not-binder
KHGLSAVG	HLA-A*26:01	7.076471133519863e-05	0.00012773611439328715	not-binder
MVDRQSQG	HLA-A*26:01	0.00012835677239593225	0.00025341756206384607	not-binder
EALFPLVL	HLA-A*26:01	0.006070911555070779	0.008787011610130955	not-binder
VVIDVGIN	HLA-A*26:01	0.007287353335414082	0.010168507559542362	not-binder
FCKIINSY	HLA-A*26:01	0.05213755061849952	0.07415207383779435	not-binder
CRLKNSVS	HLA-A*26:01	4.547940798053127e-06	4.979064919062078e-06	not-binder
WDNAAAAD	HLA-A*26:01	1.5484434227637672e-05	2.968257585549224e-05	not-binder
FSMDGDTA	HLA-A*26:01	0.001863686134947784	0.0036907282314065414	not-binder
ANEVFGFN	HLA-A*26:01	3.5649950418559226e-05	4.6766155177680255e-05	not-binder
QLGIVVGI	HLA-A*26:01	0.0004621198560926132	0.0006854837453167416	not-binder
LLTGEEKQ	HLA-A*26:01	3.996356851914129e-05	7.384323299033535e-05	not-binder
GQAVVLSC	HLA-A*26:01	0.002626869568030088	0.004409514865279264	not-binder
ESTGSGGM	HLA-A*26:01	0.11648470619693399	0.09293590334987795	not-binder
IQCGYLQR	HLA-A*26:01	2.095755333471061e-05	3.276836304147048e-05	not-binder
ADRKRALL	HLA-A*26:01	0.000651820926975688	0.0012848887316468849	not-binder
SISLKCQD	HLA-A*26:01	1.7339858415610365e-05	2.8306633832439082e-05	not-binder
LALLDAML	HLA-A*26:01	0.00122245068311031	0.0017399654078513627	not-binder
KFLDIKTP	HLA-A*26:01	0.00016941710548508128	0.00033351626115055665	not-binder
DEYKMRRE	HLA-A*26:01	0.00019178640445911556	0.00031587229383620924	not-binder
ANRELKFA	HLA-A*26:01	1.1363327991786853e-05	1.5128392089711078e-05	not-binder
IDFIKKTL	HLA-A*26:01	0.0018620207742060303	0.0033843958979572594	not-binder
FTVRKDIG	HLA-A*26:01	0.00032503121898428235	0.0002915097299942262	not-binder
ILAIISIM	HLA-A*26:01	0.0035452056271424227	0.004532457548843309	not-binder
LLAGRQKQ	HLA-A*26:01	0.00012639239495104704	0.00016303426422459421	not-binder
GRGGGDRG	HLA-A*26:01	0.0001702758856618294	0.00033884366364319283	not-binder
DELGTLKK	HLA-A*26:01	0.015984212901093996	0.017361240300986854	not-binder
SSNELAIS	HLA-A*26:01	0.0007495001818938363	0.0014429506918638394	not-binder
DLLKTDSV	HLA-A*26:01	0.0010031288949448936	0.0012574687108656915	not-binder
PEPLHVFA	HLA-A*26:01	2.4502505868895242e-05	4.223512962031597e-05	not-binder
GTASSSYQ	HLA-A*26:01	0.0062029475140661814	0.005539744983782345	not-binder
AASFLGIS	HLA-A*26:01	0.00011760692032689591	0.00023147132021692353	not-binder
GGVAHGPK	HLA-A*26:01	0.00015029648488962266	0.000125760763226966	not-binder
NSNNIENN	HLA-A*26:01	0.00012033915114293926	0.00016843052249182976	not-binder
ILGTKTLA	HLA-A*26:01	8.571707357651892e-06	1.4694965142964631e-05	not-binder
ATNMAGRG	HLA-A*26:01	0.0013836007045028964	0.0019640004750089966	not-binder
KYALTEKW	HLA-A*26:01	0.00014073090443122993	0.0002751336560276734	not-binder
LQELWPGG	HLA-A*26:01	8.825312534155305e-05	0.00015925616271658032	not-binder
KLLREDPV	HLA-A*26:01	5.900983348539057e-05	0.00011109858218007792	not-binder
AHETLIGK	HLA-A*26:01	0.00010926826476236329	0.00012116083774318053	not-binder
GVELAPRS	HLA-A*26:01	3.124643593226395e-05	4.654963362003488e-05	not-binder
FLFTGMLQ	HLA-A*26:01	0.0035353699079450963	0.00519830678774068	not-binder
VNFEITIK	HLA-A*26:01	0.0002560357686093084	0.00029920918046551004	not-binder
PSTYISHL	HLA-A*26:01	0.0017501959086985153	0.0033272571197219005	not-binder
VDILRMLI	HLA-A*26:01	0.0006316116236178004	0.0011619102423250137	not-binder
GVPENRKD	HLA-A*26:01	0.0006686707038170425	0.0011627549018219025	not-binder
SNIAILYG	HLA-A*26:01	0.0038913573716030216	0.005196139435063394	not-binder
SPRYATEI	HLA-A*26:01	4.091255940590344e-05	5.473378507745461e-05	not-binder
EEGTSFRA	HLA-A*26:01	9.221485403259067e-05	0.00015401427818301233	not-binder
WPAFGLRP	HLA-A*26:01	3.032200432215859e-05	6.0439540788186525e-05	not-binder
QARETGVF	HLA-A*26:01	0.014517937328946573	0.018599296558456376	not-binder
STICLQKL	HLA-A*26:01	0.10708714031497948	0.17612741916797925	not-binder
GVGATRFR	HLA-A*26:01	0.00012467971681644484	0.00011319598537006877	not-binder
NTKDNKDS	HLA-A*26:01	0.000999128920167891	0.0013874937065194589	not-binder
LELISPEE	HLA-A*26:01	1.6799577252868403e-05	1.4189493312815196e-05	not-binder
FSGGQLAS	HLA-A*26:01	8.550659753721436e-05	0.00014921349153238634	not-binder
RDAFVTAR	HLA-A*26:01	0.00038194964872673154	0.0005969358086570578	not-binder
LAGDKPHK	HLA-A*26:01	0.0002733265708198651	0.0005440266218247541	not-binder
KIPNEECS	HLA-A*26:01	0.00012708732228219332	0.00014733318135535321	not-binder
PGQDSEVI	HLA-A*26:01	4.195762123515578e-06	7.828791606980404e-06	not-binder
EALCSPIE	HLA-A*26:01	0.00197844576650823	0.0026507617164688723	not-binder
WNIVLSQF	HLA-A*26:01	0.0013404533792481742	0.0018232164899832704	not-binder
EVLANAEA	HLA-A*26:01	0.0069524658843874935	0.005983431403639963	not-binder
QLTEPIVK	HLA-A*26:01	0.002549792551681662	0.004529183118774173	not-binder
QICVCIRV	HLA-A*26:01	0.00051250426086753	0.0008611385840778141	not-binder
VLSEYFFS	HLA-A*26:01	3.965679769888375e-05	4.11244322351925e-05	not-binder
LTGPRNDL	HLA-A*26:01	0.0009061427010436773	0.0012321588798135537	not-binder
KVLFGIIA	HLA-A*26:01	1.6479327059037983e-05	2.7065715516554286e-05	not-binder
AYCLKYER	HLA-A*26:01	4.839617462240597e-06	6.69589495764558e-06	not-binder
PQVVLGAA	HLA-A*26:01	3.3114244590137784e-05	3.936467666265395e-05	not-binder
NTLAVYAK	HLA-A*26:01	0.0018992277909092082	0.0014972572280978105	not-binder
GKTLAYLL	HLA-A*26:01	4.264485097551507e-05	5.250721206265434e-05	not-binder
PLLKTVGN	HLA-A*26:01	7.639331869739863e-05	9.549880548592126e-05	not-binder
VIENTAGQ	HLA-A*26:01	7.109144843653326e-05	5.846503412229086e-05	not-binder
QTKVAFFY	HLA-A*26:01	0.1062438707952424	0.16961969059627724	not-binder
PQLPEDLI	HLA-A*26:01	0.00013979685090816928	0.000267207160802877	not-binder
PEEIPEEE	HLA-A*26:01	2.8152146995807925e-06	3.3601064091945115e-06	not-binder
GIKSTAIL	HLA-A*26:01	0.0017043065660345747	0.00238861088447379	not-binder
TLLGLGLR	HLA-A*26:01	0.001412426988648008	0.002127625722872763	not-binder
DKEKVLLQ	HLA-A*26:01	0.00044839556119313784	0.0005118485298447311	not-binder
NKLIYVGA	HLA-A*26:01	2.8352765442413165e-06	3.117696814032388e-06	not-binder
DLDKFFNI	HLA-A*26:01	0.002532129024621099	0.0027164113166957106	not-binder
DDARHRGV	HLA-A*26:01	0.0017236518192106586	0.0034216317890930995	not-binder
YIAIINCD	HLA-A*26:01	0.002260775989816466	0.004222887209978301	not-binder
QDGALWLR	HLA-A*26:01	4.642118778974691e-05	7.192918013573976e-05	not-binder
GLLYFLVI	HLA-A*26:01	3.4226580328322595e-05	5.23462556559758e-05	not-binder
PLIKLWYQ	HLA-A*26:01	0.0001499405433719403	0.00013521778509593924	not-binder
GTGGDGFN	HLA-A*26:01	0.0005931115531786879	0.0010388653306957422	not-binder
FGWLGSVM	HLA-A*26:01	0.009508535900204151	0.017565041862223178	not-binder
FHPKEDLV	HLA-A*26:01	6.418401970407218e-05	7.707644778485778e-05	not-binder
GTGVAPTA	HLA-A*26:01	0.00014247530846194233	0.0002447446627320194	not-binder
DINECEIG	HLA-A*26:01	0.022307983506470917	0.02357984087008153	not-binder
AVQTPSPQ	HLA-A*26:01	0.00017096817741730775	0.0002948891982049643	not-binder
VQELTPQV	HLA-A*26:01	0.00026342257276468217	0.0004980322564152676	not-binder
KSTSLPAH	HLA-A*26:01	0.00014690739487530497	0.00029329748332869524	not-binder
NDSLSGSA	HLA-A*26:01	6.679670199832843e-05	0.00010096115392843894	not-binder
AGVMSAGW	HLA-A*26:01	0.000882561656908365	0.0016872159991913912	not-binder
LYQIKYIL	HLA-A*26:01	0.0007304497326003911	0.0008028668562019484	not-binder
SDVWLADE	HLA-A*26:01	6.105740376370393e-05	8.952916114308645e-05	not-binder
KVNEVIKR	HLA-A*26:01	0.0016886073714431405	0.002000687524068058	not-binder
FSNSKNVP	HLA-A*26:01	0.0003511190501529815	0.0007014112943250936	not-binder
LTQALAQS	HLA-A*26:01	0.0001313183466296936	0.0002532403985752317	not-binder
QQAKELIN	HLA-A*26:01	0.00014544396411935167	0.00015456704259064844	not-binder
NYDKIDTI	HLA-A*26:01	0.00022405579820770072	0.00026269211321730876	not-binder
VKEIDALD	HLA-A*26:01	4.9349497371392605e-05	9.601110489839215e-05	not-binder
LSTLPGRK	HLA-A*26:01	1.922784782044662e-05	3.1889599399498425e-05	not-binder
LYEMIAGQ	HLA-A*26:01	9.860374732978405e-05	0.00015159051682345077	not-binder
TTILAEFA	HLA-A*26:01	0.0005603492306278212	0.0006084048658609186	not-binder
IGTENSIK	HLA-A*26:01	2.4400937249913212e-05	3.980125955752721e-05	not-binder
ELKMPDLN	HLA-A*26:01	0.002842310830601491	0.003370455753503682	not-binder
SAFVGELI	HLA-A*26:01	8.440677377166139e-05	0.00012598723178676674	not-binder
MNLGQILE	HLA-A*26:01	0.00023723629515526312	0.0003080176625513077	not-binder
EDMEHNSA	HLA-A*26:01	0.00030905866096873067	0.000354620129527755	not-binder
NQIDPIKA	HLA-A*26:01	0.0007751938373075973	0.0012432816448367213	not-binder
TAIGVLLR	HLA-A*26:01	0.0034084927588992286	0.003632323644373574	not-binder
AAASAALS	HLA-A*26:01	0.0007519579010704547	0.0014669559264267676	not-binder
SVAGLVLK	HLA-A*26:01	0.01187300510946443	0.016035583125020365	not-binder
APDEATAQ	HLA-A*26:01	2.7948636829933094e-05	5.386163273962974e-05	not-binder
LISNSTGM	HLA-A*26:01	0.010918691372717148	0.018122830282492817	not-binder
AYNYSGSN	HLA-A*26:01	0.0005206026618706616	0.0008333621456730251	not-binder
ATFGSVID	HLA-A*26:01	0.0005437823142406372	0.0008911184508586557	not-binder
DENPYKTW	HLA-A*26:01	0.020399522775551304	0.02170651633809428	not-binder
RVDLTDKN	HLA-A*26:01	4.4440107849125224e-06	4.6113306167099274e-06	not-binder
NPCASGPC	HLA-A*26:01	0.0037380388843075707	0.007429366342569564	not-binder
DMVFTPES	HLA-A*26:01	0.0007603398113360527	0.0013803714813539927	not-binder
KLQKENVY	HLA-A*26:01	0.00019533082140696934	0.00022328245779485603	not-binder
GHTTWRYY	HLA-A*26:01	0.003988363315658816	0.005320828605242755	not-binder
KLGGQPVY	HLA-A*26:01	0.0001664008165612074	0.0002449846714299477	not-binder
FIQSRWCI	HLA-A*26:01	0.0022562933081644587	0.004122960232775291	not-binder
NLWVLIDG	HLA-A*26:01	5.9089978882753694e-05	8.583161119657474e-05	not-binder
QNKKKEPT	HLA-A*26:01	9.629960019146289e-05	0.00017963524016854874	not-binder
APATTFNH	HLA-A*26:01	0.00016941998649118163	0.0003273316584526291	not-binder
PEVVEIRI	HLA-A*26:01	0.00019476105836289115	0.00036318246387780654	not-binder
FTVADFQS	HLA-A*26:01	0.005289867374631285	0.010381450917252004	not-binder
FDVPVLQD	HLA-A*26:01	0.0005454630258100224	0.0010635566051911077	not-binder
TSHQQQQQ	HLA-A*26:01	0.0001986266439564899	0.0003628598120189885	not-binder
FVRVRGTG	HLA-A*26:01	0.005072616719332057	0.010008396431157683	not-binder
SKIFKVPS	HLA-A*26:01	8.868915093814076e-06	1.6158524205311124e-05	not-binder
TTGVMLFI	HLA-A*26:01	0.0036827984164119697	0.005302930934236556	not-binder
LMNETERI	HLA-A*26:01	0.0003736749500383496	0.0007322015871636027	not-binder
SSMWQAIE	HLA-A*26:01	0.00038474830842762217	0.0005896298952835261	not-binder
IVGRCHGR	HLA-A*26:01	0.00017533324769179252	0.0001504545291458323	not-binder
ILGVPGDF	HLA-A*26:01	0.0020607679446698057	0.00409285732686565	not-binder
ELIGNLES	HLA-A*26:01	0.08871148098260165	0.09829990671874825	not-binder
EFCLRHQL	HLA-A*26:01	0.006435006567517121	0.010757812756296642	not-binder
TDATDQFN	HLA-A*26:01	1.5024975151814446e-05	2.246426098121723e-05	not-binder
ARAFEDAV	HLA-A*26:01	5.5703948600716036e-06	8.927287028323792e-06	not-binder
WIDVRKRK	HLA-A*26:01	6.033427919334144e-05	0.00010754434732138269	not-binder
HVKATARK	HLA-A*26:01	0.0005898073202388332	0.0006430045920201633	not-binder
GLSYSYYE	HLA-A*26:01	3.8844755641997965e-05	7.129432921583694e-05	not-binder
MVTTTRFS	HLA-A*26:01	0.00045126131177219975	0.0006186328959249042	not-binder
VVQQADRV	HLA-A*26:01	0.0003054525174086109	0.0004685278066070396	not-binder
AVLNENVK	HLA-A*26:01	0.0011967733212372878	0.0011215145900156647	not-binder
TEAANYLS	HLA-A*26:01	0.00015419623014167883	0.0001744866568765604	not-binder
MQMAASLN	HLA-A*26:01	0.0006867471816804027	0.0008920865260175861	not-binder
LKVGFIGK	HLA-A*26:01	0.0001483002540979328	0.00022495709622466883	not-binder
PRRPAGAH	HLA-A*26:01	9.511538348250248e-06	1.704983006793531e-05	not-binder
LDTKLSIF	HLA-A*26:01	0.00042423152927366646	0.0004160867410509426	not-binder
VGLPNSGL	HLA-A*26:01	0.00019357946485811794	0.0003795879270580118	not-binder
AVTGVPAE	HLA-A*26:01	0.00037403544235985463	0.0005816991053647963	not-binder
YGIQTRKY	HLA-A*26:01	0.020485210975675728	0.012600758723599616	not-binder
DMGFSAAK	HLA-A*26:01	0.0005721733173288613	0.0009530280827481869	not-binder
RNDREKLA	HLA-A*26:01	3.3911822438398818e-06	4.124743301433864e-06	not-binder
AILSYVDL	HLA-A*26:01	0.0050668913085083036	0.009394335321585711	not-binder
VGSGRLPR	HLA-A*26:01	6.49173850177931e-05	9.907898373562616e-05	not-binder
KNLIQSNT	HLA-A*26:01	5.159994288488351e-06	8.70205249072051e-06	not-binder
FSQTMLDS	HLA-A*26:01	0.00029673737962155055	0.0005831961012092545	not-binder
RVCDNCVE	HLA-A*26:01	0.0001666797814274368	0.00020402551068948892	not-binder
ELFFEEIR	HLA-A*26:01	0.0030641853327324498	0.002425584068123334	not-binder
EFGGGPIG	HLA-A*26:01	0.009017206481712493	0.013922834170665198	not-binder
ALEKELVR	HLA-A*26:01	0.00014523534683092977	0.00013732351923671318	not-binder
IINASESN	HLA-A*26:01	8.723047054637334e-05	0.0001148842435413026	not-binder
FEVTDAEE	HLA-A*26:01	0.0007523515349930676	0.0013166720831178766	not-binder
HYSAFRVH	HLA-A*26:01	0.00010289806652972189	0.00014764736005526267	not-binder
PQIMKGKD	HLA-A*26:01	1.4460763384249731e-05	2.0502189701952034e-05	not-binder
TPYRRVDP	HLA-A*26:01	3.9085890863521654e-05	7.214901209656545e-05	not-binder
GWNHNGSL	HLA-A*26:01	0.0004917244918303254	0.0007176503814147592	not-binder
LPIGGVKE	HLA-A*26:01	0.0006389695000962092	0.0007123785841675239	not-binder
CIPVVLHE	HLA-A*26:01	0.0013077896368315577	0.0017064255841510512	not-binder
ERIIYLTE	HLA-A*26:01	1.6889331308431177e-05	1.7184999669074245e-05	not-binder
PQRYLNRL	HLA-A*26:01	2.8867168015977995e-05	3.6357664943838656e-05	not-binder
IAPKVIGM	HLA-A*26:01	0.012577545468229801	0.013893109583781942	not-binder
SSIFRDFK	HLA-A*26:01	0.0005215615590827838	0.0007843119277250046	not-binder
LAKKGMPF	HLA-A*26:01	0.005362555654573953	0.00922540037048297	not-binder
SKNLNNVV	HLA-A*26:01	3.940099537285136e-05	5.664203124547197e-05	not-binder
LGVKASYR	HLA-A*26:01	1.4933913483261563e-05	2.9234545023592032e-05	not-binder
QAIVEAVR	HLA-A*26:01	0.00018811726968124277	0.00013717513086718548	not-binder
PVEALGYE	HLA-A*26:01	0.0001091037711375975	0.00015276147156316044	not-binder
NQTQVFKK	HLA-A*26:01	0.0004327199804606607	0.0007177678893979424	not-binder
LLDEVTAL	HLA-A*26:01	0.0012407507363604963	0.0013930599326146959	not-binder
DLIIEVER	HLA-A*26:01	0.038636265865716266	0.051794988579166444	not-binder
VSMESARA	HLA-A*26:01	4.1037557472600736e-05	4.7149334847725684e-05	not-binder
TPNQRKSW	HLA-A*26:01	9.585844549937494e-05	7.473892323562074e-05	not-binder
DQKKCRAR	HLA-A*26:01	0.0007490367886238948	0.001391530438176747	not-binder
AGAALVLE	HLA-A*26:01	0.00014004357746062458	0.00027854777020922276	not-binder
GSKGGYDT	HLA-A*26:01	8.449631916001912e-05	0.00012696339332273474	not-binder
MGQFDHPN	HLA-A*26:01	5.650215255429414e-05	5.7760775148224514e-05	not-binder
NQTKAKTL	HLA-A*26:01	0.0011642602707070183	0.001873308441517311	not-binder
GGGMANTF	HLA-A*26:01	0.0006382506671225308	0.001105197498948994	not-binder
PDEVYLSD	HLA-A*26:01	7.855367122513445e-05	0.0001562776710726655	not-binder
ELDRDLAE	HLA-A*26:01	0.007468441757373512	0.008229775623629754	not-binder
FVAPDTDC	HLA-A*26:01	0.00839345076601603	0.009913936046981358	not-binder
LACGTGAC	HLA-A*26:01	0.0015945149712203843	0.0031245284409776174	not-binder
TAVTKDSM	HLA-A*26:01	0.015113748590738395	0.01926612044587221	not-binder
GPTYADKS	HLA-A*26:01	6.5043987683387205e-06	9.385284143091052e-06	not-binder
LADIIDHI	HLA-A*26:01	0.00016077216785320703	0.0002528110577760174	not-binder
TTGLRLAN	HLA-A*26:01	0.000525589913415736	0.000907587497853582	not-binder
IAWMKRLI	HLA-A*26:01	1.8102882310877534e-05	2.3673253189058317e-05	not-binder
NIIKECGR	HLA-A*26:01	0.0514968131956266	0.0824852599607781	not-binder
ERISRSRE	HLA-A*26:01	1.1323630372039872e-05	1.4165034321098542e-05	not-binder
IKQENSSN	HLA-A*26:01	2.2401973229159996e-05	3.622000048794823e-05	not-binder
YSDKITLL	HLA-A*26:01	0.0047889987428789025	0.004484285022939795	not-binder
RQLETLPR	HLA-A*26:01	0.000315911361894905	0.0003554374535397689	not-binder
VVKVAEIR	HLA-A*26:01	0.00024863206511298585	0.0003942442681929008	not-binder
IPQEVRIP	HLA-A*26:01	2.2885314974274705e-05	4.477962013804513e-05	not-binder
RFELGFEA	HLA-A*26:01	5.225828626720386e-05	9.741338225557477e-05	not-binder
TRKLADAG	HLA-A*26:01	7.93050780563478e-05	0.00015681380992938035	not-binder
ARERYGPN	HLA-A*26:01	2.7592221882892163e-07	2.4155846446898455e-07	not-binder
FRRRCWRR	HLA-A*26:01	6.97807314154475e-06	1.382802613098747e-05	not-binder
WVVMLVSR	HLA-A*26:01	0.00024264108706120168	0.0004131872160543941	not-binder
NPLLIFEV	HLA-A*26:01	2.788955182921882e-05	4.424413803972256e-05	not-binder
RHLKSRGD	HLA-A*26:01	1.3312046779498377e-05	1.5251602704996e-05	not-binder
KKIGEGAY	HLA-A*26:01	0.0023132896974857433	0.004076326065954938	not-binder
FYTSADSV	HLA-A*26:01	0.0008956378143732735	0.0015536354134393826	not-binder
ECLLRLEE	HLA-A*26:01	0.0005980735053526587	0.0009547212092744859	not-binder
LFDDVRLQ	HLA-A*26:01	0.00016162031642750208	0.0001811211137856054	not-binder
VSIPMYGN	HLA-A*26:01	2.4516408257113653e-05	4.019797048478195e-05	not-binder
PVNKMMQT	HLA-A*26:01	0.00011895026378425655	0.00013261272204970063	not-binder
AKTGQGIP	HLA-A*26:01	1.812509747714519e-05	2.771621591936133e-05	not-binder
NLMFVTTN	HLA-A*26:01	0.0038083945983828473	0.005630025776816978	not-binder
QRIGRKYK	HLA-A*26:01	3.52524804848219e-06	4.2768872884010076e-06	not-binder
QVFGLGLV	HLA-A*26:01	0.01003387787277461	0.008438705728688342	not-binder
PPHTWALA	HLA-A*26:01	7.604884752936414e-05	0.00012979668885749313	not-binder
LENGEIAV	HLA-A*26:01	0.0002491044797352515	0.00012762575547601502	not-binder
RLEELPVC	HLA-A*26:01	6.37401771953705e-05	0.00011163619692872872	not-binder
TNVEEFEF	HLA-A*26:01	0.026014920114539562	0.03632835705476537	not-binder
NGPQSSSE	HLA-A*26:01	1.0161770400407554e-05	1.0420575413903297e-05	not-binder
NSYASWWS	HLA-A*26:01	0.00018818985755499895	0.00020607444396643273	not-binder
ALGRSSAS	HLA-A*26:01	1.2517522709072637e-05	2.4168981248302382e-05	not-binder
NEQLQEHC	HLA-A*26:01	6.300664886680352e-05	4.376883495865186e-05	not-binder
LSWRATCI	HLA-A*26:01	0.00026222815313303727	0.0003978565163657036	not-binder
LVLQILVG	HLA-A*26:01	0.0015943372169549886	0.00252018290896429	not-binder
ADKATLLK	HLA-A*26:01	0.00012673726526486463	0.0002287047533221482	not-binder
VSSGAIAA	HLA-A*26:01	0.000690533102907942	0.0011505825196506162	not-binder
PGDALSYE	HLA-A*26:01	6.0691149719094285e-05	0.0001201565373887309	not-binder
ERSFCVGR	HLA-A*26:01	0.00010922313297925256	0.00015639471067458265	not-binder
EFDENTGR	HLA-A*26:01	0.0026717562478779655	0.005058874254502178	not-binder
QFPDGLLR	HLA-A*26:01	0.009945639870375089	0.015757849007279435	not-binder
KRWNENNQ	HLA-A*26:01	3.920666355898376e-06	4.655666043116949e-06	not-binder
NTYRYINN	HLA-A*26:01	0.0004018451835008818	0.00042407095125968037	not-binder
ETWGKVGR	HLA-A*26:01	0.019605728064198046	0.01789047831391786	not-binder
LLDLAVEV	HLA-A*26:01	0.0001549307465197103	0.0002878571511450374	not-binder
IKNAEISK	HLA-A*26:01	0.0001248631742898354	0.00016681168614304272	not-binder
SQVGAIAD	HLA-A*26:01	0.00014217779041700851	0.00016100111469038325	not-binder
SVVALTKT	HLA-A*26:01	0.011103357615138521	0.02063299700934712	not-binder
LIKKFGFI	HLA-A*26:01	0.0016047313024046162	0.002968421881012995	not-binder
VKAAIRVS	HLA-A*26:01	6.055308497196488e-06	7.543472545598488e-06	not-binder
VQYSDPMR	HLA-A*26:01	4.693539725906248e-05	7.362356731326475e-05	not-binder
ADGTLHLK	HLA-A*26:01	0.0002013720627587645	0.0002279094582952481	not-binder
AFTKAQLP	HLA-A*26:01	0.00020733646528228177	0.00041078714732999214	not-binder
VHAITATQ	HLA-A*26:01	0.00010701753745010479	0.00013713334221703477	not-binder
LLDTMYDL	HLA-A*26:01	0.003058958835245562	0.005829919396858468	not-binder
DTPILTFM	HLA-A*26:01	0.39507906064391135	0.25145460677884873	ambiguous
VLMISWAK	HLA-A*26:01	1.4937216010157962e-05	1.9349038189383727e-05	not-binder
EAFQSAEI	HLA-A*26:01	0.0026739201213786144	0.0022875763093329446	not-binder
GDAKPVLV	HLA-A*26:01	0.00031412439031157645	0.0005636292871504066	not-binder
ISGLDIAS	HLA-A*26:01	3.0666592477690545e-06	2.68510461389031e-06	not-binder
QRLQVQRI	HLA-A*26:01	1.4002564973226994e-05	1.8726140855138097e-05	not-binder
PFDGKIAR	HLA-A*26:01	0.00012730771983342492	0.00016678671547608827	not-binder
GNYPAAQA	HLA-A*26:01	0.00015040022976982038	0.00018353852702053763	not-binder
SYRSHMEY	HLA-A*26:01	0.006519271081197075	0.005650005974774132	not-binder
AAVGLFLG	HLA-A*26:01	0.001534129180975441	0.0029720967683408467	not-binder
VRGALHIK	HLA-A*26:01	6.0283692295826086e-06	1.0664840751337953e-05	not-binder
QGKLVEAL	HLA-A*26:01	0.0019979634873379835	0.003344135096277805	not-binder
SSSSSPTS	HLA-A*26:01	0.0002581694452055882	0.00045667069134312896	not-binder
DADCTTIQ	HLA-A*26:01	0.0012046247253010734	0.0012110725846414551	not-binder
RIIADDFQ	HLA-A*26:01	0.001232112309526201	0.0016368008334792662	not-binder
SPWSISPV	HLA-A*26:01	0.0012951517379960365	0.0020687622865502467	not-binder
KDHRFESV	HLA-A*26:01	6.017494465382356e-05	0.00010526248221189267	not-binder
NSTQEALE	HLA-A*26:01	7.387445602304865e-05	7.937168744727612e-05	not-binder
VGSNLEDP	HLA-A*26:01	1.5452248955194568e-06	3.0458504440100786e-06	not-binder
IGNAVPPL	HLA-A*26:01	0.00043860061075946534	0.0008567275469252503	not-binder
SSHHAFMP	HLA-A*26:01	0.0001278461074926962	0.00025081996357395066	not-binder
TFNTLHEE	HLA-A*26:01	0.00014901532441546032	0.00024198219067906405	not-binder
SLSFCIYD	HLA-A*26:01	0.0012721803618618744	0.00249348117909812	not-binder
SRDDVNLF	HLA-A*26:01	0.003650887477164133	0.00678752037987465	not-binder
RKEFDLVG	HLA-A*26:01	1.571927204013883e-05	1.4667446947820895e-05	not-binder
GPLQTSIL	HLA-A*26:01	0.0004618117636368879	0.0007997545517009036	not-binder
ARVHVEAL	HLA-A*26:01	6.649602519956944e-05	9.705368485451027e-05	not-binder
KNSGYVTP	HLA-A*26:01	0.0001257220815296896	0.00025106517642264903	not-binder
GKPPVIDA	HLA-A*26:01	1.17411988720173e-05	1.9951214037601532e-05	not-binder
DAVKIAGF	HLA-A*26:01	0.5017358914017678	0.285896242652161	ambiguous
FARLAVQR	HLA-A*26:01	3.1428123349996895e-05	2.365415954362714e-05	not-binder
AIMFRGYK	HLA-A*26:01	0.00012081614503784976	0.00019396733549091624	not-binder
RVTSGQSL	HLA-A*26:01	0.0015717101323062365	0.0021435792092951676	not-binder
RAHAKIVS	HLA-A*26:01	1.8241489640957063e-05	3.468039987117361e-05	not-binder
YRVKQQNV	HLA-A*26:01	0.00036698823509899724	0.0007117348199980209	not-binder
KEREKRER	HLA-A*26:01	7.054371626244033e-05	9.855722071697172e-05	not-binder
EEGRSDRE	HLA-A*26:01	5.120086792658185e-05	3.2542576374855e-05	not-binder
NLHNAHLA	HLA-A*26:01	0.00040467528087901884	0.0004136684297403825	not-binder
SQSAAPGA	HLA-A*26:01	8.672554635325014e-06	1.0509389275046514e-05	not-binder
ADPDEIEL	HLA-A*26:01	8.295832376461476e-05	8.939314105650308e-05	not-binder
YLFEKDVD	HLA-A*26:01	0.003701329248724505	0.005015862916518465	not-binder
IGIEENFK	HLA-A*26:01	0.0004903570254494463	0.0009207034327824396	not-binder
QSANKNGN	HLA-A*26:01	5.650950768058549e-05	9.325968309200951e-05	not-binder
LVLAAGAG	HLA-A*26:01	0.009941122808891123	0.016869237198168578	not-binder
KGESSLFS	HLA-A*26:01	5.997990903588513e-06	9.923745019476121e-06	not-binder
KLVQEGKE	HLA-A*26:01	0.00012078076007435712	0.0001701054865227244	not-binder
IEIVAEGE	HLA-A*26:01	2.5529631577114743e-05	2.3829495921880498e-05	not-binder
KSPKTIFP	HLA-A*26:01	1.5197980335779349e-05	2.8987903056345766e-05	not-binder
IYALEVVN	HLA-A*26:01	6.694339805797256e-05	0.00012745406176895046	not-binder
DRMEQAIN	HLA-A*26:01	0.0001183239709368733	0.00021347560684370192	not-binder
EKKTLPVG	HLA-A*26:01	0.0002632385592542086	0.0003170848462380286	not-binder
DLAVDVEQ	HLA-A*26:01	0.006343669118359685	0.007871388409826393	not-binder
VLEAMAFL	HLA-A*26:01	0.0011903108499382142	0.001396212450091216	not-binder
NTHTHAAM	HLA-A*26:01	0.13091075411066413	0.18680215422081664	not-binder
KVLIANNG	HLA-A*26:01	6.636799961625972e-05	8.2088699126153e-05	not-binder
GDVVFIEL	HLA-A*26:01	0.00089768865232287	0.001489187711174051	not-binder
ARKFSNEE	HLA-A*26:01	1.768584661776269e-07	2.3682051248484346e-07	not-binder
KFDYIVVY	HLA-A*26:01	0.0001289910719568743	0.00015277800317287739	not-binder
LKDTALVF	HLA-A*26:01	8.515886599909095e-05	9.790033745144033e-05	not-binder
DYTKLTMD	HLA-A*26:01	0.0001537296064043403	0.00014823187326507128	not-binder
VGEAVASG	HLA-A*26:01	3.767150548392787e-05	6.172198381812723e-05	not-binder
EELHELEA	HLA-A*26:01	0.013130167109193281	0.02524149080181502	not-binder
FSSIYKLD	HLA-A*26:01	2.4280761026063136e-05	3.196629704552099e-05	not-binder
RPNVLVCE	HLA-A*26:01	3.0018486842690872e-05	3.161654402623374e-05	not-binder
RAEDLEKT	HLA-A*26:01	1.53581476837375e-05	2.65672676119286e-05	not-binder
RSAIRTKD	HLA-A*26:01	1.6175671393448e-06	3.133274880790327e-06	not-binder
TKKDPARH	HLA-A*26:01	2.138380465684375e-05	2.5234932260626487e-05	not-binder
FEVNVLAH	HLA-A*26:01	0.004051535355392844	0.004373434048871541	not-binder
TGTKALIE	HLA-A*26:01	0.00010772468579780536	0.00020021939853882064	not-binder
GENRPRKS	HLA-A*26:01	1.2687742099615206e-06	1.2255959258213597e-06	not-binder
ILGDPDNY	HLA-A*26:01	0.0020448421228138614	0.0030641085947596737	not-binder
FVHPKFST	HLA-A*26:01	0.0013248946463136236	0.0019172626086342399	not-binder
DDLERFYG	HLA-A*26:01	0.0009424565838230592	0.001137856298697204	not-binder
SWVVFRRY	HLA-A*26:01	0.0007959763200270809	0.0012930225291225414	not-binder
AAKRDMIF	HLA-A*26:01	0.0003793410504329131	0.0004076428111635725	not-binder
KLSKDVLS	HLA-A*26:01	8.19167176359048e-05	0.00015139931066941435	not-binder
VWAVGILA	HLA-A*26:01	6.365644065908782e-05	0.00010467755759802713	not-binder
CIQTCITG	HLA-A*26:01	0.002914691821203652	0.003694221930154192	not-binder
DQGKKDAY	HLA-A*26:01	0.016729563521437507	0.013414282805806454	not-binder
IKERTAKG	HLA-A*26:01	1.172073940590712e-05	1.7839573372214948e-05	not-binder
IRFTRPSK	HLA-A*26:01	1.3002687017822646e-07	1.338878878515041e-07	not-binder
DLVKQAAA	HLA-A*26:01	0.0028430051937903046	0.0034902967739112822	not-binder
GLIKMLDL	HLA-A*26:01	0.00819406059836183	0.010070296540889591	not-binder
KPKIKLLD	HLA-A*26:01	4.132324880319338e-05	5.375174242419639e-05	not-binder
KQREEVSP	HLA-A*26:01	1.5281821996068758e-05	2.9302764308408347e-05	not-binder
YMLGNASQ	HLA-A*26:01	0.0012241665174278272	0.0010983761035107972	not-binder
MLLRDNIF	HLA-A*26:01	0.0009980474922940629	0.0012193756039386712	not-binder
SSLEDLVV	HLA-A*26:01	4.083562812411401e-05	4.3945654167271845e-05	not-binder
NTDGIHMG	HLA-A*26:01	0.00048525211924754785	0.0004978140516054159	not-binder
GAGFFVFA	HLA-A*26:01	0.0001338001707665626	0.00025154070422245885	not-binder
EMAYQEAL	HLA-A*26:01	0.016022969727782766	0.01762288316553603	not-binder
WGPTSIQV	HLA-A*26:01	8.708559435888219e-05	0.00010571250841146312	not-binder
LALAMATL	HLA-A*26:01	0.002581266248216707	0.0031891157915707328	not-binder
IVISLPRV	HLA-A*26:01	0.0011757610695553923	0.0021667266454023183	not-binder
QSGTGKTA	HLA-A*26:01	0.0001853804711257734	0.00035499153713261977	not-binder
LAVAPRIR	HLA-A*26:01	0.00015322413278511248	0.0001899797197525963	not-binder
RKSRPVSV	HLA-A*26:01	2.9497184831939195e-05	4.27814892397494e-05	not-binder
ISTSSSFD	HLA-A*26:01	5.1023096495178556e-05	9.909297803799442e-05	not-binder
LVRRRPSG	HLA-A*26:01	7.997964907142663e-05	0.0001294122459079227	not-binder
QIKLYKER	HLA-A*26:01	0.0009292184012679172	0.00107613408436252	not-binder
VIGEVVED	HLA-A*26:01	0.00015787702740510667	0.00031353194307914833	not-binder
GFVRAYGY	HLA-A*26:01	0.033612349158647706	0.034225703323404924	not-binder
NYQKIGVV	HLA-A*26:01	0.00024979869849630634	0.0003138276860659131	not-binder
TVPASANY	HLA-A*26:01	0.45669729709625245	0.2345412213352582	ambiguous
SSVAPKPE	HLA-A*26:01	3.671170288725989e-05	6.15407048936214e-05	not-binder
YTVDLSDE	HLA-A*26:01	0.027886722042967448	0.028356101722143166	not-binder
EGNIGHDA	HLA-A*26:01	0.00015313908022367427	0.00010247545696565417	not-binder
FDLIVVCA	HLA-A*26:01	9.15939060021742e-05	0.00016779229183437152	not-binder
LQHYRQLG	HLA-A*26:01	5.237907678646847e-05	6.367139849165441e-05	not-binder
IKWSKKLN	HLA-A*26:01	5.256043414877519e-07	6.605915746375865e-07	not-binder
KETYADAV	HLA-A*26:01	7.050468885339001e-05	0.00011270903401883322	not-binder
RRLFGGAW	HLA-A*26:01	6.415467189621188e-05	0.00012629683925361777	not-binder
PVHTVTLL	HLA-A*26:01	0.007485392698436044	0.011625019882235797	not-binder
VGIPLVKI	HLA-A*26:01	0.00032480386003328474	0.0006472999818424071	not-binder
VVRVWFCN	HLA-A*26:01	0.00028545961329675686	0.00037842797151188047	not-binder
RILSGFAS	HLA-A*26:01	0.00014293477308626734	0.0002360639702892366	not-binder
LNMTMNYH	HLA-A*26:01	0.00011827971938522807	0.00016434291614711002	not-binder
FRSLNPEM	HLA-A*26:01	0.00018237570172427998	0.0002232815534604081	not-binder
PVSYEEAH	HLA-A*26:01	5.5578312965650495e-05	0.00010224809367482488	not-binder
LTVSRSPN	HLA-A*26:01	0.00024528404147190487	0.00036209395473156975	not-binder
PGARSDAV	HLA-A*26:01	3.127163288496604e-05	6.183963888423527e-05	not-binder
IIDLMREK	HLA-A*26:01	0.0015658792991416703	0.0026505759011511603	not-binder
GLRYLHGQ	HLA-A*26:01	3.666787419482897e-05	5.481530538585297e-05	not-binder
LLAQVVMN	HLA-A*26:01	0.0006642840864930832	0.0008114005369239565	not-binder
REGIDTAL	HLA-A*26:01	0.00014579640637748525	0.00014907500163534022	not-binder
KWKKEPEL	HLA-A*26:01	4.589087583806162e-05	6.088493370384825e-05	not-binder
PHSLLKLP	HLA-A*26:01	7.68582212272939e-05	0.0001479805647866865	not-binder
KTWVASNE	HLA-A*26:01	6.881917481802585e-07	8.597023039182027e-07	not-binder
QTMKSKDP	HLA-A*26:01	0.0002669826803407549	0.0004671442049438324	not-binder
TDMRHHRV	HLA-A*26:01	5.117462619068647e-05	8.787585216554811e-05	not-binder
LQMDIKID	HLA-A*26:01	0.00016516766032736996	0.00027317628435463833	not-binder
GTSMNDFMH	HLA-A*26:01	0.002454036558503958	0.002987021209245563	not-binder
TYLPALALG	HLA-A*26:01	0.0008846045286190929	0.0009625195590616743	not-binder
CDYGFNISI	HLA-A*26:01	0.0043625261952911385	0.006136953544688668	not-binder
MEETTLHVY	HLA-A*26:01	0.008498530567158014	0.011840664357516668	not-binder
VYEPFLIQK	HLA-A*26:01	0.0005549369472191756	0.0007478219503896974	not-binder
AIKAVLYSW	HLA-A*26:01	0.06422060541808605	0.08482416956324354	not-binder
PVEKFHQNV	HLA-A*26:01	0.0003771085303014843	0.0005071313802638985	not-binder
LKSGRIDHS	HLA-A*26:01	1.0547486732498953e-05	1.800320106025255e-05	not-binder
INCSNFFFP	HLA-A*26:01	9.818952682500992e-05	0.00011098821898163324	not-binder
ISGNNMIEY	HLA-A*26:01	0.006335575401317328	0.004948770902917172	not-binder
NMMATRIAT	HLA-A*26:01	0.0004212372838992451	0.0003748068945813978	not-binder
ETLLHQELG	HLA-A*26:01	0.03317402192478767	0.045184572535121564	not-binder
RLFRRRDPQ	HLA-A*26:01	8.554832879212882e-05	0.00012596767555512364	not-binder
QSVVFVLLL	HLA-A*26:01	0.022431817674078047	0.033616707684150954	not-binder
AKLSSLLNL	HLA-A*26:01	6.229161734268018e-05	7.217095075190424e-05	not-binder
KPIYHFMGT	HLA-A*26:01	0.00026093457180422777	0.00027763731231671547	not-binder
VGEGAEARP	HLA-A*26:01	1.605307829291025e-05	2.765573884674783e-05	not-binder
GVHRVQRVP	HLA-A*26:01	0.00012759004257958395	0.00015485228196768407	not-binder
SKSFFVTPE	HLA-A*26:01	9.945826510958724e-06	1.4614804654655927e-05	not-binder
HVFFSLINW	HLA-A*26:01	0.0514221116900444	0.08060067495614041	not-binder
TVEELQRNV	HLA-A*26:01	0.009354370087385178	0.010360923535583363	not-binder
QAMIGKVAI	HLA-A*26:01	0.029246587929083034	0.047503237309549605	not-binder
HGGDVNFEV	HLA-A*26:01	6.562553278399719e-05	6.71559528664636e-05	not-binder
LEKAAAELA	HLA-A*26:01	1.3493719891166655e-05	1.695049997161155e-05	not-binder
IAECHMLLP	HLA-A*26:01	0.000295430164528554	0.0005624885509181277	not-binder
FHAIAKHKR	HLA-A*26:01	0.001785792112133322	0.003481952597780065	not-binder
FDSIYAMNR	HLA-A*26:01	0.00898562332149595	0.013590754041943398	not-binder
GFQGTIKRH	HLA-A*26:01	0.000672986105540474	0.0010994498458666074	not-binder
VAKNKKMKK	HLA-A*26:01	4.313100170550421e-05	5.356736197451555e-05	not-binder
ECGIGLGSF	HLA-A*26:01	0.06331550711183809	0.06468701143910424	not-binder
LAINNKLVE	HLA-A*26:01	0.00015789749154553333	0.00016547451815641804	not-binder
KYGHIVHSN	HLA-A*26:01	8.097718441268942e-06	7.328330789009274e-06	not-binder
DDNRFFHLR	HLA-A*26:01	0.013602755780266308	0.019061474564558794	not-binder
QKKLQAKGI	HLA-A*26:01	0.0001218733567839081	0.0001417058038882377	not-binder
AEFHGDNNL	HLA-A*26:01	0.0011568083522433882	0.0018592401078622544	not-binder
AYSATARAS	HLA-A*26:01	0.00010243160844538579	0.00012001200187076242	not-binder
IVTTLEQRI	HLA-A*26:01	0.0033636038220720365	0.003821690621753407	not-binder
FAIAGSGKN	HLA-A*26:01	0.0033745098302460975	0.0036262544455722807	not-binder
RRGRAITGS	HLA-A*26:01	1.7546605052926047e-05	2.5420390636718475e-05	not-binder
HITVPQLRA	HLA-A*26:01	0.0008589128987296135	0.0014809502291917038	not-binder
DSAEVALYR	HLA-A*26:01	0.30221940875053405	0.24485957622243645	not-binder
LLDGELDSL	HLA-A*26:01	0.0002866596002888855	0.0003383440425054073	not-binder
GKYVPPFLK	HLA-A*26:01	1.9317389352346837e-05	3.3515448564184745e-05	not-binder
FIAQATNSQ	HLA-A*26:01	0.05748956526367692	0.10043853066767242	not-binder
ALVDSMQPG	HLA-A*26:01	0.007074818587349796	0.011380529684052978	not-binder
DMHRAGVNH	HLA-A*26:01	0.002037288918018021	0.002439384229217044	not-binder
SLHMTIQTA	HLA-A*26:01	0.0007884819076934945	0.0008640194543824121	not-binder
AFAGLGGLL	HLA-A*26:01	0.012567393969220575	0.016841021380764886	not-binder
ASFATYQRE	HLA-A*26:01	1.127022851505899e-05	1.0975922461422163e-05	not-binder
DRETAKFFE	HLA-A*26:01	7.327479384284796e-05	0.00011982306440188909	not-binder
IARLMMCMK	HLA-A*26:01	0.0011864233725646044	0.0013897067673624486	not-binder
PTKCQYGRP	HLA-A*26:01	0.0004159035156945379	0.0006802799115763113	not-binder
EAFILYLRE	HLA-A*26:01	0.00039747140006298756	0.0005789754317950366	not-binder
FINDLDAGA	HLA-A*26:01	0.01278867724322481	0.016415905588205614	not-binder
VAGRVLADG	HLA-A*26:01	0.00014677655478751404	0.0002410687960907803	not-binder
RLNLLHVLV	HLA-A*26:01	0.002764542533077474	0.0033135547943177394	not-binder
KIKDIQTLY	HLA-A*26:01	0.1402144033461809	0.07639765171062582	not-binder
LMGDDIYFI	HLA-A*26:01	0.006032162625342607	0.007160866621648217	not-binder
MDQLEQRVS	HLA-A*26:01	3.0335024348460138e-05	2.863160720323761e-05	not-binder
ARLSSLGLL	HLA-A*26:01	7.572989138679987e-05	5.5932325136404046e-05	not-binder
MIEEAVRLG	HLA-A*26:01	0.0009358493573927262	0.0015410640742032228	not-binder
EQKLEPRHA	HLA-A*26:01	0.0001421019623123243	0.00012548755449308003	not-binder
RNARYFTPA	HLA-A*26:01	0.00043676951716449254	0.0007629239229953781	not-binder
VRLGAEYVD	HLA-A*26:01	4.577538205670084e-05	8.499826701738858e-05	not-binder
RCPVPAPRP	HLA-A*26:01	0.0001290050534976217	0.0002468881672954371	not-binder
KDEETNWYT	HLA-A*26:01	5.276030485745764e-05	6.58625162616685e-05	not-binder
TEEGQVFTF	HLA-A*26:01	0.011480574333108961	0.0065028493391158975	not-binder
SVYSAKLAR	HLA-A*26:01	0.017392178438603877	0.01162471302552489	not-binder
LKISEGCNH	HLA-A*26:01	0.0001719109071080638	0.00022364765962443187	not-binder
AGIYKLPKN	HLA-A*26:01	9.09906668905336e-05	0.00015541289447090163	not-binder
AFQGTKVFV	HLA-A*26:01	0.000673339829154429	0.0007692766267251179	not-binder
LLEDRANTL	HLA-A*26:01	0.0034388026838996664	0.006412169362423974	not-binder
CPLTSESSW	HLA-A*26:01	0.0009411393082700669	0.0005448277662827357	not-binder
RTIVQDLME	HLA-A*26:01	9.64914395555326e-05	0.00018536918518218874	not-binder
GKVTRVLPD	HLA-A*26:01	4.5319721431846816e-05	7.982880832424143e-05	not-binder
VYHLEGGVL	HLA-A*26:01	0.0014672543056519771	0.0025951542898175976	not-binder
KKDLIIQLI	HLA-A*26:01	5.6327520053400806e-05	8.548512044429191e-05	not-binder
AGEKDKIEA	HLA-A*26:01	4.508306858497235e-07	4.046769671201929e-07	not-binder
VEVDISKDR	HLA-A*26:01	0.0044507653951427525	0.007375901769842694	not-binder
YSVGHNCVY	HLA-A*26:01	0.9213533282279969	0.05947907092913744	binder
QAETETVAG	HLA-A*26:01	0.00030737982135394806	0.000482953167930939	not-binder
LMAANPASL	HLA-A*26:01	0.0033533493959112095	0.0038384573207980353	not-binder
VVNGTSVGL	HLA-A*26:01	0.023719133844133468	0.022688530480575987	not-binder
NLEDFNKMV	HLA-A*26:01	0.0014702601300086826	0.0019581868784937515	not-binder
HDYLKTICP	HLA-A*26:01	3.32044417184818e-05	4.514078391034457e-05	not-binder
FPGLPNVGV	HLA-A*26:01	0.00033297875997959634	0.0005320315384390094	not-binder
GLCNGCQLM	HLA-A*26:01	0.004716733377426863	0.0036561276184373225	not-binder
STEPQELVT	HLA-A*26:01	2.663725332041622e-05	3.5655612810673235e-05	not-binder
KIMYSHLIS	HLA-A*26:01	0.00012137343558435987	0.0001678404537691208	not-binder
RLNRLGTTP	HLA-A*26:01	0.00027304550826959815	0.0005206103627609102	not-binder
SLMATFTPE	HLA-A*26:01	0.0016524607890460175	0.002226776203166787	not-binder
RAMDATWMQ	HLA-A*26:01	0.0027684015693012045	0.005194591860287781	not-binder
PVEKSFPKP	HLA-A*26:01	0.0001203109017751558	0.00014355837043210175	not-binder
AQIGALLSA	HLA-A*26:01	0.0354500297922641	0.060564710872715054	not-binder
IHEKKLSNL	HLA-A*26:01	0.00018648524505806562	0.00018369340956397677	not-binder
NSNSATIMT	HLA-A*26:01	0.00086679087585253	0.00142936951097824	not-binder
GFNRLNNLK	HLA-A*26:01	0.0005083868616013787	0.0006197249565666969	not-binder
ELNISKAST	HLA-A*26:01	0.0024531051494705025	0.003450784943533884	not-binder
MIFFLTGKI	HLA-A*26:01	0.14238253044895827	0.11368348476290227	not-binder
DYLQGAVWV	HLA-A*26:01	0.003869492116064066	0.0055414431678570105	not-binder
LFRKRIESL	HLA-A*26:01	0.00034726900883015334	0.0005368688466062249	not-binder
YQKLVKGHA	HLA-A*26:01	0.0001073444970586479	0.0001365378692644743	not-binder
ALLTSARDM	HLA-A*26:01	0.0008654630456533142	0.0012186057989909118	not-binder
DKITKDLNF	HLA-A*26:01	0.010059894761070609	0.008304956993868129	not-binder
STEPQELVT	HLA-A*26:01	2.663725332041622e-05	3.5655612810673235e-05	not-binder
YSQTDFSQL	HLA-A*26:01	0.01524109491147101	0.012462257315314772	not-binder
VFVLDVSAA	HLA-A*26:01	0.0005181685556181037	0.0005363657884171136	not-binder
NLLLPHLHP	HLA-A*26:01	8.676692395965801e-05	0.00012478064666612693	not-binder
DFAKRAYDV	HLA-A*26:01	0.0008467559825476201	0.0007335449542619888	not-binder
VYDELLENG	HLA-A*26:01	0.00011765968560419892	0.00017801898165871428	not-binder
RQRNEATNL	HLA-A*26:01	0.0009304927225457504	0.0006512794016654534	not-binder
GNFKDALEL	HLA-A*26:01	0.00037248886642373693	0.0003388218556399563	not-binder
KEHMHDDLR	HLA-A*26:01	0.0001418785281002355	0.0001205356422428977	not-binder
QRSVRRFQE	HLA-A*26:01	1.420183494127425e-06	2.573044981294522e-06	not-binder
NSKIIIKRI	HLA-A*26:01	0.0028209192110807634	0.0030916872028529502	not-binder
EDDSAIVTE	HLA-A*26:01	0.00012873666977282207	0.00020585032669007505	not-binder
LAGTVSGVP	HLA-A*26:01	0.0011572643847792107	0.0022704651000987177	not-binder
AWASASTFR	HLA-A*26:01	0.0008608024430444061	0.0009901598202815163	not-binder
GTARITETI	HLA-A*26:01	0.005512199201621115	0.004450544809297373	not-binder
NNTIVIAAG	HLA-A*26:01	0.0026683810926158456	0.0032628569540746675	not-binder
PTTPSNPRS	HLA-A*26:01	0.00026789946350618264	0.00035882701554591437	not-binder
RSTILPQFV	HLA-A*26:01	0.0015786830653951255	0.0024423194624909775	not-binder
SEALHGVAG	HLA-A*26:01	0.0006645031390725365	0.0010467172156982654	not-binder
IEYGLGDLM	HLA-A*26:01	0.0006601188830245519	0.0005792116632286747	not-binder
LLSTKSSEI	HLA-A*26:01	0.0002902766021406933	0.00043494843209834923	not-binder
RDVFTMGAR	HLA-A*26:01	0.002284722381057236	0.002542843474265454	not-binder
HNVDKEFYI	HLA-A*26:01	0.0083257352351211	0.010148802470228676	not-binder
ADFIEWSIV	HLA-A*26:01	0.00092729701227654	0.0007980517584509629	not-binder
ISSVHQQIP	HLA-A*26:01	1.9560118043944474e-05	1.4558950519401908e-05	not-binder
DKAGSPRAY	HLA-A*26:01	0.015365814929828048	0.017230639704769915	not-binder
LYQYAQELI	HLA-A*26:01	0.0004651639375879313	0.0004513157567723161	not-binder
GAFNQLLFR	HLA-A*26:01	0.012973412809515139	0.0216887602807607	not-binder
DPLKGALKK	HLA-A*26:01	0.0022025177421639342	0.0035055727885026644	not-binder
LSIWVASCQ	HLA-A*26:01	0.0021785587931059925	0.002527315919235481	not-binder
FEALKAAKD	HLA-A*26:01	0.00015134943389512047	0.00019434132393902358	not-binder
DFKRNKDNI	HLA-A*26:01	0.0004628824630344752	0.0004936913033429498	not-binder
RLMHTVIAD	HLA-A*26:01	8.963641555581603e-05	0.00017321562093797451	not-binder
YAVVLGGSK	HLA-A*26:01	0.05384813845157623	0.03906945075180361	not-binder
MFLSSVGSG	HLA-A*26:01	0.005416910648005669	0.00642179548909307	not-binder
FLAIEPLDN	HLA-A*26:01	0.00012549831739789853	0.00021114835943097346	not-binder
TNEQDLANR	HLA-A*26:01	0.0023316557949328853	0.004087543595468526	not-binder
VVTVNSVFD	HLA-A*26:01	7.69443341596343e-05	6.961298148456915e-05	not-binder
TYQDKESIF	HLA-A*26:01	0.01491243535419926	0.011833493217001402	not-binder
RSGTTIAAG	HLA-A*26:01	0.0008995632341651571	0.0017043989516480054	not-binder
LMTIYEEYG	HLA-A*26:01	0.0006217851304909594	0.000989929895930732	not-binder
EGPVYQAGT	HLA-A*26:01	0.004354058693104434	0.00658127956592158	not-binder
DLSGAYRFS	HLA-A*26:01	0.007243815984475077	0.008671878538835786	not-binder
GDEISEKLL	HLA-A*26:01	6.129945276889259e-06	6.7037358738885976e-06	not-binder
PLIISGPTE	HLA-A*26:01	0.00017440624405935524	0.00033413578939258895	not-binder
ARKERSQEE	HLA-A*26:01	1.8876667658818125e-06	2.0615470272506405e-06	not-binder
TQDKEAGDG	HLA-A*26:01	0.00021290701134977705	0.00034407485724820475	not-binder
IDFLVAECQ	HLA-A*26:01	0.00012848830657326006	0.00019117370843549226	not-binder
FVSAIECRP	HLA-A*26:01	0.005101326802650874	0.003819317951583674	not-binder
INEDFFNGH	HLA-A*26:01	0.0009325497569989238	0.0017325512763712344	not-binder
VPPRRMGYS	HLA-A*26:01	0.00010415317619134612	0.00015479862343462217	not-binder
PTLSTLPPD	HLA-A*26:01	0.00021921843404015817	0.00036780513952740956	not-binder
AVVAGVEQV	HLA-A*26:01	0.03415504572913051	0.050990700691963056	not-binder
SITRQATNH	HLA-A*26:01	0.0037900181124200572	0.006739375662814931	not-binder
DGRLVEIIE	HLA-A*26:01	2.859990213642809e-05	3.769026168415828e-05	not-binder
RQGDRGVIF	HLA-A*26:01	0.010534316114717512	0.019339158917984156	not-binder
VLALLNSAG	HLA-A*26:01	0.0021990004370081805	0.0027967873472448967	not-binder
RDWWAVTHA	HLA-A*26:01	8.154269396384168e-06	1.2171073073646349e-05	not-binder
RDFQKLERE	HLA-A*26:01	3.209326926096878e-05	4.1939560129321065e-05	not-binder
EASNRAAEQ	HLA-A*26:01	0.012095151222479218	0.011882325002188677	not-binder
PRDPLHGVA	HLA-A*26:01	1.0447689834491847e-06	7.930077454372928e-07	not-binder
IDESVAAKA	HLA-A*26:01	1.5637286307391972e-05	2.323636651962586e-05	not-binder
VRGQHTKNN	HLA-A*26:01	7.671426199418185e-06	1.0938143553894142e-05	not-binder
DTPQGFLYE	HLA-A*26:01	0.047825236892094836	0.03722041081494373	not-binder
DAFSLVSDA	HLA-A*26:01	0.01064946570986649	0.016113830650892853	not-binder
GYPGARYYG	HLA-A*26:01	0.0053825026834601886	0.008613156870429068	not-binder
RGASADPFV	HLA-A*26:01	0.0002445471753542705	0.0004116571421568939	not-binder
REVLVDHVV	HLA-A*26:01	0.00014714359994982829	0.00021997781315614168	not-binder
QQLEPLYLN	HLA-A*26:01	0.0004655340439057909	0.00044349283028390904	not-binder
VKIFKTSIM	HLA-A*26:01	0.00029626471462051995	0.0003487631440931391	not-binder
HPTTLILIS	HLA-A*26:01	0.004004705637635197	0.0077735197130947	not-binder
KYDMDYCCG	HLA-A*26:01	0.0002805320444971393	0.0003798605408903325	not-binder
TQRMLGASL	HLA-A*26:01	0.006817715760553256	0.005536025722802639	not-binder
IYNPVIYIC	HLA-A*26:01	0.006155235603728215	0.008324903496355115	not-binder
YSRVMYEAL	HLA-A*26:01	0.01535503964551026	0.01578758264117537	not-binder
PEEKDAKAK	HLA-A*26:01	0.00011367879507702127	0.00011875743792237993	not-binder
SQLHERVFG	HLA-A*26:01	0.0007259347066792543	0.0009613209452815384	not-binder
SYSFEFDLM	HLA-A*26:01	0.015402072644792496	0.017502409104638933	not-binder
MDAHWWRRI	HLA-A*26:01	0.0012066630533809075	0.0020365173556590958	not-binder
LTITPIVRH	HLA-A*26:01	0.0026729036261485817	0.004687696754871526	not-binder
QFGTPTDIY	HLA-A*26:01	0.0029014591054874472	0.0036281809309372712	not-binder
KQPIVLIAG	HLA-A*26:01	6.828770666231777e-05	7.30538405985934e-05	not-binder
LSSSSSSSS	HLA-A*26:01	0.00036219295080617273	0.0007049332230915432	not-binder
SPAYHMVVE	HLA-A*26:01	5.1883162177546184e-05	8.847846584244703e-05	not-binder
FLFFLVANA	HLA-A*26:01	0.00805037727236595	0.008625835724643842	not-binder
RFTRNEFNL	HLA-A*26:01	0.0010260781278702779	0.0013915047259826922	not-binder
GQLKRGDYQ	HLA-A*26:01	0.0002998813298063396	0.00032207907097209855	not-binder
TGLWQISGR	HLA-A*26:01	0.00176406771861366	0.0017735274934609748	not-binder
GFVETRQQL	HLA-A*26:01	0.004480411870463286	0.007259413493951773	not-binder
SARFWLIDC	HLA-A*26:01	0.001501775965152774	0.0015780750083091734	not-binder
GKGQLAQAK	HLA-A*26:01	6.212324477252728e-05	6.115990888195559e-05	not-binder
SSLQAFCAL	HLA-A*26:01	0.008286762959323823	0.0063738587604959636	not-binder
GNSTAIQEL	HLA-A*26:01	0.00011403008817865157	0.00021740512695794177	not-binder
SERQLSTEK	HLA-A*26:01	0.0002467719801643398	0.0003431155449360172	not-binder
TMLKWTVER	HLA-A*26:01	0.01288940863122363	0.022808970433712335	not-binder
QTLRKALYT	HLA-A*26:01	0.0038593159524225483	0.006681612085199244	not-binder
ANAEALNNL	HLA-A*26:01	0.0016703210556443082	0.0014602287772424417	not-binder
ALSSIASEI	HLA-A*26:01	0.0012738132600134122	0.0014886373117123652	not-binder
RQPGRALVV	HLA-A*26:01	0.0011593452383749537	0.00142559166226082	not-binder
FSHLATDFP	HLA-A*26:01	0.0007447396701876219	0.0012468641248980217	not-binder
LPKAKELRR	HLA-A*26:01	0.00013085382715187916	0.00022931608851138501	not-binder
LARAGPPPS	HLA-A*26:01	0.0027097779373093543	0.005018021513232694	not-binder
NRLVEHDSG	HLA-A*26:01	1.9147087313764466e-05	2.305453261303376e-05	not-binder
DKASLQKVV	HLA-A*26:01	0.0017770669120594107	0.003380602044299639	not-binder
SESSLAEAE	HLA-A*26:01	6.292626358277431e-05	6.668136987858541e-05	not-binder
VTIKCGSDK	HLA-A*26:01	0.006170810796821735	0.007705646346657792	not-binder
FDVNGYIVG	HLA-A*26:01	0.0026839983673440314	0.005075879535708006	not-binder
YDLSKWTEF	HLA-A*26:01	0.03909741416282486	0.030468568698183554	not-binder
GSKASLHIG	HLA-A*26:01	0.0013115161764318372	0.0015609627277362137	not-binder
TALRNFAVE	HLA-A*26:01	0.00014089508869841172	0.00015890949088897055	not-binder
TADHGNAEQ	HLA-A*26:01	9.73745975019008e-05	0.0001241374235813238	not-binder
RYVVIFGEN	HLA-A*26:01	0.00021553746134657105	0.0003640025590081225	not-binder
QRHVVIADR	HLA-A*26:01	3.90712945283235e-05	4.233465293474033e-05	not-binder
ELLAHPEIA	HLA-A*26:01	0.0016105984475871082	0.0016444310091731998	not-binder
GFEVIGYIP	HLA-A*26:01	9.086318746085454e-05	0.00010595707616651982	not-binder
AGLDYYNHN	HLA-A*26:01	0.0003163555212061908	0.000604817123540577	not-binder
SVKATTNET	HLA-A*26:01	0.003056370443664491	0.003944971691936604	not-binder
DDAERSSSD	HLA-A*26:01	0.0002822519845644411	0.00042265045971692745	not-binder
LQPSEYGFF	HLA-A*26:01	0.00750934684620006	0.006585981497097872	not-binder
FTKELFTTT	HLA-A*26:01	0.16190736941061915	0.13277317245879328	not-binder
DDASLMERV	HLA-A*26:01	0.008894508369849063	0.011608764146959868	not-binder
IKKEGESGR	HLA-A*26:01	0.000674501860657628	0.0012385132030778999	not-binder
EKKDNLYWE	HLA-A*26:01	0.00044680702592980737	0.0004027819091335815	not-binder
KVTLGPKGR	HLA-A*26:01	0.0012954259262187406	0.0013380035656448514	not-binder
IPNLAGLRV	HLA-A*26:01	0.00038249842184541195	0.0005291981782837452	not-binder
PADAGEFSR	HLA-A*26:01	0.0001330253644468371	0.00013825914008739042	not-binder
GAGPFQNFF	HLA-A*26:01	0.0052403298817807805	0.0055315626951296494	not-binder
LPLQNFEAR	HLA-A*26:01	0.0010938184286164443	0.001194719908974669	not-binder
NQRPIVKVG	HLA-A*26:01	6.169690755086776e-05	8.361410762471149e-05	not-binder
KKADIIMIL	HLA-A*26:01	0.00113493431617826	0.002101289466082389	not-binder
ARRVEQLTW	HLA-A*26:01	9.232990792042983e-05	0.00018099542502150417	not-binder
LLTFSSATE	HLA-A*26:01	0.0005578751969554041	0.0011029454839054035	not-binder
AAPSADETP	HLA-A*26:01	5.291651230698857e-05	0.00010038107697886347	not-binder
TKNGSLCYK	HLA-A*26:01	0.0018646904512479522	0.0033983963871991063	not-binder
HNGSVKANP	HLA-A*26:01	7.858053377305308e-05	0.00010242209110922634	not-binder
SVQQMIQLA	HLA-A*26:01	0.009908180797174282	0.01911802172118991	not-binder
PKVAASVQE	HLA-A*26:01	5.247281704612305e-06	6.311802015332907e-06	not-binder
LTTIPFLKN	HLA-A*26:01	0.0002792425792449649	0.0003547511498645819	not-binder
NEGVLADIA	HLA-A*26:01	3.958401843622284e-05	5.954348020521721e-05	not-binder
MQIFTVADV	HLA-A*26:01	0.016505724104354157	0.022990648793907723	not-binder
HQPATSITS	HLA-A*26:01	0.0001928904283886368	0.00017877525053450067	not-binder
EVSAQIRDI	HLA-A*26:01	0.3569415435194969	0.249714538763818	not-binder
GVVSTPDHR	HLA-A*26:01	0.04993916665515315	0.08202626275570966	not-binder
QHKGYPTAF	HLA-A*26:01	0.007012029344332404	0.008380068806512266	not-binder
LPLSTTFRL	HLA-A*26:01	0.0003106837652012473	0.0002846606317009314	not-binder
EGKTERTES	HLA-A*26:01	0.0005734188046905509	0.0007339064500578617	not-binder
LIAPNRHRK	HLA-A*26:01	0.00011815037887039637	0.00010487425135249093	not-binder
IHSLYSNKE	HLA-A*26:01	7.410901502118706e-05	0.00014146026885665197	not-binder
ERIIELELT	HLA-A*26:01	0.00010701965438866256	0.0001825583894504823	not-binder
DDYLEGKTL	HLA-A*26:01	0.00019599642603793655	0.00020727968114599032	not-binder
EIVGMVFYG	HLA-A*26:01	0.23743071779608727	0.1174727135137649	not-binder
DSDTFPSEN	HLA-A*26:01	2.587674532534834e-05	3.481600081733729e-05	not-binder
RILALARKH	HLA-A*26:01	0.00027855868214287093	0.0003910223926885582	not-binder
QPLLQPGNH	HLA-A*26:01	0.00014841794734365976	0.0001784295270997029	not-binder
INSLYSNKD	HLA-A*26:01	7.140527338265202e-05	0.00012645096553264918	not-binder
LLLALLIFY	HLA-A*26:01	0.01256064983899705	0.013888807454597162	not-binder
LTDEQLSAL	HLA-A*26:01	0.003206744462477218	0.0034012546910239002	not-binder
EMMDLKLAV	HLA-A*26:01	0.19819476846605538	0.2530857526750623	not-binder
FLRENLRAL	HLA-A*26:01	0.03134323722915724	0.035501169185529806	not-binder
ALVSAPSAE	HLA-A*26:01	0.00018335500504385038	0.00035866333126719516	not-binder
EHYDNRDTG	HLA-A*26:01	0.00017013147586898426	0.0002024627286563399	not-binder
SKEEARINW	HLA-A*26:01	0.00022041154445560097	0.00037751438804459653	not-binder
SNISSWWNF	HLA-A*26:01	0.09753931798040867	0.10173297022278048	not-binder
LPLLVGGPD	HLA-A*26:01	0.0001805501724282843	0.00030245343299237497	not-binder
RNLLGSTES	HLA-A*26:01	3.5333182291474865e-05	5.870046063615975e-05	not-binder
LKAVELISD	HLA-A*26:01	8.188554451482588e-06	1.0910428614550609e-05	not-binder
IRFPIGTAP	HLA-A*26:01	2.1203971433917702e-05	3.037864437438801e-05	not-binder
IPGTRGRQR	HLA-A*26:01	6.371350759906135e-05	8.572093512997955e-05	not-binder
TCICCGRKK	HLA-A*26:01	0.0003421996369319835	0.0002651324002132019	not-binder
VLGKIWKLA	HLA-A*26:01	7.985899649156635e-05	0.000143678341457709	not-binder
ELYCQGNST	HLA-A*26:01	0.06950260130106471	0.09434638760197255	not-binder
GALVFSYNL	HLA-A*26:01	0.003980068752571242	0.007485415679066343	not-binder
GNSQGKSVI	HLA-A*26:01	0.0011065159070653863	0.002147517510396029	not-binder
LIMPFVDNM	HLA-A*26:01	0.11975227799266577	0.17554906292419353	not-binder
VVGETLFAA	HLA-A*26:01	0.0008787606489931932	0.0010053187842612346	not-binder
SSFTINNFV	HLA-A*26:01	0.03421217465147493	0.02494548229443363	not-binder
GSYIARNAV	HLA-A*26:01	0.003832539611107677	0.004794817234240201	not-binder
LEKVGEESV	HLA-A*26:01	0.0001843309461037279	0.00021322235316664765	not-binder
RLSRNYFGY	HLA-A*26:01	0.009200105858508324	0.013558364740432073	not-binder
HALSRPLEC	HLA-A*26:01	0.0007634909241460263	0.0009881840521062098	not-binder
EPEHVGKIF	HLA-A*26:01	0.024623424017045183	0.01793065511825021	not-binder
RIDIGGIHT	HLA-A*26:01	2.0495961109689986e-05	2.6549238916658815e-05	not-binder
HSNIIASQI	HLA-A*26:01	0.02131297594169155	0.01699056215078268	not-binder
ARARPTQRV	HLA-A*26:01	1.4723949691486381e-06	1.7032076099257922e-06	not-binder
IQNYRGRKQ	HLA-A*26:01	2.6787011222495494e-06	1.4842271454585288e-06	not-binder
PVVGALEIP	HLA-A*26:01	0.00013343959185290187	0.00019517183941336334	not-binder
IFRPKHTRI	HLA-A*26:01	0.00015170965234574397	0.00024155595534577502	not-binder
QIFVSHIYA	HLA-A*26:01	0.005489853884800766	0.005488878761235781	not-binder
STQKFSSNV	HLA-A*26:01	0.07751552080735565	0.08389200635053744	not-binder
KNIKAATNL	HLA-A*26:01	0.0005120479753799145	0.000542203645278571	not-binder
LLKAINVIE	HLA-A*26:01	5.710607949538371e-05	6.948967749706855e-05	not-binder
ECQAMEVCQ	HLA-A*26:01	0.0004453812714062533	0.0006823626182196726	not-binder
LGEPVFDRL	HLA-A*26:01	0.00011931795254440657	0.0002192858848026232	not-binder
NTALTHHLD	HLA-A*26:01	0.0003321409527742958	0.00043585263107776055	not-binder
VDAFGEKIK	HLA-A*26:01	0.0005923729486767115	0.0010493332541528096	not-binder
LFKWIEERR	HLA-A*26:01	0.0002807320168777938	0.0003344722170818477	not-binder
LSVTGLAGP	HLA-A*26:01	0.0009959039563199213	0.0019297559258567509	not-binder
GGKQLIDTV	HLA-A*26:01	0.00042252656991195183	0.0006156658818103418	not-binder
VYSSLMSAS	HLA-A*26:01	0.0009136725140335589	0.0014884654121110894	not-binder
IFNEAIPQD	HLA-A*26:01	0.00013015468689445698	0.00016578780865309965	not-binder
DVGQPQPGR	HLA-A*26:01	0.16906661838293074	0.11583437622628878	not-binder
MHGERDLLL	HLA-A*26:01	8.653229290196407e-05	0.00013584847905605876	not-binder
LQVLASDPA	HLA-A*26:01	0.0001150939331452605	0.00013897902607902545	not-binder
NEANTGGQW	HLA-A*26:01	0.031368806539103386	0.017402291960533438	not-binder
PDEDTSEDE	HLA-A*26:01	5.384093664673184e-06	9.508867953452806e-06	not-binder
IFNILSGIA	HLA-A*26:01	0.004493940017709974	0.007310442768015455	not-binder
PTGGPPVVT	HLA-A*26:01	0.00010155393389936762	0.00020028940560291582	not-binder
MTQANMMET	HLA-A*26:01	0.008978964568814262	0.008014623304915286	not-binder
RFLAREPEA	HLA-A*26:01	4.589962421022165e-05	5.584377874926254e-05	not-binder
SKRRPAHKG	HLA-A*26:01	2.4133707495442353e-06	1.8351924011156493e-06	not-binder
IPQESQKTR	HLA-A*26:01	0.0009208385908031858	0.0014135908623792422	not-binder
HHLLPWKKI	HLA-A*26:01	0.00016254205993391225	0.0003132448134709854	not-binder
LKGINKELD	HLA-A*26:01	1.8971575363124772e-06	2.682331090813398e-06	not-binder
RVKKSRTCL	HLA-A*26:01	0.003961853799773962	0.003020227573246296	not-binder
VSHHEPESP	HLA-A*26:01	2.0645461844992496e-05	3.446539573150476e-05	not-binder
SGAGTDRIT	HLA-A*26:01	1.8194935160642522e-05	1.9798867694844987e-05	not-binder
FKTWSQTSI	HLA-A*26:01	0.0003531817209932342	0.0004334294860747189	not-binder
MQFYYDALL	HLA-A*26:01	0.016449302434921265	0.014768598219131915	not-binder
LTVPNGEDK	HLA-A*26:01	0.0009481261102337157	0.0010848883320021825	not-binder
LEQMMNQLQ	HLA-A*26:01	0.002099262873142038	0.0030451512257261885	not-binder
LGHPQETRQ	HLA-A*26:01	2.199090474732657e-05	3.904344910030808e-05	not-binder
FVTSYNSRK	HLA-A*26:01	0.011636930403130918	0.021592248280604142	not-binder
RIMGDSDGV	HLA-A*26:01	0.004013951205578792	0.004791720708108755	not-binder
DKHLRFAWW	HLA-A*26:01	0.00021750692319528754	0.000353455007053844	not-binder
TVFHAGNKL	HLA-A*26:01	0.20675873641885117	0.22582093942850062	not-binder
IYKGTFLPF	HLA-A*26:01	0.04700166005641222	0.06109978761483447	not-binder
DTDSEHSAA	HLA-A*26:01	0.0001940595983656479	0.00017932204004632562	not-binder
RVNLALMEE	HLA-A*26:01	8.052843153905087e-05	0.00010752341760808285	not-binder
LDMPQGMIP	HLA-A*26:01	0.00015503258955504862	0.0001919423912302595	not-binder
PVRACRTHP	HLA-A*26:01	5.0370865523863274e-05	4.333260478266647e-05	not-binder
SFKEYKEGA	HLA-A*26:01	6.619695827794203e-05	9.129776418916311e-05	not-binder
DPKSLTHHK	HLA-A*26:01	0.0004302661946604225	0.0004588306230914657	not-binder
FSPQKTLQI	HLA-A*26:01	0.005310797356651164	0.005372420880786109	not-binder
TGTFLLTVY	HLA-A*26:01	0.035614241728944764	0.04171225274440901	not-binder
RITFQLELV	HLA-A*26:01	0.0031603207753505558	0.005769480814789088	not-binder
IRFIAKALV	HLA-A*26:01	1.1926756287283791e-05	1.4678802024378812e-05	not-binder
HRCEQANRH	HLA-A*26:01	2.05867869869647e-06	2.052444247460078e-06	not-binder
DFFIPFEFI	HLA-A*26:01	0.0038645435124635696	0.0026240069940946698	not-binder
NPGPPGPPG	HLA-A*26:01	0.015216789103578775	0.01905328914185548	not-binder
EPMEHLSSN	HLA-A*26:01	0.021722434216735566	0.02444805074445435	not-binder
DGRSPEPPG	HLA-A*26:01	0.0001857461030056129	0.0002443244308054498	not-binder
RKSSSSSGT	HLA-A*26:01	2.0991802281122852e-05	3.722911542482977e-05	not-binder
RCMYEAHFR	HLA-A*26:01	0.0005969692598768006	0.0011641496097747252	not-binder
LIAQTIAQY	HLA-A*26:01	0.6894893884658814	0.09856426620207527	binder
AALMVIDAA	HLA-A*26:01	0.0001463766072820838	0.00017646575511191343	not-binder
NSIIGWHST	HLA-A*26:01	0.0012307952012633905	0.0010559905698000153	not-binder
RKSIRIGPG	HLA-A*26:01	1.9237409310335353e-05	2.135579618115519e-05	not-binder
EVYPGVAKG	HLA-A*26:01	0.45364773720502855	0.38201132104200647	ambiguous
LYEKFPKAN	HLA-A*26:01	0.00019279857307878955	0.00037141154157201156	not-binder
TEMSGKEKQ	HLA-A*26:01	0.0016923201663246346	0.001960028884378144	not-binder
SPVLFQEAL	HLA-A*26:01	0.0005055896997873787	0.0005336987853751505	not-binder
ISELESKSE	HLA-A*26:01	7.170415216498083e-06	6.825800272549132e-06	not-binder
PILGLPRIV	HLA-A*26:01	0.0005394011124820963	0.0010491103011169185	not-binder
MYGLRSRNQ	HLA-A*26:01	3.313773629756156e-05	4.012947033172413e-05	not-binder
LLDAIEKSK	HLA-A*26:01	0.0005057158714407261	0.0007157515275942085	not-binder
NKKTAQLLH	HLA-A*26:01	0.0004755773552183484	0.0009391638029108466	not-binder
TNNIKWFED	HLA-A*26:01	4.991371611176021e-05	6.539415306678962e-05	not-binder
SIIFIDEVD	HLA-A*26:01	0.000323890530266846	0.00038027865415142536	not-binder
KTALGLQRS	HLA-A*26:01	0.00024810501528058635	0.00033179619957834233	not-binder
TVFAYGPTG	HLA-A*26:01	0.009492608933942392	0.0145975312084622	not-binder
VDAALERAA	HLA-A*26:01	8.123283299443785e-06	1.2184433769938927e-05	not-binder
TPTLEYGAC	HLA-A*26:01	0.002922248175570985	0.003962222387807435	not-binder
MADTAVSHN	HLA-A*26:01	0.0001127773074200816	0.00011464907974891329	not-binder
NAPPPLLGF	HLA-A*26:01	0.03410152401775122	0.03497413521310021	not-binder
TIVMVTHSL	HLA-A*26:01	0.15516916066408157	0.14197178402612137	not-binder
KVKALLKDK	HLA-A*26:01	0.00023541179552921676	0.0002882727781034263	not-binder
VREIKYPKA	HLA-A*26:01	1.780925894490082e-06	1.7306722926387082e-06	not-binder
DETAPLPTE	HLA-A*26:01	0.013574335894600154	0.027035219225041592	not-binder
RFSFEHSIL	HLA-A*26:01	0.0009776207555205474	0.0012157844950725157	not-binder
YVTLGHRVK	HLA-A*26:01	0.002201628028920588	0.0027406412549413803	not-binder
GQTKDANVR	HLA-A*26:01	0.0020077816675957427	0.0019503760074150716	not-binder
AAIQASMAG	HLA-A*26:01	0.006190675687685143	0.009808114064934658	not-binder
NGVQIAIGT	HLA-A*26:01	0.00037450309352493605	0.0006821566178947538	not-binder
DYSRAYLHH	HLA-A*26:01	0.0004516052849794505	0.0007641263065352325	not-binder
VTAPAPAVD	HLA-A*26:01	0.0006282825311359375	0.0009686974668970725	not-binder
GLMREYYQY	HLA-A*26:01	0.14213070140685885	0.17489219392662922	not-binder
YGWVSATFA	HLA-A*26:01	0.0004243539496201265	0.0003523371013979396	not-binder
ALLLILSLM	HLA-A*26:01	0.0037341912029660307	0.004970471534327299	not-binder
GLEMGTVYH	HLA-A*26:01	3.624958607986173e-05	5.563798691438522e-05	not-binder
FGQPKGRSG	HLA-A*26:01	6.127559539539362e-05	7.53899032823849e-05	not-binder
KLTDIKNAT	HLA-A*26:01	7.20631499646629e-05	0.00010829086765126868	not-binder
PTACIGIIT	HLA-A*26:01	0.0004832514725421788	0.0005714776774351012	not-binder
ELAKQGIEV	HLA-A*26:01	0.16336010689847172	0.1527870175794581	not-binder
HTMPRWVKT	HLA-A*26:01	0.01771472976939208	0.03373421212175621	not-binder
LCMTATDTA	HLA-A*26:01	0.00010476011489686243	0.00012703084353546214	not-binder
CVGMFFTNR	HLA-A*26:01	0.07934962907993395	0.151781629228119	not-binder
YGDIGTSPL	HLA-A*26:01	0.0009742036155671486	0.0011285704886261618	not-binder
GGFGSVSGK	HLA-A*26:01	0.00822977309298949	0.011618452190918954	not-binder
DLINKTQDT	HLA-A*26:01	0.014804356545209885	0.017362426395677043	not-binder
LIKLNGIGA	HLA-A*26:01	0.0020314065938009662	0.0032193047434879427	not-binder
PANISGILA	HLA-A*26:01	1.5033676424991426e-05	1.609644632765254e-05	not-binder
AFINTVHNA	HLA-A*26:01	0.001491909801552538	0.002016746398565368	not-binder
HYGGLFIRM	HLA-A*26:01	0.004978487058542669	0.004072052164308725	not-binder
LSDDEVEKV	HLA-A*26:01	0.00020549064793158324	0.00025136693325744815	not-binder
HELTFLAWR	HLA-A*26:01	0.0007194259621428501	0.000552168263889282	not-binder
GRTYEFVCA	HLA-A*26:01	3.2686281176207146e-05	4.7398554598523785e-05	not-binder
KARSLGNIV	HLA-A*26:01	0.0014711803424656722	0.001995701734343664	not-binder
NQDVINAVE	HLA-A*26:01	2.7060355919084066e-05	2.9859545649930563e-05	not-binder
PFTYSRNRS	HLA-A*26:01	2.181941475658533e-05	2.5178541806536948e-05	not-binder
TPFVPYEIT	HLA-A*26:01	0.00016685719157294443	0.0003198811662369439	not-binder
AFRQGMSNL	HLA-A*26:01	0.0040740458154232325	0.004655351731600427	not-binder
IQKVKKEKE	HLA-A*26:01	0.0002052037757209746	0.0003903721443784955	not-binder
LPKYACPDL	HLA-A*26:01	0.0007380587584766118	0.0008981071754639105	not-binder
LLGTQCPNI	HLA-A*26:01	0.0012724402457024552	0.001486392973401879	not-binder
GYFIGDGDV	HLA-A*26:01	0.001005455702385838	0.0017031837491229892	not-binder
PNLISRKHT	HLA-A*26:01	2.1795700948212814e-05	3.762428168376183e-05	not-binder
HRLGIQAFE	HLA-A*26:01	6.276927655984866e-06	5.773719647867311e-06	not-binder
GFISVIAHL	HLA-A*26:01	0.02162538575939834	0.0305804714091281	not-binder
ITDNTHQIV	HLA-A*26:01	0.0025595235187211075	0.0031058027173917354	not-binder
ESVNECMEG	HLA-A*26:01	0.08765167258679867	0.07423990866089439	not-binder
GSFTDLCRG	HLA-A*26:01	0.006107487325789407	0.006254970351008721	not-binder
TLRQEGGLS	HLA-A*26:01	0.003845199226918794	0.003871837288137632	not-binder
FETLQIKGE	HLA-A*26:01	0.0005890845208341488	0.0008838952919803954	not-binder
EKDIHAALK	HLA-A*26:01	0.0016989194804409636	0.0032598202384822987	not-binder
NNNLRQFKL	HLA-A*26:01	0.0004097781413292978	0.0006028695241008637	not-binder
[truncated: 5,731 more rows]
