# Supplementary material for: Peptidome Surveillance Across Evolving SARS-CoV-2 Lineages Reveals HLA Binding Conservation in Nucleocapsid Among Variants With Most Potential for T-Cell Epitope Loss in Spike
Source: Front Immunol. 2022 Jun 23;13:918928. doi: 10.3389/fimmu.2022.918928 (PMC9260595; doi:10.3389/fimmu.2022.918928)
Supplement: Supplementary file 5 [file DataSheet_5.csv]

	cluster_label	selected
HLA-A*01:01	23	TRUE
HLA-A*01:02	23	TRUE
HLA-A*01:03	23	FALSE
HLA-A*01:06	23	FALSE
HLA-A*01:09	23	FALSE
HLA-A*01:100	23	FALSE
HLA-A*01:101	23	FALSE
HLA-A*01:104	23	FALSE
HLA-A*01:106	23	FALSE
HLA-A*01:113	23	FALSE
HLA-A*01:115	23	FALSE
HLA-A*01:132	23	FALSE
HLA-A*01:134	10	FALSE
HLA-A*01:137	23	FALSE
HLA-A*01:143	23	FALSE
HLA-A*01:144	23	FALSE
HLA-A*01:150	23	FALSE
HLA-A*01:164	23	FALSE
HLA-A*01:165	23	FALSE
HLA-A*01:169	23	FALSE
HLA-A*01:17	10	FALSE
HLA-A*01:185	23	FALSE
HLA-A*01:188	23	FALSE
HLA-A*01:19	23	FALSE
HLA-A*01:190	23	FALSE
HLA-A*01:192	23	FALSE
HLA-A*01:195	23	FALSE
HLA-A*01:196	23	FALSE
HLA-A*01:197	23	FALSE
HLA-A*01:198	23	FALSE
HLA-A*01:199	23	FALSE
HLA-A*01:208Q	23	FALSE
HLA-A*01:21	23	FALSE
HLA-A*01:226	10	FALSE
HLA-A*01:229	10	FALSE
HLA-A*01:23	10	FALSE
HLA-A*01:239	23	FALSE
HLA-A*01:24	23	FALSE
HLA-A*01:25	23	FALSE
HLA-A*01:26	23	FALSE
HLA-A*01:29	23	FALSE
HLA-A*01:33	23	FALSE
HLA-A*01:35	23	FALSE
HLA-A*01:37	23	FALSE
HLA-A*01:38	23	FALSE
HLA-A*01:39	23	FALSE
HLA-A*01:40	23	FALSE
HLA-A*01:41	23	FALSE
HLA-A*01:43	23	FALSE
HLA-A*01:44	23	FALSE
HLA-A*01:48	23	FALSE
HLA-A*01:49	23	FALSE
HLA-A*01:51	23	FALSE
HLA-A*01:61	23	FALSE
HLA-A*01:64	10	FALSE
HLA-A*01:65	23	FALSE
HLA-A*01:66	23	FALSE
HLA-A*01:68	23	FALSE
HLA-A*01:69	23	FALSE
HLA-A*01:71	23	FALSE
HLA-A*01:72	23	FALSE
HLA-A*01:77	23	FALSE
HLA-A*01:81	23	FALSE
HLA-A*01:86	23	FALSE
HLA-A*01:92	23	FALSE
HLA-A*01:95	23	FALSE
HLA-A*01:98	23	FALSE
HLA-A*02:01	9	TRUE
HLA-A*02:02	9	TRUE
HLA-A*02:03	9	TRUE
HLA-A*02:04	9	FALSE
HLA-A*02:05	25	TRUE
HLA-A*02:06	25	TRUE
HLA-A*02:07	9	TRUE
HLA-A*02:08	24	FALSE
HLA-A*02:09	9	FALSE
HLA-A*02:10	25	FALSE
HLA-A*02:101	9	FALSE
HLA-A*02:102	9	FALSE
HLA-A*02:105	9	FALSE
HLA-A*02:110	9	FALSE
HLA-A*02:114	9	FALSE
HLA-A*02:118	9	FALSE
HLA-A*02:119	9	FALSE
HLA-A*02:11	9	TRUE
HLA-A*02:12	9	FALSE
HLA-A*02:121	9	FALSE
HLA-A*02:122	9	FALSE
HLA-A*02:123	9	FALSE
HLA-A*02:128	9	FALSE
HLA-A*02:129	24	FALSE
HLA-A*02:13	9	FALSE
HLA-A*02:131	9	FALSE
HLA-A*02:133	9	FALSE
HLA-A*02:136	9	FALSE
HLA-A*02:139	9	FALSE
HLA-A*02:14	25	FALSE
HLA-A*02:141	9	FALSE
HLA-A*02:146	9	FALSE
HLA-A*02:147	9	FALSE
HLA-A*02:149	9	FALSE
HLA-A*02:151	9	FALSE
HLA-A*02:153	9	FALSE
HLA-A*02:154	25	FALSE
HLA-A*02:158	9	FALSE
HLA-A*02:16	9	FALSE
HLA-A*02:160	9	FALSE
HLA-A*02:161	9	FALSE
HLA-A*02:163	9	FALSE
HLA-A*02:164	9	FALSE
HLA-A*02:165	9	FALSE
HLA-A*02:166	9	FALSE
HLA-A*02:169	24	FALSE
HLA-A*02:172	25	FALSE
HLA-A*02:173	9	FALSE
HLA-A*02:174	9	FALSE
HLA-A*02:176	9	FALSE
HLA-A*02:177	9	FALSE
HLA-A*02:17	9	FALSE
HLA-A*02:18	9	FALSE
HLA-A*02:180	25	FALSE
HLA-A*02:182	9	FALSE
HLA-A*02:183	9	FALSE
HLA-A*02:186	9	FALSE
HLA-A*02:188	9	FALSE
HLA-A*02:189	9	FALSE
HLA-A*02:19	9	FALSE
HLA-A*02:190	9	FALSE
HLA-A*02:193	9	FALSE
HLA-A*02:194	9	FALSE
HLA-A*02:197	9	FALSE
HLA-A*02:198	9	FALSE
HLA-A*02:199	9	FALSE
HLA-A*02:200	9	FALSE
HLA-A*02:202	9	FALSE
HLA-A*02:203	9	FALSE
HLA-A*02:205	9	FALSE
HLA-A*02:206	9	FALSE
HLA-A*02:207	9	FALSE
HLA-A*02:20	9	FALSE
HLA-A*02:211	9	FALSE
HLA-A*02:213	9	FALSE
HLA-A*02:214	9	FALSE
HLA-A*02:215	9	FALSE
HLA-A*02:221	9	FALSE
HLA-A*02:228	9	FALSE
HLA-A*02:229	25	FALSE
HLA-A*02:22	9	FALSE
HLA-A*02:230	9	FALSE
HLA-A*02:233	9	FALSE
HLA-A*02:235	9	FALSE
HLA-A*02:237	9	FALSE
HLA-A*02:242	9	FALSE
HLA-A*02:245	9	FALSE
HLA-A*02:246	9	FALSE
HLA-A*02:24	9	FALSE
HLA-A*02:25	9	FALSE
HLA-A*02:251	9	FALSE
HLA-A*02:259	25	FALSE
HLA-A*02:26	9	FALSE
HLA-A*02:260	9	FALSE
HLA-A*02:263	9	FALSE
HLA-A*02:267	9	FALSE
HLA-A*02:269	9	FALSE
HLA-A*02:27	9	FALSE
HLA-A*02:275	9	FALSE
HLA-A*02:28	25	FALSE
HLA-A*02:283	9	FALSE
HLA-A*02:289	9	FALSE
HLA-A*02:29	9	FALSE
HLA-A*02:291	9	FALSE
HLA-A*02:299	9	FALSE
HLA-A*02:30	9	FALSE
HLA-A*02:313	9	FALSE
HLA-A*02:315	9	FALSE
HLA-A*02:323	9	FALSE
HLA-A*02:324	25	FALSE
HLA-A*02:325	9	FALSE
HLA-A*02:33	9	FALSE
HLA-A*02:330	25	FALSE
HLA-A*02:338	9	FALSE
HLA-A*02:342	9	FALSE
HLA-A*02:343	9	FALSE
HLA-A*02:344	25	FALSE
HLA-A*02:348	9	FALSE
HLA-A*02:351	9	FALSE
HLA-A*02:35	9	FALSE
HLA-A*02:36	9	FALSE
HLA-A*02:360	9	FALSE
HLA-A*02:367	9	FALSE
HLA-A*02:377	9	FALSE
HLA-A*02:38	9	FALSE
HLA-A*02:380	9	FALSE
HLA-A*02:384	9	FALSE
HLA-A*02:39	9	FALSE
HLA-A*02:390	9	FALSE
HLA-A*02:391	9	FALSE
HLA-A*02:392	9	FALSE
HLA-A*02:393	9	FALSE
HLA-A*02:394	9	FALSE
HLA-A*02:404	25	FALSE
HLA-A*02:406	9	FALSE
HLA-A*02:407	9	FALSE
HLA-A*02:409	25	FALSE
HLA-A*02:40	9	FALSE
HLA-A*02:41	25	FALSE
HLA-A*02:419	25	FALSE
HLA-A*02:42	9	FALSE
HLA-A*02:426	9	FALSE
HLA-A*02:429	9	FALSE
HLA-A*02:433	25	FALSE
HLA-A*02:434	9	FALSE
HLA-A*02:436	9	FALSE
HLA-A*02:437	9	FALSE
HLA-A*02:44	25	FALSE
HLA-A*02:460	9	FALSE
HLA-A*02:48	9	FALSE
HLA-A*02:481	9	FALSE
HLA-A*02:486	9	FALSE
HLA-A*02:489	25	FALSE
HLA-A*02:49	9	FALSE
HLA-A*02:498	9	FALSE
HLA-A*02:50	9	FALSE
HLA-A*02:51	25	FALSE
HLA-A*02:524	9	FALSE
HLA-A*02:528	9	FALSE
HLA-A*02:54	25	FALSE
HLA-A*02:541	9	FALSE
HLA-A*02:542	9	FALSE
HLA-A*02:545	9	FALSE
HLA-A*02:549	25	FALSE
HLA-A*02:55	9	FALSE
HLA-A*02:553	9	FALSE
HLA-A*02:562	9	FALSE
HLA-A*02:564	9	FALSE
HLA-A*02:56	9	FALSE
HLA-A*02:58	9	FALSE
HLA-A*02:580	9	FALSE
HLA-A*02:581	9	FALSE
HLA-A*02:587	9	FALSE
HLA-A*02:591	25	FALSE
HLA-A*02:595	9	FALSE
HLA-A*02:597	9	FALSE
HLA-A*02:60	9	FALSE
HLA-A*02:61	25	FALSE
HLA-A*02:612	9	FALSE
HLA-A*02:615	9	FALSE
HLA-A*02:621	9	FALSE
HLA-A*02:628	9	FALSE
HLA-A*02:640	9	FALSE
HLA-A*02:642	9	FALSE
HLA-A*02:64	9	FALSE
HLA-A*02:653	9	FALSE
HLA-A*02:658	9	FALSE
HLA-A*02:66	9	FALSE
HLA-A*02:673	9	FALSE
HLA-A*02:686	9	FALSE
HLA-A*02:76	9	FALSE
HLA-A*02:77	9	FALSE
HLA-A*02:80	9	FALSE
HLA-A*02:84	25	FALSE
HLA-A*02:85	9	FALSE
HLA-A*02:86	9	FALSE
HLA-A*02:87	9	FALSE
HLA-A*02:90	9	FALSE
HLA-A*02:93	9	FALSE
HLA-A*02:95	9	FALSE
HLA-A*02:96	9	FALSE
HLA-A*02:97	9	FALSE
HLA-A*03:01	10	TRUE
HLA-A*03:02	10	FALSE
HLA-A*03:05	10	FALSE
HLA-A*03:07	10	FALSE
HLA-A*03:08	10	FALSE
HLA-A*03:09	10	FALSE
HLA-A*03:102	10	FALSE
HLA-A*03:103	10	FALSE
HLA-A*03:104	10	FALSE
HLA-A*03:107	23	FALSE
HLA-A*03:108	10	FALSE
HLA-A*03:111	10	FALSE
HLA-A*03:113	10	FALSE
HLA-A*03:123	10	FALSE
HLA-A*03:127	10	FALSE
HLA-A*03:128	10	FALSE
HLA-A*03:130	10	FALSE
HLA-A*03:133	10	FALSE
HLA-A*03:139	10	FALSE
HLA-A*03:143	10	FALSE
HLA-A*03:144	10	FALSE
HLA-A*03:145	10	FALSE
HLA-A*03:149	10	FALSE
HLA-A*03:150	10	FALSE
HLA-A*03:157	10	FALSE
HLA-A*03:16	10	FALSE
HLA-A*03:167	10	FALSE
HLA-A*03:176	10	FALSE
HLA-A*03:191	10	FALSE
HLA-A*03:195	10	FALSE
HLA-A*03:20	10	FALSE
HLA-A*03:202	10	FALSE
HLA-A*03:204	23	FALSE
HLA-A*03:213	10	FALSE
HLA-A*03:220	10	FALSE
HLA-A*03:22	10	FALSE
HLA-A*03:238	10	FALSE
HLA-A*03:23	10	FALSE
HLA-A*03:245	10	FALSE
HLA-A*03:251	10	FALSE
HLA-A*03:26	10	FALSE
HLA-A*03:27	10	TRUE
HLA-A*03:28	10	FALSE
HLA-A*03:33	10	FALSE
HLA-A*03:34	10	FALSE
HLA-A*03:38	10	FALSE
HLA-A*03:47	10	FALSE
HLA-A*03:48	10	FALSE
HLA-A*03:49	10	FALSE
HLA-A*03:50	10	FALSE
HLA-A*03:51	10	FALSE
HLA-A*03:53	10	FALSE
HLA-A*03:56	10	FALSE
HLA-A*03:57	10	FALSE
HLA-A*03:62	10	FALSE
HLA-A*03:63	10	FALSE
HLA-A*03:65	10	FALSE
HLA-A*03:66	10	FALSE
HLA-A*03:74	10	FALSE
HLA-A*03:76	10	FALSE
HLA-A*03:79	10	FALSE
HLA-A*03:81	10	FALSE
HLA-A*03:84	10	FALSE
HLA-A*03:86	10	FALSE
HLA-A*03:87	10	FALSE
HLA-A*03:88	10	FALSE
HLA-A*03:93	10	FALSE
HLA-A*03:96	10	FALSE
HLA-A*03:97	10	FALSE
HLA-A*11:01	10	TRUE
HLA-A*11:02	10	FALSE
HLA-A*11:03	10	FALSE
HLA-A*11:04	10	FALSE
HLA-A*11:05	10	FALSE
HLA-A*11:08	10	FALSE
HLA-A*11:09	10	FALSE
HLA-A*11:10	10	FALSE
HLA-A*11:105	10	FALSE
HLA-A*11:106	10	FALSE
HLA-A*11:112	10	FALSE
HLA-A*11:117	10	FALSE
HLA-A*11:12	10	FALSE
HLA-A*11:126	10	FALSE
HLA-A*11:128	10	FALSE
HLA-A*11:129	10	FALSE
HLA-A*11:13	10	FALSE
HLA-A*11:131	10	FALSE
HLA-A*11:134	10	FALSE
HLA-A*11:135	10	FALSE
HLA-A*11:153	10	FALSE
HLA-A*11:155	10	FALSE
HLA-A*11:156	10	FALSE
HLA-A*11:15	10	FALSE
HLA-A*11:160	10	FALSE
HLA-A*11:163	10	FALSE
HLA-A*11:166	10	FALSE
HLA-A*11:183	10	FALSE
HLA-A*11:189	10	FALSE
HLA-A*11:19	10	FALSE
HLA-A*11:190	10	FALSE
HLA-A*11:192	10	FALSE
HLA-A*11:193	10	FALSE
HLA-A*11:196	10	FALSE
HLA-A*11:199	10	FALSE
HLA-A*11:20	10	FALSE
HLA-A*11:211	10	FALSE
HLA-A*11:219	10	FALSE
HLA-A*11:221	10	FALSE
HLA-A*11:223	10	FALSE
HLA-A*11:229	10	FALSE
HLA-A*11:23	10	FALSE
HLA-A*11:235Q	10	FALSE
HLA-A*11:24	10	FALSE
HLA-A*11:256Q	10	FALSE
HLA-A*11:29	10	FALSE
HLA-A*11:30	10	FALSE
HLA-A*11:32	10	FALSE
HLA-A*11:33	10	FALSE
HLA-A*11:37	10	FALSE
HLA-A*11:44	10	FALSE
HLA-A*11:45	10	FALSE
HLA-A*11:46	10	FALSE
HLA-A*11:47	10	FALSE
HLA-A*11:48	10	FALSE
HLA-A*11:52Q	10	FALSE
HLA-A*11:54	10	FALSE
HLA-A*11:56	10	FALSE
HLA-A*11:58	10	FALSE
HLA-A*11:60	10	FALSE
HLA-A*11:63	10	FALSE
HLA-A*11:67	10	FALSE
HLA-A*11:70	10	FALSE
HLA-A*11:71	10	FALSE
HLA-A*11:73	10	FALSE
HLA-A*11:74	10	FALSE
HLA-A*11:81	10	FALSE
HLA-A*11:86	10	FALSE
HLA-A*11:89	10	FALSE
HLA-A*11:90	10	FALSE
HLA-A*23:01	22	TRUE
HLA-A*23:04	22	FALSE
HLA-A*23:05	22	FALSE
HLA-A*23:06	22	FALSE
HLA-A*23:12	22	FALSE
HLA-A*23:15	22	FALSE
HLA-A*23:17	22	TRUE
HLA-A*23:18	22	FALSE
HLA-A*23:19N	22	FALSE
HLA-A*23:21	22	FALSE
HLA-A*23:24	22	FALSE
HLA-A*23:27	22	FALSE
HLA-A*23:28	22	FALSE
HLA-A*23:30	22	FALSE
HLA-A*23:31	22	FALSE
HLA-A*23:43	22	FALSE
HLA-A*23:47	22	FALSE
HLA-A*23:48	22	FALSE
HLA-A*23:49	22	FALSE
HLA-A*23:53	22	FALSE
HLA-A*23:56	22	FALSE
HLA-A*23:59	22	FALSE
HLA-A*23:65	22	FALSE
HLA-A*23:68	22	FALSE
HLA-A*24:02	22	TRUE
HLA-A*24:03	22	FALSE
HLA-A*24:04	9	FALSE
HLA-A*24:05	22	FALSE
HLA-A*24:07	22	TRUE
HLA-A*24:08	22	FALSE
HLA-A*24:103	22	FALSE
HLA-A*24:105	22	FALSE
HLA-A*24:106	22	FALSE
HLA-A*24:107	22	FALSE
HLA-A*24:108	22	FALSE
HLA-A*24:10	22	FALSE
HLA-A*24:110	22	FALSE
HLA-A*24:113	22	FALSE
HLA-A*24:115	22	FALSE
HLA-A*24:117	22	FALSE
HLA-A*24:118	22	FALSE
HLA-A*24:121	22	FALSE
HLA-A*24:122	22	FALSE
HLA-A*24:123	22	FALSE
HLA-A*24:128	22	FALSE
HLA-A*24:129	9	FALSE
HLA-A*24:135	22	FALSE
HLA-A*24:137	22	FALSE
HLA-A*24:138	22	FALSE
HLA-A*24:13	22	FALSE
HLA-A*24:145	22	FALSE
HLA-A*24:146	22	FALSE
HLA-A*24:14	22	FALSE
HLA-A*24:157	22	FALSE
HLA-A*24:159	22	FALSE
HLA-A*24:160	22	FALSE
HLA-A*24:164	22	FALSE
HLA-A*24:167	22	FALSE
HLA-A*24:168	22	FALSE
HLA-A*24:169	22	FALSE
HLA-A*24:17	22	FALSE
HLA-A*24:173	22	FALSE
HLA-A*24:180	22	FALSE
HLA-A*24:182	22	FALSE
HLA-A*24:184	22	FALSE
HLA-A*24:188	22	FALSE
HLA-A*24:192	22	FALSE
HLA-A*24:194	22	FALSE
HLA-A*24:196	22	FALSE
HLA-A*24:197	22	FALSE
HLA-A*24:205	22	FALSE
HLA-A*24:206	22	FALSE
HLA-A*24:207	22	FALSE
HLA-A*24:20	22	FALSE
HLA-A*24:213	22	FALSE
HLA-A*24:215	22	FALSE
HLA-A*24:21	22	FALSE
HLA-A*24:22	22	FALSE
HLA-A*24:220	22	FALSE
HLA-A*24:225	22	FALSE
HLA-A*24:228	22	FALSE
HLA-A*24:23	22	FALSE
HLA-A*24:231	22	FALSE
HLA-A*24:233	22	FALSE
HLA-A*24:234	22	FALSE
HLA-A*24:235	22	FALSE
HLA-A*24:238	22	FALSE
HLA-A*24:24	9	FALSE
HLA-A*24:248	22	FALSE
HLA-A*24:25	22	FALSE
HLA-A*24:255	22	FALSE
HLA-A*24:26	33	FALSE
HLA-A*24:275	22	FALSE
HLA-A*24:276	22	FALSE
HLA-A*24:28	9	FALSE
HLA-A*24:280	22	FALSE
HLA-A*24:287	22	FALSE
HLA-A*24:29	22	FALSE
HLA-A*24:290	9	FALSE
HLA-A*24:293	22	FALSE
HLA-A*24:297	22	FALSE
HLA-A*24:30	22	FALSE
HLA-A*24:302	22	FALSE
HLA-A*24:307	22	FALSE
HLA-A*24:314	22	FALSE
HLA-A*24:32	22	FALSE
HLA-A*24:320	22	FALSE
HLA-A*24:322	22	FALSE
HLA-A*24:324	22	FALSE
HLA-A*24:33	22	FALSE
HLA-A*24:331	22	FALSE
HLA-A*24:339	22	FALSE
HLA-A*24:345	22	FALSE
HLA-A*24:353	22	FALSE
HLA-A*24:356	22	FALSE
HLA-A*24:37	22	FALSE
HLA-A*24:377	22	FALSE
HLA-A*24:378	22	FALSE
HLA-A*24:39	22	FALSE
HLA-A*24:43	22	FALSE
HLA-A*24:46	22	FALSE
HLA-A*24:47	22	FALSE
HLA-A*24:50	22	FALSE
HLA-A*24:52	22	FALSE
HLA-A*24:53	22	FALSE
HLA-A*24:56	22	FALSE
HLA-A*24:57	22	FALSE
HLA-A*24:58	22	FALSE
HLA-A*24:59	22	FALSE
HLA-A*24:62	22	FALSE
HLA-A*24:64	22	FALSE
HLA-A*24:70	22	FALSE
HLA-A*24:71	22	FALSE
HLA-A*24:72	22	FALSE
HLA-A*24:81	22	FALSE
HLA-A*24:85	22	FALSE
HLA-A*24:87	22	FALSE
HLA-A*24:93	22	FALSE
HLA-A*24:95	22	FALSE
HLA-A*24:97	22	FALSE
HLA-A*25:01	14	FALSE
HLA-A*25:02	14	FALSE
HLA-A*25:03	14	FALSE
HLA-A*25:08	14	FALSE
HLA-A*25:09	14	FALSE
HLA-A*25:11	14	FALSE
HLA-A*25:16	14	FALSE
HLA-A*25:19	14	FALSE
HLA-A*25:24	14	FALSE
HLA-A*25:27	14	FALSE
HLA-A*25:29	14	FALSE
HLA-A*26:01	14	TRUE
HLA-A*26:02	14	FALSE
HLA-A*26:03	14	FALSE
HLA-A*26:04	14	FALSE
HLA-A*26:05	14	FALSE
HLA-A*26:06	14	FALSE
HLA-A*26:07	14	FALSE
HLA-A*26:08	14	FALSE
HLA-A*26:103	14	FALSE
HLA-A*26:104	14	FALSE
HLA-A*26:106	14	FALSE
HLA-A*26:112	14	FALSE
HLA-A*26:115	14	FALSE
HLA-A*26:116	14	FALSE
HLA-A*26:12	14	FALSE
HLA-A*26:125	14	FALSE
HLA-A*26:130	14	FALSE
HLA-A*26:14	14	FALSE
HLA-A*26:15	14	FALSE
HLA-A*26:17	14	FALSE
HLA-A*26:18	14	FALSE
HLA-A*26:20	14	FALSE
HLA-A*26:27	14	FALSE
HLA-A*26:28	14	FALSE
HLA-A*26:31	14	FALSE
HLA-A*26:36	14	FALSE
HLA-A*26:38	14	FALSE
HLA-A*26:39	14	FALSE
HLA-A*26:42	14	FALSE
HLA-A*26:43	14	FALSE
HLA-A*26:45	14	FALSE
HLA-A*26:47	14	FALSE
HLA-A*26:49	14	FALSE
HLA-A*26:52	14	FALSE
HLA-A*26:58	14	FALSE
HLA-A*26:59	14	FALSE
HLA-A*26:62	14	FALSE
HLA-A*26:63	14	FALSE
HLA-A*26:65	14	FALSE
HLA-A*26:68	14	FALSE
HLA-A*26:69	14	FALSE
HLA-A*26:72	14	FALSE
HLA-A*26:73	14	FALSE
HLA-A*26:74	14	FALSE
HLA-A*26:75	14	FALSE
HLA-A*29:01	1	TRUE
HLA-A*29:02	1	TRUE
HLA-A*29:03	1	FALSE
HLA-A*29:09	1	FALSE
HLA-A*29:103	1	FALSE
HLA-A*29:10	1	FALSE
HLA-A*29:11	1	FALSE
HLA-A*29:12	1	FALSE
HLA-A*29:20	1	FALSE
HLA-A*29:21	1	FALSE
HLA-A*29:22	1	FALSE
HLA-A*29:26	1	FALSE
HLA-A*29:32	1	FALSE
HLA-A*29:34	1	FALSE
HLA-A*29:35	1	FALSE
HLA-A*29:36	1	FALSE
HLA-A*29:40	1	FALSE
HLA-A*29:43	1	FALSE
HLA-A*29:44	1	FALSE
HLA-A*29:51	1	FALSE
HLA-A*29:53	1	FALSE
HLA-A*29:54	1	FALSE
HLA-A*29:55	1	FALSE
HLA-A*29:69	1	FALSE
HLA-A*29:71	1	FALSE
HLA-A*29:77	1	FALSE
HLA-A*29:81	1	FALSE
HLA-A*29:82	1	FALSE
HLA-A*29:87	1	FALSE
HLA-A*29:90	1	FALSE
HLA-A*30:01	33	TRUE
HLA-A*30:02	33	TRUE
HLA-A*30:03	33	FALSE
HLA-A*30:04	33	FALSE
HLA-A*30:07	33	FALSE
HLA-A*30:08	33	FALSE
HLA-A*30:09	33	FALSE
HLA-A*30:10	33	FALSE
HLA-A*30:100	33	FALSE
HLA-A*30:103	33	FALSE
HLA-A*30:109	33	FALSE
HLA-A*30:11	33	FALSE
HLA-A*30:16	33	FALSE
HLA-A*30:17	33	FALSE
HLA-A*30:20	33	FALSE
HLA-A*30:29	33	FALSE
HLA-A*30:30	33	FALSE
HLA-A*30:31	33	FALSE
HLA-A*30:32	33	FALSE
HLA-A*30:36	33	FALSE
HLA-A*30:40	33	FALSE
HLA-A*30:42	33	FALSE
HLA-A*30:45	33	FALSE
HLA-A*30:51	33	FALSE
HLA-A*30:56	33	FALSE
HLA-A*30:61	33	FALSE
HLA-A*30:71	33	FALSE
HLA-A*30:80	33	FALSE
HLA-A*30:81	33	FALSE
HLA-A*30:89	33	FALSE
HLA-A*30:90	33	FALSE
HLA-A*31:01	1	TRUE
HLA-A*31:02	1	FALSE
HLA-A*31:04	1	FALSE
HLA-A*31:05	1	FALSE
HLA-A*31:06	1	FALSE
HLA-A*31:08	1	TRUE
HLA-A*31:09	1	FALSE
HLA-A*31:102	1	FALSE
HLA-A*31:105	1	FALSE
HLA-A*31:11	1	FALSE
HLA-A*31:111	1	FALSE
HLA-A*31:12	1	FALSE
HLA-A*31:127	1	FALSE
HLA-A*31:15	1	FALSE
HLA-A*31:16	1	FALSE
HLA-A*31:17	1	FALSE
HLA-A*31:18	1	FALSE
HLA-A*31:19	1	FALSE
HLA-A*31:20	1	FALSE
HLA-A*31:22	1	FALSE
HLA-A*31:24	1	FALSE
HLA-A*31:26	1	FALSE
HLA-A*31:27	1	FALSE
HLA-A*31:28	1	FALSE
HLA-A*31:31	1	FALSE
HLA-A*31:36	1	FALSE
HLA-A*31:38	1	FALSE
HLA-A*31:39	1	FALSE
HLA-A*31:40	1	FALSE
HLA-A*31:41	1	FALSE
HLA-A*31:43	1	FALSE
HLA-A*31:44	1	FALSE
HLA-A*31:48	1	FALSE
HLA-A*31:54	1	FALSE
HLA-A*31:56	1	FALSE
HLA-A*31:68	1	FALSE
HLA-A*31:96	1	FALSE
HLA-A*31:98	1	FALSE
HLA-A*32:01	1	TRUE
HLA-A*32:02	1	FALSE
HLA-A*32:03	1	FALSE
HLA-A*32:04	1	FALSE
HLA-A*32:06	1	FALSE
HLA-A*32:07	1	FALSE
HLA-A*32:08	1	FALSE
HLA-A*32:100	1	FALSE
HLA-A*32:16	1	FALSE
HLA-A*32:17	1	FALSE
HLA-A*32:18	1	FALSE
HLA-A*32:20	1	FALSE
HLA-A*32:24	1	FALSE
HLA-A*32:25	1	FALSE
HLA-A*32:26	1	FALSE
HLA-A*32:28	1	FALSE
HLA-A*32:44	1	FALSE
HLA-A*32:47	1	FALSE
HLA-A*32:54	1	FALSE
HLA-A*32:60	1	FALSE
HLA-A*32:62	1	FALSE
HLA-A*32:69	1	FALSE
HLA-A*32:71	1	FALSE
HLA-A*32:86	1	FALSE
HLA-A*32:95	1	FALSE
HLA-A*33:01	1	TRUE
HLA-A*33:03	1	TRUE
HLA-A*33:04	1	FALSE
HLA-A*33:05	1	FALSE
HLA-A*33:07	1	FALSE
HLA-A*33:08	1	FALSE
HLA-A*33:09	1	FALSE
HLA-A*33:109	1	FALSE
HLA-A*33:11	1	FALSE
HLA-A*33:16	1	FALSE
HLA-A*33:23	1	FALSE
HLA-A*33:25	1	FALSE
HLA-A*33:26	1	FALSE
HLA-A*33:27	1	FALSE
HLA-A*33:33	1	FALSE
HLA-A*33:34	1	FALSE
HLA-A*33:36	1	FALSE
HLA-A*33:42	1	FALSE
HLA-A*33:44	1	FALSE
HLA-A*33:52	1	FALSE
HLA-A*33:54	1	FALSE
HLA-A*33:57	1	FALSE
HLA-A*33:58	1	FALSE
HLA-A*33:64	1	FALSE
HLA-A*33:65	1	FALSE
HLA-A*33:68	1	FALSE
HLA-A*33:70	1	FALSE
HLA-A*33:77	1	FALSE
HLA-A*33:86	1	FALSE
HLA-A*33:90	1	FALSE
HLA-A*34:01	14	TRUE
HLA-A*34:02	14	FALSE
HLA-A*34:03	14	FALSE
HLA-A*34:05	14	FALSE
HLA-A*34:08	14	FALSE
HLA-A*36:01	23	FALSE
HLA-A*36:03	23	FALSE
HLA-A*43:01	14	FALSE
HLA-A*66:01	14	FALSE
HLA-A*66:02	14	FALSE
HLA-A*66:03	14	FALSE
HLA-A*66:09	14	FALSE
HLA-A*66:11	14	FALSE
HLA-A*66:12	14	FALSE
HLA-A*66:13	14	FALSE
HLA-A*66:17	14	FALSE
HLA-A*66:22	14	FALSE
HLA-A*66:24	14	FALSE
HLA-A*66:25	14	FALSE
HLA-A*68:01	24	TRUE
HLA-A*68:02	9	TRUE
HLA-A*68:03	24	TRUE
HLA-A*68:05	24	FALSE
HLA-A*68:06	24	FALSE
HLA-A*68:07	24	FALSE
HLA-A*68:08	24	FALSE
HLA-A*68:10	24	FALSE
HLA-A*68:101	24	FALSE
HLA-A*68:104	24	FALSE
HLA-A*68:106	24	FALSE
HLA-A*68:110	9	FALSE
HLA-A*68:112	24	FALSE
HLA-A*68:117	9	FALSE
HLA-A*68:12	24	FALSE
HLA-A*68:123	24	FALSE
HLA-A*68:136	25	FALSE
HLA-A*68:138	9	FALSE
HLA-A*68:13	24	FALSE
HLA-A*68:143	24	FALSE
HLA-A*68:148Q	24	FALSE
HLA-A*68:15	9	FALSE
HLA-A*68:155	9	FALSE
HLA-A*68:157	24	FALSE
HLA-A*68:16	24	FALSE
HLA-A*68:17	24	FALSE
HLA-A*68:19	24	FALSE
HLA-A*68:23	24	FALSE
HLA-A*68:24	24	FALSE
HLA-A*68:25	24	FALSE
HLA-A*68:27	24	FALSE
HLA-A*68:31	9	FALSE
HLA-A*68:33	24	FALSE
HLA-A*68:35	24	FALSE
HLA-A*68:36	25	FALSE
HLA-A*68:37	24	FALSE
HLA-A*68:38	24	FALSE
HLA-A*68:40	9	FALSE
HLA-A*68:44	9	FALSE
HLA-A*68:46	24	FALSE
HLA-A*68:53	9	FALSE
HLA-A*68:54	9	FALSE
HLA-A*68:55	24	FALSE
HLA-A*68:60	9	FALSE
HLA-A*68:65	24	FALSE
HLA-A*68:67	9	FALSE
HLA-A*68:68	24	FALSE
HLA-A*68:72	24	FALSE
HLA-A*68:80	9	FALSE
HLA-A*68:86	9	FALSE
HLA-A*68:91	24	FALSE
HLA-A*68:93	24	FALSE
HLA-A*68:96	24	FALSE
HLA-A*68:99	24	FALSE
HLA-A*69:01	24	FALSE
HLA-A*74:01	1	FALSE
HLA-A*74:02	1	FALSE
HLA-A*74:03	1	FALSE
HLA-A*74:05	1	FALSE
HLA-A*74:06	1	FALSE
HLA-A*74:07	1	FALSE
HLA-A*74:08	1	FALSE
HLA-A*74:09	1	FALSE
HLA-A*74:11	1	FALSE
HLA-A*74:13	1	FALSE
HLA-A*74:17	1	FALSE
HLA-A*74:27	1	FALSE
HLA-A*80:01	10	FALSE
HLA-B*07:02	12	TRUE
HLA-B*07:03	12	FALSE
HLA-B*07:04	12	FALSE
HLA-B*07:05	12	TRUE
HLA-B*07:06	12	FALSE
HLA-B*07:07	12	FALSE
HLA-B*07:08	12	FALSE
HLA-B*07:09	12	FALSE
HLA-B*07:10	12	FALSE
HLA-B*07:102	12	FALSE
HLA-B*07:103	12	FALSE
HLA-B*07:105	12	TRUE
HLA-B*07:106	12	FALSE
HLA-B*07:109	12	FALSE
HLA-B*07:110	12	FALSE
HLA-B*07:119	12	FALSE
HLA-B*07:12	12	FALSE
HLA-B*07:122	12	FALSE
HLA-B*07:125	12	FALSE
HLA-B*07:126	12	FALSE
HLA-B*07:13	12	FALSE
HLA-B*07:131	12	FALSE
HLA-B*07:132	12	FALSE
HLA-B*07:136	12	FALSE
HLA-B*07:14	12	FALSE
HLA-B*07:143	12	FALSE
HLA-B*07:148	12	FALSE
HLA-B*07:149	12	FALSE
HLA-B*07:15	12	FALSE
HLA-B*07:151	12	FALSE
HLA-B*07:16	12	FALSE
HLA-B*07:160	12	FALSE
HLA-B*07:163	12	FALSE
HLA-B*07:17	12	FALSE
HLA-B*07:174	12	FALSE
HLA-B*07:175	12	FALSE
HLA-B*07:18	12	FALSE
HLA-B*07:19	12	FALSE
HLA-B*07:20	12	FALSE
HLA-B*07:206	12	FALSE
HLA-B*07:208	12	FALSE
HLA-B*07:218	12	FALSE
HLA-B*07:219	12	FALSE
HLA-B*07:222	12	FALSE
HLA-B*07:22	12	FALSE
HLA-B*07:237	12	FALSE
HLA-B*07:238	12	FALSE
HLA-B*07:24	12	FALSE
HLA-B*07:246	12	FALSE
HLA-B*07:248	12	FALSE
HLA-B*07:252	12	FALSE
HLA-B*07:26	12	FALSE
HLA-B*07:262	12	FALSE
HLA-B*07:276	12	FALSE
HLA-B*07:278	12	FALSE
HLA-B*07:287	12	FALSE
HLA-B*07:31	12	FALSE
HLA-B*07:32	12	FALSE
HLA-B*07:33	12	FALSE
HLA-B*07:36	12	FALSE
HLA-B*07:37	12	FALSE
HLA-B*07:38	12	FALSE
HLA-B*07:42	12	FALSE
HLA-B*07:43	12	FALSE
HLA-B*07:47	12	FALSE
HLA-B*07:48	12	FALSE
HLA-B*07:51	12	FALSE
HLA-B*07:53	12	FALSE
HLA-B*07:54	12	FALSE
HLA-B*07:56	12	FALSE
HLA-B*07:57	12	FALSE
HLA-B*07:62	12	FALSE
HLA-B*07:63	12	FALSE
HLA-B*07:64	12	FALSE
HLA-B*07:68	12	FALSE
HLA-B*07:69	12	FALSE
HLA-B*07:71	12	FALSE
HLA-B*07:72	12	FALSE
HLA-B*07:73	12	FALSE
HLA-B*07:74	12	FALSE
HLA-B*07:75	12	FALSE
HLA-B*07:76	12	FALSE
HLA-B*07:77	12	FALSE
HLA-B*07:80	12	FALSE
HLA-B*07:82	12	FALSE
HLA-B*07:86	11	FALSE
HLA-B*07:87	12	FALSE
HLA-B*07:88	12	FALSE
HLA-B*07:91	12	FALSE
HLA-B*07:92	12	FALSE
HLA-B*07:94	12	FALSE
HLA-B*07:95	12	FALSE
HLA-B*07:96	12	FALSE
HLA-B*07:98	12	FALSE
HLA-B*08:01	11	TRUE
HLA-B*08:02	11	FALSE
HLA-B*08:03	11	FALSE
HLA-B*08:04	11	TRUE
HLA-B*08:09	11	FALSE
HLA-B*08:100	11	FALSE
HLA-B*08:101	11	FALSE
HLA-B*08:104	11	FALSE
HLA-B*08:105	11	FALSE
HLA-B*08:108	11	FALSE
HLA-B*08:110	11	FALSE
HLA-B*08:113	11	FALSE
HLA-B*08:120	11	FALSE
HLA-B*08:128	11	FALSE
HLA-B*08:12	11	FALSE
HLA-B*08:13	11	FALSE
HLA-B*08:132	11	FALSE
HLA-B*08:135	11	FALSE
HLA-B*08:136	11	FALSE
HLA-B*08:137	11	FALSE
HLA-B*08:138	11	FALSE
HLA-B*08:140	11	FALSE
HLA-B*08:145	11	FALSE
HLA-B*08:147	11	FALSE
HLA-B*08:150	11	FALSE
HLA-B*08:156	11	FALSE
HLA-B*08:16	11	FALSE
HLA-B*08:160	11	FALSE
HLA-B*08:165	11	FALSE
HLA-B*08:18	11	FALSE
HLA-B*08:20	11	FALSE
HLA-B*08:23	11	FALSE
HLA-B*08:24	11	FALSE
HLA-B*08:25	11	FALSE
HLA-B*08:26	11	FALSE
HLA-B*08:28	11	FALSE
HLA-B*08:33	11	FALSE
HLA-B*08:35	11	FALSE
HLA-B*08:37	11	FALSE
HLA-B*08:39	11	FALSE
HLA-B*08:40	11	FALSE
HLA-B*08:41	11	FALSE
HLA-B*08:47	11	FALSE
HLA-B*08:52	11	FALSE
HLA-B*08:53	11	FALSE
HLA-B*08:56	11	FALSE
HLA-B*08:59	11	FALSE
HLA-B*08:60	11	FALSE
HLA-B*08:62	11	FALSE
HLA-B*08:63	11	FALSE
HLA-B*08:70	11	FALSE
HLA-B*08:71	11	FALSE
HLA-B*08:78	11	FALSE
HLA-B*08:79	11	FALSE
HLA-B*08:84	11	FALSE
HLA-B*08:94	12	FALSE
HLA-B*13:01	37	TRUE
HLA-B*13:02	37	TRUE
HLA-B*13:03	37	FALSE
HLA-B*13:04	37	FALSE
HLA-B*13:06	37	FALSE
HLA-B*13:08	37	FALSE
HLA-B*13:10	37	FALSE
HLA-B*13:11	37	FALSE
HLA-B*13:12	37	FALSE
HLA-B*13:13	37	FALSE
HLA-B*13:22	37	FALSE
HLA-B*13:32	37	FALSE
HLA-B*13:45	37	FALSE
HLA-B*13:47	37	FALSE
HLA-B*13:48	37	FALSE
HLA-B*13:50	37	FALSE
HLA-B*13:55	17	FALSE
HLA-B*13:57	37	FALSE
HLA-B*13:64	37	FALSE
HLA-B*13:70	37	FALSE
HLA-B*13:88	37	FALSE
HLA-B*14:01	18	FALSE
HLA-B*14:02	18	TRUE
HLA-B*14:03	18	FALSE
HLA-B*14:05	18	TRUE
HLA-B*14:06	18	FALSE
HLA-B*14:08	18	FALSE
HLA-B*14:09	18	FALSE
HLA-B*14:10	18	FALSE
HLA-B*14:12	18	FALSE
HLA-B*14:18	18	FALSE
HLA-B*14:19	18	FALSE
HLA-B*14:20	18	FALSE
HLA-B*14:22	18	FALSE
HLA-B*14:23	18	FALSE
HLA-B*14:29	18	FALSE
HLA-B*14:32	18	FALSE
HLA-B*14:33	18	FALSE
HLA-B*14:34	18	FALSE
HLA-B*14:57	18	FALSE
HLA-B*15:01	26	TRUE
HLA-B*15:02	26	TRUE
HLA-B*15:03	0	TRUE
HLA-B*15:04	26	FALSE
HLA-B*15:05	26	FALSE
HLA-B*15:06	26	FALSE
HLA-B*15:07	26	FALSE
HLA-B*15:08	26	FALSE
HLA-B*15:09	0	FALSE
HLA-B*15:106	26	FALSE
HLA-B*15:108	0	FALSE
HLA-B*15:10	0	FALSE
HLA-B*15:113	26	FALSE
HLA-B*15:11	26	TRUE
HLA-B*15:12	26	FALSE
HLA-B*15:125	26	FALSE
HLA-B*15:132	0	FALSE
HLA-B*15:135	26	FALSE
HLA-B*15:13	26	FALSE
HLA-B*15:14	26	FALSE
HLA-B*15:141	26	FALSE
HLA-B*15:142	26	FALSE
HLA-B*15:146	26	FALSE
HLA-B*15:147	26	FALSE
HLA-B*15:15	26	FALSE
HLA-B*15:150	26	FALSE
HLA-B*15:151	0	FALSE
HLA-B*15:153	0	FALSE
HLA-B*15:154	26	FALSE
HLA-B*15:155	26	FALSE
HLA-B*15:157	26	FALSE
HLA-B*15:158	0	FALSE
HLA-B*15:159	26	FALSE
HLA-B*15:160	26	FALSE
HLA-B*15:161	0	FALSE
HLA-B*15:162	26	FALSE
HLA-B*15:167	26	FALSE
HLA-B*15:16	26	FALSE
HLA-B*15:170	26	FALSE
HLA-B*15:171	26	FALSE
HLA-B*15:172	26	FALSE
HLA-B*15:173	0	FALSE
HLA-B*15:176	0	FALSE
HLA-B*15:17	26	FALSE
HLA-B*15:180	11	FALSE
HLA-B*15:183	0	FALSE
HLA-B*15:189	0	FALSE
HLA-B*15:18	0	TRUE
HLA-B*15:19	26	FALSE
HLA-B*15:20	26	FALSE
HLA-B*15:204	26	FALSE
HLA-B*15:206	26	FALSE
HLA-B*15:207	26	FALSE
HLA-B*15:208	26	FALSE
HLA-B*15:21	0	FALSE
HLA-B*15:211	26	FALSE
HLA-B*15:220	0	FALSE
HLA-B*15:228	26	FALSE
HLA-B*15:229	0	FALSE
HLA-B*15:23	0	FALSE
HLA-B*15:232	26	FALSE
HLA-B*15:235	0	FALSE
HLA-B*15:236	26	FALSE
HLA-B*15:237	26	FALSE
HLA-B*15:239	26	FALSE
HLA-B*15:240	26	FALSE
HLA-B*15:241	26	FALSE
HLA-B*15:248	26	FALSE
HLA-B*15:24	26	FALSE
HLA-B*15:25	26	FALSE
HLA-B*15:263	0	FALSE
HLA-B*15:266	0	FALSE
HLA-B*15:268	26	FALSE
HLA-B*15:271	26	FALSE
HLA-B*15:277	26	FALSE
HLA-B*15:278	26	FALSE
HLA-B*15:27	26	FALSE
HLA-B*15:282	0	FALSE
HLA-B*15:285	26	FALSE
HLA-B*15:29	0	FALSE
HLA-B*15:290	0	FALSE
HLA-B*15:296	26	FALSE
HLA-B*15:30	26	FALSE
HLA-B*15:300	26	FALSE
HLA-B*15:301	26	FALSE
HLA-B*15:31	26	FALSE
HLA-B*15:315	26	FALSE
HLA-B*15:319	26	FALSE
HLA-B*15:32	26	FALSE
HLA-B*15:33	26	FALSE
HLA-B*15:332	26	FALSE
HLA-B*15:335	0	FALSE
HLA-B*15:34	26	FALSE
HLA-B*15:342	26	FALSE
HLA-B*15:347	26	FALSE
HLA-B*15:35	26	FALSE
HLA-B*15:369	0	FALSE
HLA-B*15:37	0	FALSE
HLA-B*15:373	26	FALSE
HLA-B*15:376	0	FALSE
HLA-B*15:378	26	FALSE
HLA-B*15:379	0	FALSE
HLA-B*15:388	0	FALSE
HLA-B*15:38	26	FALSE
HLA-B*15:39	26	FALSE
HLA-B*15:403	26	FALSE
HLA-B*15:40	26	FALSE
HLA-B*15:412	26	FALSE
HLA-B*15:415	26	FALSE
HLA-B*15:42	26	FALSE
HLA-B*15:45	26	FALSE
HLA-B*15:46	26	FALSE
HLA-B*15:47	0	FALSE
HLA-B*15:48	26	FALSE
HLA-B*15:50	26	FALSE
HLA-B*15:52	0	FALSE
HLA-B*15:53	0	FALSE
HLA-B*15:54	0	FALSE
HLA-B*15:55	26	FALSE
HLA-B*15:56	26	FALSE
HLA-B*15:58	26	FALSE
HLA-B*15:61	0	FALSE
HLA-B*15:62	0	FALSE
HLA-B*15:63	26	FALSE
HLA-B*15:64	0	FALSE
HLA-B*15:67	26	FALSE
HLA-B*15:68	18	FALSE
HLA-B*15:69	0	FALSE
HLA-B*15:70	26	FALSE
HLA-B*15:71	26	FALSE
HLA-B*15:73	26	FALSE
HLA-B*15:74	0	FALSE
HLA-B*15:75	26	FALSE
HLA-B*15:78	26	FALSE
HLA-B*15:82	26	FALSE
HLA-B*15:86	26	FALSE
HLA-B*15:89	26	FALSE
HLA-B*18:01	36	TRUE
HLA-B*18:02	36	FALSE
HLA-B*18:03	36	FALSE
HLA-B*18:04	29	FALSE
HLA-B*18:05	36	FALSE
HLA-B*18:06	36	FALSE
HLA-B*18:07	36	TRUE
HLA-B*18:08	36	FALSE
HLA-B*18:09	36	FALSE
HLA-B*18:11	36	FALSE
HLA-B*18:110	36	FALSE
HLA-B*18:114	36	FALSE
HLA-B*18:121	36	FALSE
HLA-B*18:12	36	FALSE
HLA-B*18:13	36	FALSE
HLA-B*18:136	36	FALSE
HLA-B*18:14	36	FALSE
HLA-B*18:19	36	FALSE
HLA-B*18:20	36	FALSE
HLA-B*18:22	36	FALSE
HLA-B*18:25	29	FALSE
HLA-B*18:26	36	FALSE
HLA-B*18:28	36	FALSE
HLA-B*18:32	36	FALSE
HLA-B*18:33	36	FALSE
HLA-B*18:34	36	FALSE
HLA-B*18:35	36	FALSE
HLA-B*18:37	36	FALSE
HLA-B*18:39	36	FALSE
HLA-B*18:40	36	FALSE
HLA-B*18:43	36	FALSE
HLA-B*18:44	36	FALSE
HLA-B*18:45	36	FALSE
HLA-B*18:47	36	FALSE
HLA-B*18:49	36	FALSE
HLA-B*18:50	36	FALSE
HLA-B*18:51	36	FALSE
HLA-B*18:53	36	FALSE
HLA-B*18:54	36	FALSE
HLA-B*18:60	36	FALSE
HLA-B*18:61	36	FALSE
HLA-B*18:68	36	FALSE
HLA-B*18:69	36	FALSE
HLA-B*18:72	36	FALSE
HLA-B*18:73	36	FALSE
HLA-B*18:75	36	FALSE
HLA-B*18:77	36	FALSE
HLA-B*18:79	36	FALSE
HLA-B*18:95	36	FALSE
HLA-B*27:01	31	FALSE
HLA-B*27:02	31	FALSE
HLA-B*27:03	31	FALSE
HLA-B*27:04	31	TRUE
HLA-B*27:05	31	TRUE
HLA-B*27:06	31	FALSE
HLA-B*27:07	31	FALSE
HLA-B*27:08	31	FALSE
HLA-B*27:09	31	FALSE
HLA-B*27:10	31	FALSE
HLA-B*27:101	31	FALSE
HLA-B*27:104	31	FALSE
HLA-B*27:112	31	FALSE
HLA-B*27:118	31	FALSE
HLA-B*27:12	31	FALSE
HLA-B*27:123	31	FALSE
HLA-B*27:13	31	FALSE
HLA-B*27:134	31	FALSE
HLA-B*27:137	31	FALSE
HLA-B*27:14	31	FALSE
HLA-B*27:141	31	FALSE
HLA-B*27:142	31	FALSE
HLA-B*27:146	31	FALSE
HLA-B*27:15	31	FALSE
HLA-B*27:17	31	FALSE
HLA-B*27:19	31	FALSE
HLA-B*27:20	31	FALSE
HLA-B*27:23	31	FALSE
HLA-B*27:24	31	FALSE
HLA-B*27:25	31	FALSE
HLA-B*27:27	31	FALSE
HLA-B*27:30	31	FALSE
HLA-B*27:36	31	FALSE
HLA-B*27:42	31	FALSE
HLA-B*27:46	31	FALSE
HLA-B*27:47	31	FALSE
HLA-B*27:48	31	FALSE
HLA-B*27:49	31	FALSE
HLA-B*27:50	31	FALSE
HLA-B*27:51	31	FALSE
HLA-B*27:52	31	FALSE
HLA-B*27:53	31	FALSE
HLA-B*27:55	31	FALSE
HLA-B*27:60	31	FALSE
HLA-B*27:61	31	FALSE
HLA-B*27:70	31	FALSE
HLA-B*27:73	31	FALSE
HLA-B*27:78	31	FALSE
HLA-B*27:80	31	FALSE
HLA-B*27:82	31	FALSE
HLA-B*27:83	31	FALSE
HLA-B*27:85	31	FALSE
HLA-B*27:91	31	FALSE
HLA-B*27:97	31	FALSE
HLA-B*35:01	30	TRUE
HLA-B*35:02	15	FALSE
HLA-B*35:03	15	TRUE
HLA-B*35:04	15	FALSE
HLA-B*35:05	8	TRUE
HLA-B*35:06	15	FALSE
HLA-B*35:08	30	FALSE
HLA-B*35:09	15	FALSE
HLA-B*35:10	3	FALSE
HLA-B*35:100	30	FALSE
HLA-B*35:101	30	FALSE
HLA-B*35:103	30	FALSE
HLA-B*35:104	30	FALSE
HLA-B*35:105	30	FALSE
HLA-B*35:106	15	FALSE
HLA-B*35:108	30	FALSE
HLA-B*35:112	30	FALSE
HLA-B*35:113	8	FALSE
HLA-B*35:115	30	FALSE
HLA-B*35:116	30	FALSE
HLA-B*35:117	8	FALSE
HLA-B*35:11	30	FALSE
HLA-B*35:120	30	FALSE
HLA-B*35:121	30	FALSE
HLA-B*35:124	30	FALSE
HLA-B*35:126	30	FALSE
HLA-B*35:128	15	FALSE
HLA-B*35:12	8	FALSE
HLA-B*35:13	3	FALSE
HLA-B*35:132	30	FALSE
HLA-B*35:135	3	FALSE
HLA-B*35:136	15	FALSE
HLA-B*35:137	30	FALSE
HLA-B*35:141	30	FALSE
HLA-B*35:144	30	FALSE
HLA-B*35:148	30	FALSE
HLA-B*35:149	8	FALSE
HLA-B*35:14	30	FALSE
HLA-B*35:157	15	FALSE
HLA-B*35:158	30	FALSE
HLA-B*35:15	30	FALSE
HLA-B*35:16	3	FALSE
HLA-B*35:163	15	FALSE
HLA-B*35:167	15	FALSE
HLA-B*35:169	15	FALSE
HLA-B*35:174	30	FALSE
HLA-B*35:176	30	FALSE
HLA-B*35:17	8	FALSE
HLA-B*35:182	15	FALSE
HLA-B*35:19	30	FALSE
HLA-B*35:191	30	FALSE
HLA-B*35:193	15	FALSE
HLA-B*35:194	30	FALSE
HLA-B*35:200	30	FALSE
HLA-B*35:20	30	TRUE
HLA-B*35:21	30	FALSE
HLA-B*35:210	30	FALSE
HLA-B*35:214	30	FALSE
HLA-B*35:217	3	FALSE
HLA-B*35:219	30	FALSE
HLA-B*35:22	8	FALSE
HLA-B*35:225	30	FALSE
HLA-B*35:227	30	FALSE
HLA-B*35:228	30	FALSE
HLA-B*35:23	30	FALSE
HLA-B*35:230	8	FALSE
HLA-B*35:233	8	FALSE
HLA-B*35:24	30	FALSE
HLA-B*35:259	30	FALSE
HLA-B*35:26	15	FALSE
HLA-B*35:262	30	FALSE
HLA-B*35:263	30	FALSE
HLA-B*35:270	3	FALSE
HLA-B*35:271	30	FALSE
HLA-B*35:274	15	FALSE
HLA-B*35:276	8	FALSE
HLA-B*35:278	3	FALSE
HLA-B*35:279	15	FALSE
HLA-B*35:28	3	FALSE
HLA-B*35:281	15	FALSE
HLA-B*35:293	30	FALSE
HLA-B*35:294	15	FALSE
HLA-B*35:296	15	FALSE
HLA-B*35:29	15	FALSE
HLA-B*35:30	30	FALSE
HLA-B*35:301	30	FALSE
HLA-B*35:31	5	FALSE
HLA-B*35:326	15	FALSE
HLA-B*35:32	8	FALSE
HLA-B*35:33	15	FALSE
HLA-B*35:331	30	FALSE
HLA-B*35:34	8	FALSE
HLA-B*35:341	30	FALSE
HLA-B*35:35	30	FALSE
HLA-B*35:37	8	FALSE
HLA-B*35:38	15	FALSE
HLA-B*35:41	30	FALSE
HLA-B*35:42	29	FALSE
HLA-B*35:43	8	FALSE
HLA-B*35:47	30	FALSE
HLA-B*35:48	8	FALSE
HLA-B*35:49	30	FALSE
HLA-B*35:55	15	FALSE
HLA-B*35:57	30	FALSE
HLA-B*35:58	8	FALSE
HLA-B*35:59	8	FALSE
HLA-B*35:61	8	TRUE
HLA-B*35:62	30	FALSE
HLA-B*35:64	30	FALSE
HLA-B*35:65Q	15	FALSE
HLA-B*35:68	8	FALSE
HLA-B*35:72	30	FALSE
HLA-B*35:74	15	FALSE
HLA-B*35:77	30	FALSE
HLA-B*35:81	15	FALSE
HLA-B*35:87	8	FALSE
HLA-B*35:95	15	FALSE
HLA-B*35:96	15	FALSE
HLA-B*35:97	8	FALSE
HLA-B*35:98	15	FALSE
HLA-B*35:99	3	FALSE
HLA-B*37:01	36	TRUE
HLA-B*37:04	36	FALSE
HLA-B*37:06	36	FALSE
HLA-B*37:07	36	FALSE
HLA-B*37:10	36	FALSE
HLA-B*37:17	36	FALSE
HLA-B*37:18	36	FALSE
HLA-B*37:21	36	FALSE
HLA-B*37:22	36	FALSE
HLA-B*37:35	36	FALSE
HLA-B*37:48	36	FALSE
HLA-B*37:52	36	FALSE
HLA-B*37:58	36	FALSE
HLA-B*38:01	18	TRUE
HLA-B*38:02	18	TRUE
HLA-B*38:06	18	FALSE
HLA-B*38:09	18	FALSE
HLA-B*38:11	18	FALSE
HLA-B*38:12	18	FALSE
HLA-B*38:13	18	FALSE
HLA-B*38:15	18	FALSE
HLA-B*38:20	18	FALSE
HLA-B*38:24	18	FALSE
HLA-B*38:27	18	FALSE
HLA-B*38:28	18	FALSE
HLA-B*38:29	18	FALSE
HLA-B*38:31	18	FALSE
HLA-B*38:32	18	FALSE
HLA-B*38:33	18	FALSE
HLA-B*38:35	18	FALSE
HLA-B*38:36	18	FALSE
HLA-B*38:37	18	FALSE
HLA-B*38:61	18	FALSE
HLA-B*38:64	18	FALSE
HLA-B*39:01	18	TRUE
HLA-B*39:02	18	FALSE
HLA-B*39:03	18	FALSE
HLA-B*39:04	18	FALSE
HLA-B*39:05	18	TRUE
HLA-B*39:06	18	FALSE
HLA-B*39:07	18	FALSE
HLA-B*39:08	18	FALSE
HLA-B*39:09	18	FALSE
HLA-B*39:102	18	FALSE
HLA-B*39:108	18	FALSE
HLA-B*39:10	18	FALSE
HLA-B*39:11	18	FALSE
HLA-B*39:112	18	FALSE
HLA-B*39:12	18	FALSE
HLA-B*39:128	18	FALSE
HLA-B*39:13	18	FALSE
HLA-B*39:14	18	FALSE
HLA-B*39:15	18	FALSE
HLA-B*39:19	18	FALSE
HLA-B*39:20	18	FALSE
HLA-B*39:22	18	FALSE
HLA-B*39:23	18	FALSE
HLA-B*39:24	18	FALSE
HLA-B*39:26	18	FALSE
HLA-B*39:27	18	FALSE
HLA-B*39:29	18	FALSE
HLA-B*39:31	18	FALSE
HLA-B*39:33	18	FALSE
HLA-B*39:34	18	FALSE
HLA-B*39:37	18	FALSE
HLA-B*39:38Q	18	FALSE
HLA-B*39:39	18	FALSE
HLA-B*39:53	18	FALSE
HLA-B*39:57	18	FALSE
HLA-B*39:62	18	FALSE
HLA-B*39:63	18	FALSE
HLA-B*39:64	18	FALSE
HLA-B*39:68	18	FALSE
HLA-B*39:73	18	FALSE
HLA-B*39:74	18	FALSE
HLA-B*39:75	18	FALSE
HLA-B*39:79	18	FALSE
HLA-B*39:89	18	FALSE
HLA-B*39:92	18	FALSE
HLA-B*39:93	18	FALSE
HLA-B*39:98	18	FALSE
HLA-B*39:99	18	FALSE
HLA-B*40:01	20	TRUE
HLA-B*40:02	17	TRUE
HLA-B*40:03	17	FALSE
HLA-B*40:04	17	FALSE
HLA-B*40:05	17	FALSE
HLA-B*40:06	17	TRUE
HLA-B*40:07	20	FALSE
HLA-B*40:08	31	FALSE
HLA-B*40:102	20	FALSE
HLA-B*40:103	21	FALSE
HLA-B*40:105	21	FALSE
HLA-B*40:107	21	FALSE
HLA-B*40:10	37	FALSE
HLA-B*40:110	20	FALSE
HLA-B*40:111	21	FALSE
HLA-B*40:113	20	FALSE
HLA-B*40:114	20	FALSE
HLA-B*40:115	21	FALSE
HLA-B*40:116	20	FALSE
HLA-B*40:117	20	FALSE
HLA-B*40:119	21	TRUE
HLA-B*40:11	21	TRUE
HLA-B*40:12	26	FALSE
HLA-B*40:122	17	FALSE
HLA-B*40:127	21	FALSE
HLA-B*40:129	20	FALSE
HLA-B*40:13	31	FALSE
HLA-B*40:130	20	FALSE
HLA-B*40:135	20	FALSE
HLA-B*40:145	21	FALSE
HLA-B*40:148	21	FALSE
HLA-B*40:14	20	FALSE
HLA-B*40:150	20	FALSE
HLA-B*40:157	21	FALSE
HLA-B*40:16	20	FALSE
HLA-B*40:160	20	FALSE
HLA-B*40:168	20	FALSE
HLA-B*40:171	20	FALSE
HLA-B*40:172	20	FALSE
HLA-B*40:175	20	FALSE
HLA-B*40:176	21	FALSE
HLA-B*40:178	20	FALSE
HLA-B*40:180	21	FALSE
HLA-B*40:182	20	FALSE
HLA-B*40:183	20	FALSE
HLA-B*40:186	20	FALSE
HLA-B*40:19	21	FALSE
HLA-B*40:197	20	FALSE
HLA-B*40:20	17	FALSE
HLA-B*40:201	21	FALSE
HLA-B*40:21	20	FALSE
HLA-B*40:225	21	FALSE
HLA-B*40:229	17	FALSE
HLA-B*40:23	20	FALSE
HLA-B*40:234	20	FALSE
HLA-B*40:237	20	FALSE
HLA-B*40:249	20	FALSE
HLA-B*40:255	17	FALSE
HLA-B*40:26	21	FALSE
HLA-B*40:268	17	TRUE
HLA-B*40:273	20	FALSE
HLA-B*40:27	21	FALSE
HLA-B*40:29	21	FALSE
HLA-B*40:292	21	FALSE
HLA-B*40:294	21	FALSE
HLA-B*40:295	21	FALSE
HLA-B*40:30	20	FALSE
HLA-B*40:303	17	FALSE
HLA-B*40:309	17	FALSE
HLA-B*40:310	20	FALSE
HLA-B*40:311	21	FALSE
HLA-B*40:318	21	FALSE
HLA-B*40:32	20	FALSE
HLA-B*40:320	17	FALSE
HLA-B*40:331	21	FALSE
HLA-B*40:334	17	FALSE
HLA-B*40:335	21	FALSE
HLA-B*40:346	20	FALSE
HLA-B*40:348	21	FALSE
HLA-B*40:353	5	FALSE
HLA-B*40:355	20	FALSE
HLA-B*40:37	21	FALSE
HLA-B*40:38	20	FALSE
HLA-B*40:40	5	FALSE
HLA-B*40:42	20	FALSE
HLA-B*40:43	20	FALSE
HLA-B*40:44	21	FALSE
HLA-B*40:48	20	FALSE
HLA-B*40:49	20	FALSE
HLA-B*40:50	17	FALSE
HLA-B*40:52	20	FALSE
HLA-B*40:54	20	FALSE
HLA-B*40:59	20	FALSE
HLA-B*40:62	20	FALSE
HLA-B*40:63	20	FALSE
HLA-B*40:64	17	FALSE
HLA-B*40:72	20	FALSE
HLA-B*40:75	21	FALSE
HLA-B*40:76	20	FALSE
HLA-B*40:78	21	FALSE
HLA-B*40:80	20	FALSE
HLA-B*40:81	20	FALSE
HLA-B*40:86	21	FALSE
HLA-B*40:87	20	FALSE
HLA-B*40:90	21	FALSE
HLA-B*40:94	17	FALSE
HLA-B*40:95	21	FALSE
HLA-B*40:97	17	FALSE
HLA-B*40:99	17	FALSE
HLA-B*41:01	20	TRUE
HLA-B*41:02	20	FALSE
HLA-B*41:03	20	FALSE
HLA-B*41:06	20	FALSE
HLA-B*41:09	20	FALSE
HLA-B*41:10	20	FALSE
HLA-B*41:11	20	FALSE
HLA-B*41:14	20	FALSE
HLA-B*41:16	20	FALSE
HLA-B*41:19	20	FALSE
HLA-B*41:22	20	FALSE
HLA-B*41:24	20	FALSE
HLA-B*41:27	20	FALSE
HLA-B*41:28	20	FALSE
HLA-B*41:29	20	FALSE
HLA-B*41:37	20	FALSE
HLA-B*41:45N	20	FALSE
HLA-B*41:49	20	FALSE
HLA-B*42:01	12	TRUE
HLA-B*42:02	12	FALSE
HLA-B*42:05	12	FALSE
HLA-B*42:09	12	FALSE
HLA-B*42:10	12	FALSE
HLA-B*42:18	12	TRUE
HLA-B*44:02	19	TRUE
HLA-B*44:03	19	TRUE
HLA-B*44:04	19	FALSE
HLA-B*44:05	19	FALSE
HLA-B*44:06	37	TRUE
HLA-B*44:07	19	FALSE
HLA-B*44:08	19	FALSE
HLA-B*44:09	19	FALSE
HLA-B*44:10	19	FALSE
HLA-B*44:104	19	FALSE
HLA-B*44:106	19	FALSE
HLA-B*44:107	19	FALSE
HLA-B*44:110	19	FALSE
HLA-B*44:111	19	FALSE
HLA-B*44:115	19	FALSE
HLA-B*44:117	19	FALSE
HLA-B*44:120	19	FALSE
HLA-B*44:122	19	FALSE
HLA-B*44:126	19	FALSE
HLA-B*44:13	19	FALSE
HLA-B*44:132	19	FALSE
HLA-B*44:135	19	FALSE
HLA-B*44:137	19	FALSE
HLA-B*44:139	19	FALSE
HLA-B*44:143	19	FALSE
HLA-B*44:146	19	FALSE
HLA-B*44:148	19	FALSE
HLA-B*44:15	17	FALSE
HLA-B*44:159	19	FALSE
HLA-B*44:16	19	FALSE
HLA-B*44:17	19	FALSE
HLA-B*44:173	19	FALSE
HLA-B*44:177	19	FALSE
HLA-B*44:18	34	FALSE
HLA-B*44:188	17	FALSE
HLA-B*44:191	19	FALSE
HLA-B*44:20	19	FALSE
HLA-B*44:21	19	FALSE
HLA-B*44:22	19	FALSE
HLA-B*44:221	19	FALSE
HLA-B*44:226	19	FALSE
HLA-B*44:227	19	FALSE
HLA-B*44:24	19	FALSE
HLA-B*44:250	19	FALSE
HLA-B*44:253	19	FALSE
HLA-B*44:258	19	FALSE
HLA-B*44:259	19	FALSE
HLA-B*44:26	19	FALSE
HLA-B*44:263	19	FALSE
HLA-B*44:271	19	FALSE
HLA-B*44:27	19	FALSE
HLA-B*44:28	19	FALSE
HLA-B*44:29	19	FALSE
HLA-B*44:30	19	FALSE
HLA-B*44:37	19	FALSE
HLA-B*44:41	19	FALSE
HLA-B*44:42	19	FALSE
HLA-B*44:43	19	FALSE
HLA-B*44:46	19	FALSE
HLA-B*44:50	19	FALSE
HLA-B*44:53	19	FALSE
HLA-B*44:55	17	FALSE
HLA-B*44:57	19	FALSE
HLA-B*44:60	19	FALSE
HLA-B*44:62	19	FALSE
HLA-B*44:64	19	FALSE
HLA-B*44:65	19	FALSE
HLA-B*44:68	19	FALSE
HLA-B*44:69	19	FALSE
HLA-B*44:73	19	FALSE
HLA-B*44:74	19	FALSE
HLA-B*44:76	19	FALSE
HLA-B*44:77	19	FALSE
HLA-B*44:79	19	FALSE
HLA-B*44:80	19	FALSE
HLA-B*44:83	37	FALSE
HLA-B*44:86	19	FALSE
HLA-B*44:87	19	FALSE
HLA-B*44:88	19	FALSE
HLA-B*44:91	19	FALSE
HLA-B*44:92	19	FALSE
HLA-B*44:96	19	FALSE
HLA-B*44:97	19	FALSE
HLA-B*44:98	19	FALSE
HLA-B*45:01	34	FALSE
HLA-B*45:02	34	FALSE
HLA-B*45:10	34	FALSE
HLA-B*45:14	34	FALSE
HLA-B*45:17	34	FALSE
HLA-B*46:01	26	TRUE
HLA-B*46:11	26	FALSE
HLA-B*46:21	26	FALSE
HLA-B*46:22	26	FALSE
HLA-B*46:27	26	FALSE
HLA-B*46:30	26	FALSE
HLA-B*46:32	26	FALSE
HLA-B*46:40	26	FALSE
HLA-B*47:01	19	FALSE
HLA-B*47:03	19	FALSE
HLA-B*47:04	19	FALSE
HLA-B*47:05	19	FALSE
HLA-B*47:10	19	FALSE
HLA-B*48:01	12	TRUE
HLA-B*48:02	18	FALSE
HLA-B*48:03	12	FALSE
HLA-B*48:04	12	FALSE
HLA-B*48:05	12	FALSE
HLA-B*48:07	12	FALSE
HLA-B*48:12	12	FALSE
HLA-B*48:13	12	FALSE
HLA-B*48:17	12	FALSE
HLA-B*48:18	12	FALSE
HLA-B*48:24	12	FALSE
HLA-B*48:34	12	FALSE
HLA-B*49:01	34	TRUE
HLA-B*49:02	34	FALSE
HLA-B*49:09	34	FALSE
HLA-B*49:11	34	FALSE
HLA-B*49:17	34	FALSE
HLA-B*49:18	34	FALSE
HLA-B*49:21	34	FALSE
HLA-B*49:23	34	FALSE
HLA-B*49:27	34	FALSE
HLA-B*49:38	34	FALSE
HLA-B*49:41	34	FALSE
HLA-B*50:01	34	TRUE
HLA-B*50:02	34	FALSE
HLA-B*50:07	34	FALSE
HLA-B*50:08	34	FALSE
HLA-B*50:09	34	FALSE
HLA-B*50:10	34	FALSE
HLA-B*50:11	34	FALSE
HLA-B*50:12	34	FALSE
HLA-B*50:17	34	FALSE
HLA-B*50:31	34	FALSE
HLA-B*50:40	34	FALSE
HLA-B*50:41	34	FALSE
HLA-B*50:45	34	FALSE
HLA-B*50:46	34	FALSE
HLA-B*50:51	34	FALSE
HLA-B*51:01	3	TRUE
HLA-B*51:02	3	FALSE
HLA-B*51:03	3	FALSE
HLA-B*51:05	3	FALSE
HLA-B*51:06	3	FALSE
HLA-B*51:07	3	FALSE
HLA-B*51:08	3	FALSE
HLA-B*51:09	3	FALSE
HLA-B*51:10	3	FALSE
HLA-B*51:100	3	FALSE
HLA-B*51:103	3	FALSE
HLA-B*51:105	3	FALSE
HLA-B*51:107	3	FALSE
HLA-B*51:108	3	FALSE
HLA-B*51:109	3	FALSE
HLA-B*51:111	3	FALSE
HLA-B*51:115	3	FALSE
HLA-B*51:116	3	FALSE
HLA-B*51:117	3	FALSE
HLA-B*51:119	3	FALSE
HLA-B*51:120	3	FALSE
HLA-B*51:122	3	FALSE
HLA-B*51:123	3	FALSE
HLA-B*51:124	8	FALSE
HLA-B*51:126	3	FALSE
HLA-B*51:127	3	FALSE
HLA-B*51:130	3	FALSE
HLA-B*51:134	3	FALSE
HLA-B*51:136	3	FALSE
HLA-B*51:13	3	FALSE
HLA-B*51:14	3	FALSE
HLA-B*51:146	3	FALSE
HLA-B*51:147	3	FALSE
HLA-B*51:148	3	FALSE
HLA-B*51:151	3	FALSE
HLA-B*51:152	3	FALSE
HLA-B*51:156	3	FALSE
HLA-B*51:158	3	FALSE
HLA-B*51:16	3	FALSE
HLA-B*51:160	3	FALSE
HLA-B*51:167	3	FALSE
HLA-B*51:168	3	FALSE
HLA-B*51:174	3	FALSE
HLA-B*51:185	3	FALSE
HLA-B*51:187	3	FALSE
HLA-B*51:19	3	FALSE
HLA-B*51:190	3	FALSE
HLA-B*51:193	3	FALSE
HLA-B*51:194	3	FALSE
HLA-B*51:20	3	FALSE
HLA-B*51:200	8	FALSE
HLA-B*51:206	3	FALSE
HLA-B*51:208	3	FALSE
HLA-B*51:217	3	FALSE
HLA-B*51:22	3	FALSE
HLA-B*51:23	3	FALSE
HLA-B*51:24	3	FALSE
HLA-B*51:26	3	FALSE
HLA-B*51:29	3	FALSE
HLA-B*51:32	3	FALSE
HLA-B*51:34	3	FALSE
HLA-B*51:36	3	FALSE
HLA-B*51:37	3	FALSE
HLA-B*51:38	3	FALSE
HLA-B*51:40	3	FALSE
HLA-B*51:43	3	FALSE
HLA-B*51:50	8	FALSE
HLA-B*51:52	3	FALSE
HLA-B*51:55	3	FALSE
HLA-B*51:56	15	FALSE
HLA-B*51:61	3	FALSE
HLA-B*51:64	3	FALSE
HLA-B*51:65	3	FALSE
HLA-B*51:67	3	FALSE
HLA-B*51:68	3	FALSE
HLA-B*51:69	3	FALSE
HLA-B*51:70	3	FALSE
HLA-B*51:73	3	FALSE
HLA-B*51:74	3	FALSE
HLA-B*51:75	3	FALSE
HLA-B*51:78	8	FALSE
HLA-B*51:79	3	FALSE
HLA-B*51:82	3	FALSE
HLA-B*51:83	3	FALSE
HLA-B*51:85	3	FALSE
HLA-B*51:90	3	FALSE
HLA-B*51:94	3	FALSE
HLA-B*52:01	3	TRUE
HLA-B*52:02	3	FALSE
HLA-B*52:05	3	FALSE
HLA-B*52:06	3	FALSE
HLA-B*52:08	3	FALSE
HLA-B*52:11	3	FALSE
HLA-B*52:12	3	FALSE
HLA-B*52:21	3	FALSE
HLA-B*52:25	3	FALSE
HLA-B*52:30	3	FALSE
HLA-B*52:31	3	FALSE
HLA-B*52:39	3	FALSE
HLA-B*52:40	3	FALSE
HLA-B*52:43	3	FALSE
HLA-B*52:55	3	FALSE
HLA-B*52:58	3	FALSE
HLA-B*52:62	3	FALSE
HLA-B*52:63	3	FALSE
HLA-B*53:01	15	TRUE
HLA-B*53:05	15	FALSE
HLA-B*53:09	15	FALSE
HLA-B*53:10	15	FALSE
HLA-B*53:15	15	FALSE
HLA-B*53:17	3	FALSE
HLA-B*53:18	15	FALSE
HLA-B*53:19	3	FALSE
HLA-B*53:20	15	FALSE
HLA-B*53:22	15	FALSE
HLA-B*53:24	15	FALSE
HLA-B*53:26	15	FALSE
HLA-B*53:29	15	FALSE
HLA-B*53:33	15	FALSE
HLA-B*53:44	3	FALSE
HLA-B*54:01	29	TRUE
HLA-B*54:10	29	FALSE
HLA-B*54:13	29	FALSE
HLA-B*54:14	29	FALSE
HLA-B*55:01	29	TRUE
HLA-B*55:02	29	TRUE
HLA-B*55:04	29	FALSE
HLA-B*55:07	29	FALSE
HLA-B*55:08	29	FALSE
HLA-B*55:10	36	FALSE
HLA-B*55:11	29	FALSE
HLA-B*55:12	29	FALSE
HLA-B*55:16	29	FALSE
HLA-B*55:17	29	FALSE
HLA-B*55:18	29	FALSE
HLA-B*55:20	29	FALSE
HLA-B*55:23	29	FALSE
HLA-B*55:25	29	FALSE
HLA-B*55:29	29	FALSE
HLA-B*55:31	29	FALSE
HLA-B*55:33	29	FALSE
HLA-B*55:34	29	FALSE
HLA-B*55:36	29	FALSE
HLA-B*55:37	29	FALSE
HLA-B*55:45	29	FALSE
HLA-B*55:50	29	FALSE
HLA-B*55:54	29	FALSE
HLA-B*55:56	29	FALSE
HLA-B*55:57	29	FALSE
HLA-B*55:60	29	FALSE
HLA-B*55:66	29	FALSE
HLA-B*55:72	29	FALSE
HLA-B*55:73	29	FALSE
HLA-B*55:74	29	FALSE
HLA-B*55:75	29	FALSE
HLA-B*55:84	29	FALSE
HLA-B*56:01	29	FALSE
HLA-B*56:02	29	FALSE
HLA-B*56:03	29	FALSE
HLA-B*56:04	29	FALSE
HLA-B*56:05	29	FALSE
HLA-B*56:06	29	FALSE
HLA-B*56:07	29	FALSE
HLA-B*56:10	29	FALSE
HLA-B*56:14	29	FALSE
HLA-B*56:15	29	FALSE
HLA-B*56:16	29	FALSE
HLA-B*56:25	29	FALSE
HLA-B*56:26	29	FALSE
HLA-B*56:27	29	FALSE
HLA-B*56:36	29	FALSE
HLA-B*57:01	5	TRUE
HLA-B*57:02	5	FALSE
HLA-B*57:03	5	TRUE
HLA-B*57:04	5	FALSE
HLA-B*57:05	5	FALSE
HLA-B*57:09	5	FALSE
HLA-B*57:11	5	FALSE
HLA-B*57:13	5	FALSE
HLA-B*57:14	5	FALSE
HLA-B*57:15	5	FALSE
HLA-B*57:17	5	FALSE
HLA-B*57:20	5	FALSE
HLA-B*57:21	5	FALSE
HLA-B*57:22	5	FALSE
HLA-B*57:23	5	FALSE
HLA-B*57:24	5	FALSE
HLA-B*57:26	5	FALSE
HLA-B*57:29	5	FALSE
HLA-B*57:32	5	FALSE
HLA-B*57:34	5	FALSE
HLA-B*57:35	5	FALSE
HLA-B*57:39	5	FALSE
HLA-B*57:40	5	FALSE
HLA-B*57:41	5	FALSE
HLA-B*57:43	5	FALSE
HLA-B*57:44	5	FALSE
HLA-B*57:49	5	FALSE
HLA-B*57:57	5	FALSE
HLA-B*57:58	5	FALSE
HLA-B*57:61	5	FALSE
HLA-B*57:63	5	FALSE
HLA-B*57:73	5	FALSE
HLA-B*57:77	5	FALSE
HLA-B*57:78	5	FALSE
HLA-B*57:81	5	FALSE
HLA-B*58:01	8	TRUE
HLA-B*58:02	8	FALSE
HLA-B*58:04	8	FALSE
HLA-B*58:06	8	FALSE
HLA-B*58:07	8	FALSE
HLA-B*58:08	8	FALSE
HLA-B*58:11	8	FALSE
HLA-B*58:12	8	FALSE
HLA-B*58:18	8	FALSE
HLA-B*58:21	8	FALSE
HLA-B*58:23	8	FALSE
HLA-B*58:24	8	FALSE
HLA-B*58:26	8	FALSE
HLA-B*58:28	8	FALSE
HLA-B*58:35	8	FALSE
HLA-B*58:40	8	FALSE
HLA-B*58:59	8	FALSE
HLA-B*58:62	8	FALSE
HLA-B*58:74	8	FALSE
HLA-B*58:84	8	FALSE
HLA-B*59:01	29	FALSE
HLA-B*59:04	29	FALSE
HLA-B*67:01	18	FALSE
HLA-B*67:02	18	FALSE
HLA-B*73:01	18	FALSE
HLA-B*78:01	3	FALSE
HLA-B*78:02	8	FALSE
HLA-B*78:04	8	FALSE
HLA-B*78:05	3	FALSE
HLA-B*78:09	8	FALSE
HLA-B*81:01	12	FALSE
HLA-B*81:02	12	FALSE
HLA-B*81:05	12	FALSE
HLA-B*82:01	29	FALSE
HLA-B*83:01	37	FALSE
HLA-C*01:02	28	TRUE
HLA-C*01:03	28	TRUE
HLA-C*01:06	28	FALSE
HLA-C*01:07	28	FALSE
HLA-C*01:08	28	FALSE
HLA-C*01:10	28	FALSE
HLA-C*01:103	28	FALSE
[truncated: 808 more rows]
