# Supplementary material for: Peptidome Surveillance Across Evolving SARS-CoV-2 Lineages Reveals HLA Binding Conservation in Nucleocapsid Among Variants With Most Potential for T-Cell Epitope Loss in Spike
Source: Front Immunol. 2022 Jun 23;13:918928. doi: 10.3389/fimmu.2022.918928 (PMC9260595; doi:10.3389/fimmu.2022.918928)
Supplement: Supplementary file 6 [file DataSheet_6.csv]

allele	cluster_label	selected_ab	alpha	cluster_label_a	selected_a	beta	cluster_label_b	selected_b
HLA-DMA*01:01-DMB*01:01	23	TRUE	DMA*01:01	5	TRUE	DMB*01:01	15	TRUE
HLA-DMA*01:01-DMB*01:03	23	TRUE	DMA*01:01	5	TRUE	DMB*01:03	15	TRUE
HLA-DMA*01:02-DMB*01:01	23	TRUE	DMA*01:02	5	TRUE	DMB*01:01	15	TRUE
HLA-DMA*01:02-DMB*01:03	23	TRUE	DMA*01:02	5	TRUE	DMB*01:03	15	TRUE
HLA-DOA*01:01-DOB*01:01	82	TRUE	DOA*01:01	13	TRUE	DOB*01:01	14	TRUE
HLA-DOA*01:01-DOB*01:02	82	TRUE	DOA*01:01	13	TRUE	DOB*01:02	14	TRUE
HLA-DOA*01:01-DOB*01:03	82	FALSE	DOA*01:01	13	TRUE	DOB*01:03	14	TRUE
HLA-DOA*01:01-DOB*01:04	82	FALSE	DOA*01:01	13	TRUE	DOB*01:04	14	FALSE
HLA-DOA*01:02-DOB*01:01	82	FALSE	DOA*01:02	13	TRUE	DOB*01:01	14	TRUE
HLA-DOA*01:02-DOB*01:02	82	FALSE	DOA*01:02	13	TRUE	DOB*01:02	14	TRUE
HLA-DOA*01:02-DOB*01:03	82	FALSE	DOA*01:02	13	TRUE	DOB*01:03	14	TRUE
HLA-DOA*01:02-DOB*01:04	82	FALSE	DOA*01:02	13	TRUE	DOB*01:04	14	FALSE
HLA-DOA*01:03-DOB*01:01	82	FALSE	DOA*01:03	13	FALSE	DOB*01:01	14	TRUE
HLA-DOA*01:03-DOB*01:02	82	FALSE	DOA*01:03	13	FALSE	DOB*01:02	14	TRUE
HLA-DOA*01:03-DOB*01:03	82	FALSE	DOA*01:03	13	FALSE	DOB*01:03	14	TRUE
HLA-DOA*01:03-DOB*01:04	82	FALSE	DOA*01:03	13	FALSE	DOB*01:04	14	FALSE
HLA-DPA1*01:03-DPB1*01:01	56	TRUE	DPA1*01:03	1	TRUE	DPB1*01:01	4	TRUE
HLA-DPA1*01:03-DPB1*02:01	9	TRUE	DPA1*01:03	1	TRUE	DPB1*02:01	10	TRUE
HLA-DPA1*01:03-DPB1*02:02	9	TRUE	DPA1*01:03	1	TRUE	DPB1*02:02	10	TRUE
HLA-DPA1*01:03-DPB1*03:01	0	TRUE	DPA1*01:03	1	TRUE	DPB1*03:01	2	TRUE
HLA-DPA1*01:03-DPB1*04:01	11	TRUE	DPA1*01:03	1	TRUE	DPB1*04:01	11	TRUE
HLA-DPA1*01:03-DPB1*04:02	9	TRUE	DPA1*01:03	1	TRUE	DPB1*04:02	10	TRUE
HLA-DPA1*01:03-DPB1*05:01	35	TRUE	DPA1*01:03	1	TRUE	DPB1*05:01	4	TRUE
HLA-DPA1*01:03-DPB1*06:01	0	FALSE	DPA1*01:03	1	TRUE	DPB1*06:01	2	FALSE
HLA-DPA1*01:03-DPB1*09:01	0	TRUE	DPA1*01:03	1	TRUE	DPB1*09:01	2	TRUE
HLA-DPA1*01:03-DPB1*104:01	0	FALSE	DPA1*01:03	1	TRUE	DPB1*104:01	2	FALSE
HLA-DPA1*01:03-DPB1*105:01	9	FALSE	DPA1*01:03	1	TRUE	DPB1*105:01	10	TRUE
HLA-DPA1*01:03-DPB1*106:01	9	FALSE	DPA1*01:03	1	TRUE	DPB1*106:01	10	FALSE
HLA-DPA1*01:03-DPB1*107:01	33	FALSE	DPA1*01:03	1	TRUE	DPB1*107:01	0	FALSE
HLA-DPA1*01:03-DPB1*109:01	33	FALSE	DPA1*01:03	1	TRUE	DPB1*109:01	0	FALSE
HLA-DPA1*01:03-DPB1*10:01	88	TRUE	DPA1*01:03	1	TRUE	DPB1*10:01	0	TRUE
HLA-DPA1*01:03-DPB1*115:01	9	FALSE	DPA1*01:03	1	TRUE	DPB1*115:01	10	FALSE
HLA-DPA1*01:03-DPB1*11:01	33	TRUE	DPA1*01:03	1	TRUE	DPB1*11:01	0	TRUE
HLA-DPA1*01:03-DPB1*124:01	0	FALSE	DPA1*01:03	1	TRUE	DPB1*124:01	2	FALSE
HLA-DPA1*01:03-DPB1*126:01	11	TRUE	DPA1*01:03	1	TRUE	DPB1*126:01	11	TRUE
HLA-DPA1*01:03-DPB1*127:01	56	FALSE	DPA1*01:03	1	TRUE	DPB1*127:01	4	FALSE
HLA-DPA1*01:03-DPB1*128:01	11	FALSE	DPA1*01:03	1	TRUE	DPB1*128:01	11	FALSE
HLA-DPA1*01:03-DPB1*130:01	0	FALSE	DPA1*01:03	1	TRUE	DPB1*130:01	2	FALSE
HLA-DPA1*01:03-DPB1*131:01	0	FALSE	DPA1*01:03	1	TRUE	DPB1*131:01	2	FALSE
HLA-DPA1*01:03-DPB1*133:01	33	FALSE	DPA1*01:03	1	TRUE	DPB1*133:01	0	FALSE
HLA-DPA1*01:03-DPB1*135:01	35	TRUE	DPA1*01:03	1	TRUE	DPB1*135:01	4	TRUE
HLA-DPA1*01:03-DPB1*136:01	0	FALSE	DPA1*01:03	1	TRUE	DPB1*136:01	2	FALSE
HLA-DPA1*01:03-DPB1*138:01	9	FALSE	DPA1*01:03	1	TRUE	DPB1*138:01	10	FALSE
HLA-DPA1*01:03-DPB1*13:01	33	TRUE	DPA1*01:03	1	TRUE	DPB1*13:01	0	TRUE
HLA-DPA1*01:03-DPB1*141:01	9	FALSE	DPA1*01:03	1	TRUE	DPB1*141:01	10	FALSE
HLA-DPA1*01:03-DPB1*14:01	0	FALSE	DPA1*01:03	1	TRUE	DPB1*14:01	2	TRUE
HLA-DPA1*01:03-DPB1*15:01	56	TRUE	DPA1*01:03	1	TRUE	DPB1*15:01	0	TRUE
HLA-DPA1*01:03-DPB1*162:01	56	FALSE	DPA1*01:03	1	TRUE	DPB1*162:01	4	FALSE
HLA-DPA1*01:03-DPB1*16:01	35	FALSE	DPA1*01:03	1	TRUE	DPB1*16:01	4	FALSE
HLA-DPA1*01:03-DPB1*178:01	11	FALSE	DPA1*01:03	1	TRUE	DPB1*178:01	11	FALSE
HLA-DPA1*01:03-DPB1*17:01	88	TRUE	DPA1*01:03	1	TRUE	DPB1*17:01	0	TRUE
HLA-DPA1*01:03-DPB1*184:01	35	FALSE	DPA1*01:03	1	TRUE	DPB1*184:01	4	FALSE
HLA-DPA1*01:03-DPB1*187:01	9	FALSE	DPA1*01:03	1	TRUE	DPB1*187:01	10	FALSE
HLA-DPA1*01:03-DPB1*18:01	56	TRUE	DPA1*01:03	1	TRUE	DPB1*18:01	4	TRUE
HLA-DPA1*01:03-DPB1*190:01	9	FALSE	DPA1*01:03	1	TRUE	DPB1*190:01	10	FALSE
HLA-DPA1*01:03-DPB1*191:01	9	FALSE	DPA1*01:03	1	TRUE	DPB1*191:01	10	FALSE
HLA-DPA1*01:03-DPB1*19:01	9	FALSE	DPA1*01:03	1	TRUE	DPB1*19:01	10	FALSE
HLA-DPA1*01:03-DPB1*208:01	0	FALSE	DPA1*01:03	1	TRUE	DPB1*208:01	2	FALSE
HLA-DPA1*01:03-DPB1*20:01	0	FALSE	DPA1*01:03	1	TRUE	DPB1*20:01	2	TRUE
HLA-DPA1*01:03-DPB1*21:01	33	FALSE	DPA1*01:03	1	TRUE	DPB1*21:01	0	TRUE
HLA-DPA1*01:03-DPB1*22:01	35	FALSE	DPA1*01:03	1	TRUE	DPB1*22:01	4	FALSE
HLA-DPA1*01:03-DPB1*236:01	9	FALSE	DPA1*01:03	1	TRUE	DPB1*236:01	10	FALSE
HLA-DPA1*01:03-DPB1*23:01	9	FALSE	DPA1*01:03	1	TRUE	DPB1*23:01	10	TRUE
HLA-DPA1*01:03-DPB1*244:01	33	FALSE	DPA1*01:03	1	TRUE	DPB1*244:01	0	FALSE
HLA-DPA1*01:03-DPB1*24:01	11	FALSE	DPA1*01:03	1	TRUE	DPB1*24:01	11	FALSE
HLA-DPA1*01:03-DPB1*25:01	0	FALSE	DPA1*01:03	1	TRUE	DPB1*25:01	2	FALSE
HLA-DPA1*01:03-DPB1*260:01	9	FALSE	DPA1*01:03	1	TRUE	DPB1*260:01	10	FALSE
HLA-DPA1*01:03-DPB1*26:01	33	FALSE	DPA1*01:03	1	TRUE	DPB1*26:01	0	TRUE
HLA-DPA1*01:03-DPB1*27:01	33	FALSE	DPA1*01:03	1	TRUE	DPB1*27:01	0	FALSE
HLA-DPA1*01:03-DPB1*28:01	35	FALSE	DPA1*01:03	1	TRUE	DPB1*28:01	4	TRUE
HLA-DPA1*01:03-DPB1*296:01	35	FALSE	DPA1*01:03	1	TRUE	DPB1*296:01	0	FALSE
HLA-DPA1*01:03-DPB1*29:01	0	FALSE	DPA1*01:03	1	TRUE	DPB1*29:01	2	FALSE
HLA-DPA1*01:03-DPB1*30:01	88	FALSE	DPA1*01:03	1	TRUE	DPB1*30:01	0	FALSE
HLA-DPA1*01:03-DPB1*31:01	35	FALSE	DPA1*01:03	1	TRUE	DPB1*31:01	4	FALSE
HLA-DPA1*01:03-DPB1*33:01	11	FALSE	DPA1*01:03	1	TRUE	DPB1*33:01	11	TRUE
HLA-DPA1*01:03-DPB1*34:01	9	FALSE	DPA1*01:03	1	TRUE	DPB1*34:01	4	FALSE
HLA-DPA1*01:03-DPB1*352:01	9	FALSE	DPA1*01:03	1	TRUE	DPB1*352:01	10	FALSE
HLA-DPA1*01:03-DPB1*35:01	0	FALSE	DPA1*01:03	1	TRUE	DPB1*35:01	2	FALSE
HLA-DPA1*01:03-DPB1*36:01	33	FALSE	DPA1*01:03	1	TRUE	DPB1*36:01	0	FALSE
HLA-DPA1*01:03-DPB1*38:01	35	FALSE	DPA1*01:03	1	TRUE	DPB1*38:01	4	FALSE
HLA-DPA1*01:03-DPB1*398:01	11	FALSE	DPA1*01:03	1	TRUE	DPB1*398:01	11	FALSE
HLA-DPA1*01:03-DPB1*39:01	9	FALSE	DPA1*01:03	1	TRUE	DPB1*39:01	10	FALSE
HLA-DPA1*01:03-DPB1*40:01	9	FALSE	DPA1*01:03	1	TRUE	DPB1*40:01	10	FALSE
HLA-DPA1*01:03-DPB1*414:01	9	FALSE	DPA1*01:03	1	TRUE	DPB1*414:01	10	FALSE
HLA-DPA1*01:03-DPB1*415:01	11	FALSE	DPA1*01:03	1	TRUE	DPB1*415:01	11	FALSE
HLA-DPA1*01:03-DPB1*416:01	9	FALSE	DPA1*01:03	1	TRUE	DPB1*416:01	10	FALSE
HLA-DPA1*01:03-DPB1*41:01	9	FALSE	DPA1*01:03	1	TRUE	DPB1*41:01	4	FALSE
HLA-DPA1*01:03-DPB1*45:01	0	FALSE	DPA1*01:03	1	TRUE	DPB1*45:01	2	FALSE
HLA-DPA1*01:03-DPB1*460:01	88	FALSE	DPA1*01:03	1	TRUE	DPB1*460:01	0	FALSE
HLA-DPA1*01:03-DPB1*463:01	9	FALSE	DPA1*01:03	1	TRUE	DPB1*463:01	10	FALSE
HLA-DPA1*01:03-DPB1*464:01	11	FALSE	DPA1*01:03	1	TRUE	DPB1*464:01	11	FALSE
HLA-DPA1*01:03-DPB1*46:01	9	FALSE	DPA1*01:03	1	TRUE	DPB1*46:01	10	FALSE
HLA-DPA1*01:03-DPB1*47:01	9	FALSE	DPA1*01:03	1	TRUE	DPB1*47:01	10	FALSE
HLA-DPA1*01:03-DPB1*48:01	9	FALSE	DPA1*01:03	1	TRUE	DPB1*48:01	10	FALSE
HLA-DPA1*01:03-DPB1*498:01	0	FALSE	DPA1*01:03	1	TRUE	DPB1*498:01	2	FALSE
HLA-DPA1*01:03-DPB1*49:01	9	FALSE	DPA1*01:03	1	TRUE	DPB1*49:01	10	FALSE
HLA-DPA1*01:03-DPB1*50:01	0	FALSE	DPA1*01:03	1	TRUE	DPB1*50:01	2	FALSE
HLA-DPA1*01:03-DPB1*51:01	11	FALSE	DPA1*01:03	1	TRUE	DPB1*51:01	11	TRUE
HLA-DPA1*01:03-DPB1*535:01	9	FALSE	DPA1*01:03	1	TRUE	DPB1*535:01	10	FALSE
HLA-DPA1*01:03-DPB1*53:01	9	FALSE	DPA1*01:03	1	TRUE	DPB1*53:01	10	FALSE
HLA-DPA1*01:03-DPB1*55:01	33	FALSE	DPA1*01:03	1	TRUE	DPB1*55:01	0	FALSE
HLA-DPA1*01:03-DPB1*572:01	0	FALSE	DPA1*01:03	1	TRUE	DPB1*572:01	2	FALSE
HLA-DPA1*01:03-DPB1*57:01	0	FALSE	DPA1*01:03	1	TRUE	DPB1*57:01	0	FALSE
HLA-DPA1*01:03-DPB1*584:01	9	FALSE	DPA1*01:03	1	TRUE	DPB1*584:01	10	FALSE
HLA-DPA1*01:03-DPB1*585:01	56	FALSE	DPA1*01:03	1	TRUE	DPB1*585:01	0	FALSE
HLA-DPA1*01:03-DPB1*59:01	35	FALSE	DPA1*01:03	1	TRUE	DPB1*59:01	4	FALSE
HLA-DPA1*01:03-DPB1*63:01	35	FALSE	DPA1*01:03	1	TRUE	DPB1*63:01	4	FALSE
HLA-DPA1*01:03-DPB1*648:01	0	FALSE	DPA1*01:03	1	TRUE	DPB1*648:01	0	FALSE
HLA-DPA1*01:03-DPB1*649:01	33	FALSE	DPA1*01:03	1	TRUE	DPB1*649:01	0	FALSE
HLA-DPA1*01:03-DPB1*650:01	88	FALSE	DPA1*01:03	1	TRUE	DPB1*650:01	0	FALSE
HLA-DPA1*01:03-DPB1*651:01	0	FALSE	DPA1*01:03	1	TRUE	DPB1*651:01	2	FALSE
HLA-DPA1*01:03-DPB1*652:01	35	FALSE	DPA1*01:03	1	TRUE	DPB1*652:01	4	FALSE
HLA-DPA1*01:03-DPB1*653:01	35	FALSE	DPA1*01:03	1	TRUE	DPB1*653:01	4	FALSE
HLA-DPA1*01:03-DPB1*665:01	9	FALSE	DPA1*01:03	1	TRUE	DPB1*665:01	10	TRUE
HLA-DPA1*01:03-DPB1*666:01	11	FALSE	DPA1*01:03	1	TRUE	DPB1*666:01	11	FALSE
HLA-DPA1*01:03-DPB1*667:01	56	FALSE	DPA1*01:03	1	TRUE	DPB1*667:01	4	FALSE
HLA-DPA1*01:03-DPB1*668:01	35	FALSE	DPA1*01:03	1	TRUE	DPB1*668:01	4	FALSE
HLA-DPA1*01:03-DPB1*669:01	0	FALSE	DPA1*01:03	1	TRUE	DPB1*669:01	2	FALSE
HLA-DPA1*01:03-DPB1*670:01	11	FALSE	DPA1*01:03	1	TRUE	DPB1*670:01	11	FALSE
HLA-DPA1*01:03-DPB1*671:01	0	FALSE	DPA1*01:03	1	TRUE	DPB1*671:01	2	FALSE
HLA-DPA1*01:03-DPB1*672:01	33	FALSE	DPA1*01:03	1	TRUE	DPB1*672:01	0	FALSE
HLA-DPA1*01:03-DPB1*673:01	88	FALSE	DPA1*01:03	1	TRUE	DPB1*673:01	0	FALSE
HLA-DPA1*01:03-DPB1*674:01	9	FALSE	DPA1*01:03	1	TRUE	DPB1*674:01	10	FALSE
HLA-DPA1*01:03-DPB1*675:01	0	FALSE	DPA1*01:03	1	TRUE	DPB1*675:01	2	FALSE
HLA-DPA1*01:03-DPB1*676:01	0	FALSE	DPA1*01:03	1	TRUE	DPB1*676:01	2	FALSE
HLA-DPA1*01:03-DPB1*677:01	11	FALSE	DPA1*01:03	1	TRUE	DPB1*677:01	11	FALSE
HLA-DPA1*01:03-DPB1*678:01	9	FALSE	DPA1*01:03	1	TRUE	DPB1*678:01	10	FALSE
HLA-DPA1*01:03-DPB1*699:01	11	FALSE	DPA1*01:03	1	TRUE	DPB1*699:01	11	FALSE
HLA-DPA1*01:03-DPB1*69:01	0	FALSE	DPA1*01:03	1	TRUE	DPB1*69:01	2	FALSE
HLA-DPA1*01:03-DPB1*701:01	9	FALSE	DPA1*01:03	1	TRUE	DPB1*701:01	10	FALSE
HLA-DPA1*01:03-DPB1*705:01	0	FALSE	DPA1*01:03	1	TRUE	DPB1*705:01	2	FALSE
HLA-DPA1*01:03-DPB1*706:01	0	FALSE	DPA1*01:03	1	TRUE	DPB1*706:01	2	FALSE
HLA-DPA1*01:03-DPB1*71:01	9	FALSE	DPA1*01:03	1	TRUE	DPB1*71:01	10	FALSE
HLA-DPA1*01:03-DPB1*726:01	9	FALSE	DPA1*01:03	1	TRUE	DPB1*726:01	10	FALSE
HLA-DPA1*01:03-DPB1*728:01	0	FALSE	DPA1*01:03	1	TRUE	DPB1*728:01	2	FALSE
HLA-DPA1*01:03-DPB1*72:01	35	FALSE	DPA1*01:03	1	TRUE	DPB1*72:01	4	FALSE
HLA-DPA1*01:03-DPB1*733:01	56	FALSE	DPA1*01:03	1	TRUE	DPB1*733:01	4	FALSE
HLA-DPA1*01:03-DPB1*734:01	9	FALSE	DPA1*01:03	1	TRUE	DPB1*734:01	10	FALSE
HLA-DPA1*01:03-DPB1*735:01	9	FALSE	DPA1*01:03	1	TRUE	DPB1*735:01	10	FALSE
HLA-DPA1*01:03-DPB1*736:01	11	FALSE	DPA1*01:03	1	TRUE	DPB1*736:01	11	FALSE
HLA-DPA1*01:03-DPB1*737:01	0	FALSE	DPA1*01:03	1	TRUE	DPB1*737:01	2	FALSE
HLA-DPA1*01:03-DPB1*762:01	9	FALSE	DPA1*01:03	1	TRUE	DPB1*762:01	10	FALSE
HLA-DPA1*01:03-DPB1*764:01	35	FALSE	DPA1*01:03	1	TRUE	DPB1*764:01	4	FALSE
HLA-DPA1*01:03-DPB1*76:01	0	FALSE	DPA1*01:03	1	TRUE	DPB1*76:01	2	FALSE
HLA-DPA1*01:03-DPB1*77:01	9	FALSE	DPA1*01:03	1	TRUE	DPB1*77:01	10	TRUE
HLA-DPA1*01:03-DPB1*78:01	0	FALSE	DPA1*01:03	1	TRUE	DPB1*78:01	2	FALSE
HLA-DPA1*01:03-DPB1*804:01	11	FALSE	DPA1*01:03	1	TRUE	DPB1*804:01	11	FALSE
HLA-DPA1*01:03-DPB1*806:01	11	FALSE	DPA1*01:03	1	TRUE	DPB1*806:01	11	FALSE
HLA-DPA1*01:03-DPB1*809:01	9	FALSE	DPA1*01:03	1	TRUE	DPB1*809:01	10	FALSE
HLA-DPA1*01:03-DPB1*80:01	9	FALSE	DPA1*01:03	1	TRUE	DPB1*80:01	10	TRUE
HLA-DPA1*01:03-DPB1*819:01	9	FALSE	DPA1*01:03	1	TRUE	DPB1*819:01	10	FALSE
HLA-DPA1*01:03-DPB1*81:01	11	FALSE	DPA1*01:03	1	TRUE	DPB1*81:01	11	FALSE
HLA-DPA1*01:03-DPB1*823:01	9	FALSE	DPA1*01:03	1	TRUE	DPB1*823:01	10	FALSE
HLA-DPA1*01:03-DPB1*832:01	0	FALSE	DPA1*01:03	1	TRUE	DPB1*832:01	0	FALSE
HLA-DPA1*01:03-DPB1*834:01	0	FALSE	DPA1*01:03	1	TRUE	DPB1*834:01	2	FALSE
HLA-DPA1*01:03-DPB1*835:01	9	FALSE	DPA1*01:03	1	TRUE	DPB1*835:01	4	FALSE
HLA-DPA1*01:03-DPB1*85:01	33	FALSE	DPA1*01:03	1	TRUE	DPB1*85:01	0	FALSE
HLA-DPA1*01:03-DPB1*879:01	56	FALSE	DPA1*01:03	1	TRUE	DPB1*879:01	4	FALSE
HLA-DPA1*01:03-DPB1*880:01	11	FALSE	DPA1*01:03	1	TRUE	DPB1*880:01	11	FALSE
HLA-DPA1*01:03-DPB1*881:01	9	FALSE	DPA1*01:03	1	TRUE	DPB1*881:01	10	FALSE
HLA-DPA1*01:03-DPB1*882:01	11	FALSE	DPA1*01:03	1	TRUE	DPB1*882:01	11	FALSE
HLA-DPA1*01:03-DPB1*88:01	0	FALSE	DPA1*01:03	1	TRUE	DPB1*88:01	2	FALSE
HLA-DPA1*01:03-DPB1*909:01	0	FALSE	DPA1*01:03	1	TRUE	DPB1*909:01	2	FALSE
HLA-DPA1*01:03-DPB1*90:01	56	FALSE	DPA1*01:03	1	TRUE	DPB1*90:01	4	FALSE
HLA-DPA1*01:03-DPB1*91:01	0	FALSE	DPA1*01:03	1	TRUE	DPB1*91:01	2	FALSE
HLA-DPA1*01:03-DPB1*93:01	33	FALSE	DPA1*01:03	1	TRUE	DPB1*93:01	0	TRUE
HLA-DPA1*01:03-DPB1*946:01	0	FALSE	DPA1*01:03	1	TRUE	DPB1*946:01	2	FALSE
HLA-DPA1*01:03-DPB1*947:01	33	FALSE	DPA1*01:03	1	TRUE	DPB1*947:01	0	FALSE
HLA-DPA1*01:03-DPB1*948:01	0	FALSE	DPA1*01:03	1	TRUE	DPB1*948:01	2	FALSE
HLA-DPA1*01:03-DPB1*949:01	0	FALSE	DPA1*01:03	1	TRUE	DPB1*949:01	2	FALSE
HLA-DPA1*01:03-DPB1*951:01	35	FALSE	DPA1*01:03	1	TRUE	DPB1*951:01	4	FALSE
HLA-DPA1*01:03-DPB1*952:01	0	FALSE	DPA1*01:03	1	TRUE	DPB1*952:01	2	FALSE
HLA-DPA1*01:03-DPB1*953:01	56	FALSE	DPA1*01:03	1	TRUE	DPB1*953:01	4	FALSE
HLA-DPA1*01:03-DPB1*954:01	9	FALSE	DPA1*01:03	1	TRUE	DPB1*954:01	10	FALSE
HLA-DPA1*01:03-DPB1*955:01	9	FALSE	DPA1*01:03	1	TRUE	DPB1*955:01	10	FALSE
HLA-DPA1*01:03-DPB1*956:01	88	FALSE	DPA1*01:03	1	TRUE	DPB1*956:01	0	FALSE
HLA-DPA1*01:03-DPB1*957:01	11	FALSE	DPA1*01:03	1	TRUE	DPB1*957:01	11	FALSE
HLA-DPA1*01:03-DPB1*965:01	9	FALSE	DPA1*01:03	1	TRUE	DPB1*965:01	10	FALSE
HLA-DPA1*01:03-DPB1*966:01	11	FALSE	DPA1*01:03	1	TRUE	DPB1*966:01	11	FALSE
HLA-DPA1*01:03-DPB1*967:01	9	FALSE	DPA1*01:03	1	TRUE	DPB1*967:01	10	FALSE
HLA-DPA1*01:03-DPB1*968:01	35	FALSE	DPA1*01:03	1	TRUE	DPB1*968:01	4	FALSE
HLA-DPA1*01:14-DPB1*01:01	56	FALSE	DPA1*01:14	1	FALSE	DPB1*01:01	4	TRUE
HLA-DPA1*01:14-DPB1*02:01	9	FALSE	DPA1*01:14	1	FALSE	DPB1*02:01	10	TRUE
HLA-DPA1*01:14-DPB1*02:02	9	FALSE	DPA1*01:14	1	FALSE	DPB1*02:02	10	TRUE
HLA-DPA1*01:14-DPB1*03:01	0	FALSE	DPA1*01:14	1	FALSE	DPB1*03:01	2	TRUE
HLA-DPA1*01:14-DPB1*04:01	11	FALSE	DPA1*01:14	1	FALSE	DPB1*04:01	11	TRUE
HLA-DPA1*01:14-DPB1*04:02	9	FALSE	DPA1*01:14	1	FALSE	DPB1*04:02	10	TRUE
HLA-DPA1*01:14-DPB1*05:01	35	FALSE	DPA1*01:14	1	FALSE	DPB1*05:01	4	TRUE
HLA-DPA1*01:14-DPB1*06:01	0	FALSE	DPA1*01:14	1	FALSE	DPB1*06:01	2	FALSE
HLA-DPA1*01:14-DPB1*09:01	0	FALSE	DPA1*01:14	1	FALSE	DPB1*09:01	2	TRUE
HLA-DPA1*01:14-DPB1*104:01	0	FALSE	DPA1*01:14	1	FALSE	DPB1*104:01	2	FALSE
HLA-DPA1*01:14-DPB1*105:01	9	FALSE	DPA1*01:14	1	FALSE	DPB1*105:01	10	TRUE
HLA-DPA1*01:14-DPB1*106:01	9	FALSE	DPA1*01:14	1	FALSE	DPB1*106:01	10	FALSE
HLA-DPA1*01:14-DPB1*107:01	33	FALSE	DPA1*01:14	1	FALSE	DPB1*107:01	0	FALSE
HLA-DPA1*01:14-DPB1*109:01	33	FALSE	DPA1*01:14	1	FALSE	DPB1*109:01	0	FALSE
HLA-DPA1*01:14-DPB1*10:01	88	FALSE	DPA1*01:14	1	FALSE	DPB1*10:01	0	TRUE
HLA-DPA1*01:14-DPB1*115:01	9	FALSE	DPA1*01:14	1	FALSE	DPB1*115:01	10	FALSE
HLA-DPA1*01:14-DPB1*11:01	33	FALSE	DPA1*01:14	1	FALSE	DPB1*11:01	0	TRUE
HLA-DPA1*01:14-DPB1*124:01	0	FALSE	DPA1*01:14	1	FALSE	DPB1*124:01	2	FALSE
HLA-DPA1*01:14-DPB1*126:01	11	FALSE	DPA1*01:14	1	FALSE	DPB1*126:01	11	TRUE
HLA-DPA1*01:14-DPB1*127:01	56	FALSE	DPA1*01:14	1	FALSE	DPB1*127:01	4	FALSE
HLA-DPA1*01:14-DPB1*128:01	11	FALSE	DPA1*01:14	1	FALSE	DPB1*128:01	11	FALSE
HLA-DPA1*01:14-DPB1*130:01	0	FALSE	DPA1*01:14	1	FALSE	DPB1*130:01	2	FALSE
HLA-DPA1*01:14-DPB1*131:01	0	FALSE	DPA1*01:14	1	FALSE	DPB1*131:01	2	FALSE
HLA-DPA1*01:14-DPB1*133:01	33	FALSE	DPA1*01:14	1	FALSE	DPB1*133:01	0	FALSE
HLA-DPA1*01:14-DPB1*135:01	35	FALSE	DPA1*01:14	1	FALSE	DPB1*135:01	4	TRUE
HLA-DPA1*01:14-DPB1*136:01	0	FALSE	DPA1*01:14	1	FALSE	DPB1*136:01	2	FALSE
HLA-DPA1*01:14-DPB1*138:01	9	FALSE	DPA1*01:14	1	FALSE	DPB1*138:01	10	FALSE
HLA-DPA1*01:14-DPB1*13:01	33	FALSE	DPA1*01:14	1	FALSE	DPB1*13:01	0	TRUE
HLA-DPA1*01:14-DPB1*141:01	9	FALSE	DPA1*01:14	1	FALSE	DPB1*141:01	10	FALSE
HLA-DPA1*01:14-DPB1*14:01	0	FALSE	DPA1*01:14	1	FALSE	DPB1*14:01	2	TRUE
HLA-DPA1*01:14-DPB1*15:01	56	FALSE	DPA1*01:14	1	FALSE	DPB1*15:01	0	TRUE
HLA-DPA1*01:14-DPB1*162:01	56	FALSE	DPA1*01:14	1	FALSE	DPB1*162:01	4	FALSE
HLA-DPA1*01:14-DPB1*16:01	35	FALSE	DPA1*01:14	1	FALSE	DPB1*16:01	4	FALSE
HLA-DPA1*01:14-DPB1*178:01	11	FALSE	DPA1*01:14	1	FALSE	DPB1*178:01	11	FALSE
HLA-DPA1*01:14-DPB1*17:01	88	FALSE	DPA1*01:14	1	FALSE	DPB1*17:01	0	TRUE
HLA-DPA1*01:14-DPB1*184:01	35	FALSE	DPA1*01:14	1	FALSE	DPB1*184:01	4	FALSE
HLA-DPA1*01:14-DPB1*187:01	9	FALSE	DPA1*01:14	1	FALSE	DPB1*187:01	10	FALSE
HLA-DPA1*01:14-DPB1*18:01	56	FALSE	DPA1*01:14	1	FALSE	DPB1*18:01	4	TRUE
HLA-DPA1*01:14-DPB1*190:01	9	FALSE	DPA1*01:14	1	FALSE	DPB1*190:01	10	FALSE
HLA-DPA1*01:14-DPB1*191:01	9	FALSE	DPA1*01:14	1	FALSE	DPB1*191:01	10	FALSE
HLA-DPA1*01:14-DPB1*19:01	9	FALSE	DPA1*01:14	1	FALSE	DPB1*19:01	10	FALSE
HLA-DPA1*01:14-DPB1*208:01	0	FALSE	DPA1*01:14	1	FALSE	DPB1*208:01	2	FALSE
HLA-DPA1*01:14-DPB1*20:01	0	FALSE	DPA1*01:14	1	FALSE	DPB1*20:01	2	TRUE
HLA-DPA1*01:14-DPB1*21:01	33	FALSE	DPA1*01:14	1	FALSE	DPB1*21:01	0	TRUE
HLA-DPA1*01:14-DPB1*22:01	35	FALSE	DPA1*01:14	1	FALSE	DPB1*22:01	4	FALSE
HLA-DPA1*01:14-DPB1*236:01	9	FALSE	DPA1*01:14	1	FALSE	DPB1*236:01	10	FALSE
HLA-DPA1*01:14-DPB1*23:01	9	FALSE	DPA1*01:14	1	FALSE	DPB1*23:01	10	TRUE
HLA-DPA1*01:14-DPB1*244:01	33	FALSE	DPA1*01:14	1	FALSE	DPB1*244:01	0	FALSE
HLA-DPA1*01:14-DPB1*24:01	11	FALSE	DPA1*01:14	1	FALSE	DPB1*24:01	11	FALSE
HLA-DPA1*01:14-DPB1*25:01	0	FALSE	DPA1*01:14	1	FALSE	DPB1*25:01	2	FALSE
HLA-DPA1*01:14-DPB1*260:01	9	FALSE	DPA1*01:14	1	FALSE	DPB1*260:01	10	FALSE
HLA-DPA1*01:14-DPB1*26:01	33	FALSE	DPA1*01:14	1	FALSE	DPB1*26:01	0	TRUE
HLA-DPA1*01:14-DPB1*27:01	33	FALSE	DPA1*01:14	1	FALSE	DPB1*27:01	0	FALSE
HLA-DPA1*01:14-DPB1*28:01	35	FALSE	DPA1*01:14	1	FALSE	DPB1*28:01	4	TRUE
HLA-DPA1*01:14-DPB1*296:01	35	FALSE	DPA1*01:14	1	FALSE	DPB1*296:01	0	FALSE
HLA-DPA1*01:14-DPB1*29:01	0	FALSE	DPA1*01:14	1	FALSE	DPB1*29:01	2	FALSE
HLA-DPA1*01:14-DPB1*30:01	88	FALSE	DPA1*01:14	1	FALSE	DPB1*30:01	0	FALSE
HLA-DPA1*01:14-DPB1*31:01	35	FALSE	DPA1*01:14	1	FALSE	DPB1*31:01	4	FALSE
HLA-DPA1*01:14-DPB1*33:01	11	FALSE	DPA1*01:14	1	FALSE	DPB1*33:01	11	TRUE
HLA-DPA1*01:14-DPB1*34:01	9	FALSE	DPA1*01:14	1	FALSE	DPB1*34:01	4	FALSE
HLA-DPA1*01:14-DPB1*352:01	9	FALSE	DPA1*01:14	1	FALSE	DPB1*352:01	10	FALSE
HLA-DPA1*01:14-DPB1*35:01	0	FALSE	DPA1*01:14	1	FALSE	DPB1*35:01	2	FALSE
HLA-DPA1*01:14-DPB1*36:01	33	FALSE	DPA1*01:14	1	FALSE	DPB1*36:01	0	FALSE
HLA-DPA1*01:14-DPB1*38:01	35	FALSE	DPA1*01:14	1	FALSE	DPB1*38:01	4	FALSE
HLA-DPA1*01:14-DPB1*398:01	11	FALSE	DPA1*01:14	1	FALSE	DPB1*398:01	11	FALSE
HLA-DPA1*01:14-DPB1*39:01	9	FALSE	DPA1*01:14	1	FALSE	DPB1*39:01	10	FALSE
HLA-DPA1*01:14-DPB1*40:01	9	FALSE	DPA1*01:14	1	FALSE	DPB1*40:01	10	FALSE
HLA-DPA1*01:14-DPB1*414:01	9	FALSE	DPA1*01:14	1	FALSE	DPB1*414:01	10	FALSE
HLA-DPA1*01:14-DPB1*415:01	11	FALSE	DPA1*01:14	1	FALSE	DPB1*415:01	11	FALSE
HLA-DPA1*01:14-DPB1*416:01	9	FALSE	DPA1*01:14	1	FALSE	DPB1*416:01	10	FALSE
HLA-DPA1*01:14-DPB1*41:01	9	FALSE	DPA1*01:14	1	FALSE	DPB1*41:01	4	FALSE
HLA-DPA1*01:14-DPB1*45:01	0	FALSE	DPA1*01:14	1	FALSE	DPB1*45:01	2	FALSE
HLA-DPA1*01:14-DPB1*460:01	88	FALSE	DPA1*01:14	1	FALSE	DPB1*460:01	0	FALSE
HLA-DPA1*01:14-DPB1*463:01	9	FALSE	DPA1*01:14	1	FALSE	DPB1*463:01	10	FALSE
HLA-DPA1*01:14-DPB1*464:01	11	FALSE	DPA1*01:14	1	FALSE	DPB1*464:01	11	FALSE
HLA-DPA1*01:14-DPB1*46:01	9	FALSE	DPA1*01:14	1	FALSE	DPB1*46:01	10	FALSE
HLA-DPA1*01:14-DPB1*47:01	9	FALSE	DPA1*01:14	1	FALSE	DPB1*47:01	10	FALSE
HLA-DPA1*01:14-DPB1*48:01	9	FALSE	DPA1*01:14	1	FALSE	DPB1*48:01	10	FALSE
HLA-DPA1*01:14-DPB1*498:01	0	FALSE	DPA1*01:14	1	FALSE	DPB1*498:01	2	FALSE
HLA-DPA1*01:14-DPB1*49:01	9	FALSE	DPA1*01:14	1	FALSE	DPB1*49:01	10	FALSE
HLA-DPA1*01:14-DPB1*50:01	0	FALSE	DPA1*01:14	1	FALSE	DPB1*50:01	2	FALSE
HLA-DPA1*01:14-DPB1*51:01	11	FALSE	DPA1*01:14	1	FALSE	DPB1*51:01	11	TRUE
HLA-DPA1*01:14-DPB1*535:01	9	FALSE	DPA1*01:14	1	FALSE	DPB1*535:01	10	FALSE
HLA-DPA1*01:14-DPB1*53:01	9	FALSE	DPA1*01:14	1	FALSE	DPB1*53:01	10	FALSE
HLA-DPA1*01:14-DPB1*55:01	33	FALSE	DPA1*01:14	1	FALSE	DPB1*55:01	0	FALSE
HLA-DPA1*01:14-DPB1*572:01	0	FALSE	DPA1*01:14	1	FALSE	DPB1*572:01	2	FALSE
HLA-DPA1*01:14-DPB1*57:01	0	FALSE	DPA1*01:14	1	FALSE	DPB1*57:01	0	FALSE
HLA-DPA1*01:14-DPB1*584:01	9	FALSE	DPA1*01:14	1	FALSE	DPB1*584:01	10	FALSE
HLA-DPA1*01:14-DPB1*585:01	56	FALSE	DPA1*01:14	1	FALSE	DPB1*585:01	0	FALSE
HLA-DPA1*01:14-DPB1*59:01	35	FALSE	DPA1*01:14	1	FALSE	DPB1*59:01	4	FALSE
HLA-DPA1*01:14-DPB1*63:01	35	FALSE	DPA1*01:14	1	FALSE	DPB1*63:01	4	FALSE
HLA-DPA1*01:14-DPB1*648:01	0	FALSE	DPA1*01:14	1	FALSE	DPB1*648:01	0	FALSE
HLA-DPA1*01:14-DPB1*649:01	33	FALSE	DPA1*01:14	1	FALSE	DPB1*649:01	0	FALSE
HLA-DPA1*01:14-DPB1*650:01	88	FALSE	DPA1*01:14	1	FALSE	DPB1*650:01	0	FALSE
HLA-DPA1*01:14-DPB1*651:01	0	FALSE	DPA1*01:14	1	FALSE	DPB1*651:01	2	FALSE
HLA-DPA1*01:14-DPB1*652:01	35	FALSE	DPA1*01:14	1	FALSE	DPB1*652:01	4	FALSE
HLA-DPA1*01:14-DPB1*653:01	35	FALSE	DPA1*01:14	1	FALSE	DPB1*653:01	4	FALSE
HLA-DPA1*01:14-DPB1*665:01	9	FALSE	DPA1*01:14	1	FALSE	DPB1*665:01	10	TRUE
HLA-DPA1*01:14-DPB1*666:01	11	FALSE	DPA1*01:14	1	FALSE	DPB1*666:01	11	FALSE
HLA-DPA1*01:14-DPB1*667:01	56	FALSE	DPA1*01:14	1	FALSE	DPB1*667:01	4	FALSE
HLA-DPA1*01:14-DPB1*668:01	35	FALSE	DPA1*01:14	1	FALSE	DPB1*668:01	4	FALSE
HLA-DPA1*01:14-DPB1*669:01	0	FALSE	DPA1*01:14	1	FALSE	DPB1*669:01	2	FALSE
HLA-DPA1*01:14-DPB1*670:01	11	FALSE	DPA1*01:14	1	FALSE	DPB1*670:01	11	FALSE
HLA-DPA1*01:14-DPB1*671:01	0	FALSE	DPA1*01:14	1	FALSE	DPB1*671:01	2	FALSE
HLA-DPA1*01:14-DPB1*672:01	33	FALSE	DPA1*01:14	1	FALSE	DPB1*672:01	0	FALSE
HLA-DPA1*01:14-DPB1*673:01	88	FALSE	DPA1*01:14	1	FALSE	DPB1*673:01	0	FALSE
HLA-DPA1*01:14-DPB1*674:01	9	FALSE	DPA1*01:14	1	FALSE	DPB1*674:01	10	FALSE
HLA-DPA1*01:14-DPB1*675:01	0	FALSE	DPA1*01:14	1	FALSE	DPB1*675:01	2	FALSE
HLA-DPA1*01:14-DPB1*676:01	0	FALSE	DPA1*01:14	1	FALSE	DPB1*676:01	2	FALSE
HLA-DPA1*01:14-DPB1*677:01	11	FALSE	DPA1*01:14	1	FALSE	DPB1*677:01	11	FALSE
HLA-DPA1*01:14-DPB1*678:01	9	FALSE	DPA1*01:14	1	FALSE	DPB1*678:01	10	FALSE
HLA-DPA1*01:14-DPB1*699:01	11	FALSE	DPA1*01:14	1	FALSE	DPB1*699:01	11	FALSE
HLA-DPA1*01:14-DPB1*69:01	0	FALSE	DPA1*01:14	1	FALSE	DPB1*69:01	2	FALSE
HLA-DPA1*01:14-DPB1*701:01	9	FALSE	DPA1*01:14	1	FALSE	DPB1*701:01	10	FALSE
HLA-DPA1*01:14-DPB1*705:01	0	FALSE	DPA1*01:14	1	FALSE	DPB1*705:01	2	FALSE
HLA-DPA1*01:14-DPB1*706:01	0	FALSE	DPA1*01:14	1	FALSE	DPB1*706:01	2	FALSE
HLA-DPA1*01:14-DPB1*71:01	9	FALSE	DPA1*01:14	1	FALSE	DPB1*71:01	10	FALSE
HLA-DPA1*01:14-DPB1*726:01	9	FALSE	DPA1*01:14	1	FALSE	DPB1*726:01	10	FALSE
HLA-DPA1*01:14-DPB1*728:01	0	FALSE	DPA1*01:14	1	FALSE	DPB1*728:01	2	FALSE
HLA-DPA1*01:14-DPB1*72:01	35	FALSE	DPA1*01:14	1	FALSE	DPB1*72:01	4	FALSE
HLA-DPA1*01:14-DPB1*733:01	56	FALSE	DPA1*01:14	1	FALSE	DPB1*733:01	4	FALSE
HLA-DPA1*01:14-DPB1*734:01	9	FALSE	DPA1*01:14	1	FALSE	DPB1*734:01	10	FALSE
HLA-DPA1*01:14-DPB1*735:01	9	FALSE	DPA1*01:14	1	FALSE	DPB1*735:01	10	FALSE
HLA-DPA1*01:14-DPB1*736:01	11	FALSE	DPA1*01:14	1	FALSE	DPB1*736:01	11	FALSE
HLA-DPA1*01:14-DPB1*737:01	0	FALSE	DPA1*01:14	1	FALSE	DPB1*737:01	2	FALSE
HLA-DPA1*01:14-DPB1*762:01	9	FALSE	DPA1*01:14	1	FALSE	DPB1*762:01	10	FALSE
HLA-DPA1*01:14-DPB1*764:01	35	FALSE	DPA1*01:14	1	FALSE	DPB1*764:01	4	FALSE
HLA-DPA1*01:14-DPB1*76:01	0	FALSE	DPA1*01:14	1	FALSE	DPB1*76:01	2	FALSE
HLA-DPA1*01:14-DPB1*77:01	9	FALSE	DPA1*01:14	1	FALSE	DPB1*77:01	10	TRUE
HLA-DPA1*01:14-DPB1*78:01	0	FALSE	DPA1*01:14	1	FALSE	DPB1*78:01	2	FALSE
HLA-DPA1*01:14-DPB1*804:01	11	FALSE	DPA1*01:14	1	FALSE	DPB1*804:01	11	FALSE
HLA-DPA1*01:14-DPB1*806:01	11	FALSE	DPA1*01:14	1	FALSE	DPB1*806:01	11	FALSE
HLA-DPA1*01:14-DPB1*809:01	9	FALSE	DPA1*01:14	1	FALSE	DPB1*809:01	10	FALSE
HLA-DPA1*01:14-DPB1*80:01	9	FALSE	DPA1*01:14	1	FALSE	DPB1*80:01	10	TRUE
HLA-DPA1*01:14-DPB1*819:01	9	FALSE	DPA1*01:14	1	FALSE	DPB1*819:01	10	FALSE
HLA-DPA1*01:14-DPB1*81:01	11	FALSE	DPA1*01:14	1	FALSE	DPB1*81:01	11	FALSE
HLA-DPA1*01:14-DPB1*823:01	9	FALSE	DPA1*01:14	1	FALSE	DPB1*823:01	10	FALSE
HLA-DPA1*01:14-DPB1*832:01	0	FALSE	DPA1*01:14	1	FALSE	DPB1*832:01	0	FALSE
HLA-DPA1*01:14-DPB1*834:01	0	FALSE	DPA1*01:14	1	FALSE	DPB1*834:01	2	FALSE
HLA-DPA1*01:14-DPB1*835:01	9	FALSE	DPA1*01:14	1	FALSE	DPB1*835:01	4	FALSE
HLA-DPA1*01:14-DPB1*85:01	33	FALSE	DPA1*01:14	1	FALSE	DPB1*85:01	0	FALSE
HLA-DPA1*01:14-DPB1*879:01	56	FALSE	DPA1*01:14	1	FALSE	DPB1*879:01	4	FALSE
HLA-DPA1*01:14-DPB1*880:01	11	FALSE	DPA1*01:14	1	FALSE	DPB1*880:01	11	FALSE
HLA-DPA1*01:14-DPB1*881:01	9	FALSE	DPA1*01:14	1	FALSE	DPB1*881:01	10	FALSE
HLA-DPA1*01:14-DPB1*882:01	11	FALSE	DPA1*01:14	1	FALSE	DPB1*882:01	11	FALSE
HLA-DPA1*01:14-DPB1*88:01	0	FALSE	DPA1*01:14	1	FALSE	DPB1*88:01	2	FALSE
HLA-DPA1*01:14-DPB1*909:01	0	FALSE	DPA1*01:14	1	FALSE	DPB1*909:01	2	FALSE
HLA-DPA1*01:14-DPB1*90:01	56	FALSE	DPA1*01:14	1	FALSE	DPB1*90:01	4	FALSE
HLA-DPA1*01:14-DPB1*91:01	0	FALSE	DPA1*01:14	1	FALSE	DPB1*91:01	2	FALSE
HLA-DPA1*01:14-DPB1*93:01	33	FALSE	DPA1*01:14	1	FALSE	DPB1*93:01	0	TRUE
HLA-DPA1*01:14-DPB1*946:01	0	FALSE	DPA1*01:14	1	FALSE	DPB1*946:01	2	FALSE
HLA-DPA1*01:14-DPB1*947:01	33	FALSE	DPA1*01:14	1	FALSE	DPB1*947:01	0	FALSE
HLA-DPA1*01:14-DPB1*948:01	0	FALSE	DPA1*01:14	1	FALSE	DPB1*948:01	2	FALSE
HLA-DPA1*01:14-DPB1*949:01	0	FALSE	DPA1*01:14	1	FALSE	DPB1*949:01	2	FALSE
HLA-DPA1*01:14-DPB1*951:01	35	FALSE	DPA1*01:14	1	FALSE	DPB1*951:01	4	FALSE
HLA-DPA1*01:14-DPB1*952:01	0	FALSE	DPA1*01:14	1	FALSE	DPB1*952:01	2	FALSE
HLA-DPA1*01:14-DPB1*953:01	56	FALSE	DPA1*01:14	1	FALSE	DPB1*953:01	4	FALSE
HLA-DPA1*01:14-DPB1*954:01	9	FALSE	DPA1*01:14	1	FALSE	DPB1*954:01	10	FALSE
HLA-DPA1*01:14-DPB1*955:01	9	FALSE	DPA1*01:14	1	FALSE	DPB1*955:01	10	FALSE
HLA-DPA1*01:14-DPB1*956:01	88	FALSE	DPA1*01:14	1	FALSE	DPB1*956:01	0	FALSE
HLA-DPA1*01:14-DPB1*957:01	11	FALSE	DPA1*01:14	1	FALSE	DPB1*957:01	11	FALSE
HLA-DPA1*01:14-DPB1*965:01	9	FALSE	DPA1*01:14	1	FALSE	DPB1*965:01	10	FALSE
HLA-DPA1*01:14-DPB1*966:01	11	FALSE	DPA1*01:14	1	FALSE	DPB1*966:01	11	FALSE
HLA-DPA1*01:14-DPB1*967:01	9	FALSE	DPA1*01:14	1	FALSE	DPB1*967:01	10	FALSE
HLA-DPA1*01:14-DPB1*968:01	35	FALSE	DPA1*01:14	1	FALSE	DPB1*968:01	4	FALSE
HLA-DPA1*01:18-DPB1*01:01	56	FALSE	DPA1*01:18	1	FALSE	DPB1*01:01	4	TRUE
HLA-DPA1*01:18-DPB1*02:01	9	FALSE	DPA1*01:18	1	FALSE	DPB1*02:01	10	TRUE
HLA-DPA1*01:18-DPB1*02:02	9	FALSE	DPA1*01:18	1	FALSE	DPB1*02:02	10	TRUE
HLA-DPA1*01:18-DPB1*03:01	0	FALSE	DPA1*01:18	1	FALSE	DPB1*03:01	2	TRUE
HLA-DPA1*01:18-DPB1*04:01	11	FALSE	DPA1*01:18	1	FALSE	DPB1*04:01	11	TRUE
HLA-DPA1*01:18-DPB1*04:02	9	FALSE	DPA1*01:18	1	FALSE	DPB1*04:02	10	TRUE
HLA-DPA1*01:18-DPB1*05:01	35	FALSE	DPA1*01:18	1	FALSE	DPB1*05:01	4	TRUE
HLA-DPA1*01:18-DPB1*06:01	0	FALSE	DPA1*01:18	1	FALSE	DPB1*06:01	2	FALSE
HLA-DPA1*01:18-DPB1*09:01	0	FALSE	DPA1*01:18	1	FALSE	DPB1*09:01	2	TRUE
HLA-DPA1*01:18-DPB1*104:01	0	FALSE	DPA1*01:18	1	FALSE	DPB1*104:01	2	FALSE
HLA-DPA1*01:18-DPB1*105:01	9	FALSE	DPA1*01:18	1	FALSE	DPB1*105:01	10	TRUE
HLA-DPA1*01:18-DPB1*106:01	9	FALSE	DPA1*01:18	1	FALSE	DPB1*106:01	10	FALSE
HLA-DPA1*01:18-DPB1*107:01	33	FALSE	DPA1*01:18	1	FALSE	DPB1*107:01	0	FALSE
HLA-DPA1*01:18-DPB1*109:01	33	FALSE	DPA1*01:18	1	FALSE	DPB1*109:01	0	FALSE
HLA-DPA1*01:18-DPB1*10:01	88	FALSE	DPA1*01:18	1	FALSE	DPB1*10:01	0	TRUE
HLA-DPA1*01:18-DPB1*115:01	9	FALSE	DPA1*01:18	1	FALSE	DPB1*115:01	10	FALSE
HLA-DPA1*01:18-DPB1*11:01	33	FALSE	DPA1*01:18	1	FALSE	DPB1*11:01	0	TRUE
HLA-DPA1*01:18-DPB1*124:01	0	FALSE	DPA1*01:18	1	FALSE	DPB1*124:01	2	FALSE
HLA-DPA1*01:18-DPB1*126:01	11	FALSE	DPA1*01:18	1	FALSE	DPB1*126:01	11	TRUE
HLA-DPA1*01:18-DPB1*127:01	56	FALSE	DPA1*01:18	1	FALSE	DPB1*127:01	4	FALSE
HLA-DPA1*01:18-DPB1*128:01	11	FALSE	DPA1*01:18	1	FALSE	DPB1*128:01	11	FALSE
HLA-DPA1*01:18-DPB1*130:01	0	FALSE	DPA1*01:18	1	FALSE	DPB1*130:01	2	FALSE
HLA-DPA1*01:18-DPB1*131:01	0	FALSE	DPA1*01:18	1	FALSE	DPB1*131:01	2	FALSE
HLA-DPA1*01:18-DPB1*133:01	33	FALSE	DPA1*01:18	1	FALSE	DPB1*133:01	0	FALSE
HLA-DPA1*01:18-DPB1*135:01	35	FALSE	DPA1*01:18	1	FALSE	DPB1*135:01	4	TRUE
HLA-DPA1*01:18-DPB1*136:01	0	FALSE	DPA1*01:18	1	FALSE	DPB1*136:01	2	FALSE
HLA-DPA1*01:18-DPB1*138:01	9	FALSE	DPA1*01:18	1	FALSE	DPB1*138:01	10	FALSE
HLA-DPA1*01:18-DPB1*13:01	33	FALSE	DPA1*01:18	1	FALSE	DPB1*13:01	0	TRUE
HLA-DPA1*01:18-DPB1*141:01	9	FALSE	DPA1*01:18	1	FALSE	DPB1*141:01	10	FALSE
HLA-DPA1*01:18-DPB1*14:01	0	FALSE	DPA1*01:18	1	FALSE	DPB1*14:01	2	TRUE
HLA-DPA1*01:18-DPB1*15:01	56	FALSE	DPA1*01:18	1	FALSE	DPB1*15:01	0	TRUE
HLA-DPA1*01:18-DPB1*162:01	56	FALSE	DPA1*01:18	1	FALSE	DPB1*162:01	4	FALSE
HLA-DPA1*01:18-DPB1*16:01	35	FALSE	DPA1*01:18	1	FALSE	DPB1*16:01	4	FALSE
HLA-DPA1*01:18-DPB1*178:01	11	FALSE	DPA1*01:18	1	FALSE	DPB1*178:01	11	FALSE
HLA-DPA1*01:18-DPB1*17:01	88	FALSE	DPA1*01:18	1	FALSE	DPB1*17:01	0	TRUE
HLA-DPA1*01:18-DPB1*184:01	35	FALSE	DPA1*01:18	1	FALSE	DPB1*184:01	4	FALSE
HLA-DPA1*01:18-DPB1*187:01	9	FALSE	DPA1*01:18	1	FALSE	DPB1*187:01	10	FALSE
HLA-DPA1*01:18-DPB1*18:01	56	FALSE	DPA1*01:18	1	FALSE	DPB1*18:01	4	TRUE
HLA-DPA1*01:18-DPB1*190:01	9	FALSE	DPA1*01:18	1	FALSE	DPB1*190:01	10	FALSE
HLA-DPA1*01:18-DPB1*191:01	9	FALSE	DPA1*01:18	1	FALSE	DPB1*191:01	10	FALSE
HLA-DPA1*01:18-DPB1*19:01	9	FALSE	DPA1*01:18	1	FALSE	DPB1*19:01	10	FALSE
HLA-DPA1*01:18-DPB1*208:01	0	FALSE	DPA1*01:18	1	FALSE	DPB1*208:01	2	FALSE
HLA-DPA1*01:18-DPB1*20:01	0	FALSE	DPA1*01:18	1	FALSE	DPB1*20:01	2	TRUE
HLA-DPA1*01:18-DPB1*21:01	33	FALSE	DPA1*01:18	1	FALSE	DPB1*21:01	0	TRUE
HLA-DPA1*01:18-DPB1*22:01	35	FALSE	DPA1*01:18	1	FALSE	DPB1*22:01	4	FALSE
HLA-DPA1*01:18-DPB1*236:01	9	FALSE	DPA1*01:18	1	FALSE	DPB1*236:01	10	FALSE
HLA-DPA1*01:18-DPB1*23:01	9	FALSE	DPA1*01:18	1	FALSE	DPB1*23:01	10	TRUE
HLA-DPA1*01:18-DPB1*244:01	33	FALSE	DPA1*01:18	1	FALSE	DPB1*244:01	0	FALSE
HLA-DPA1*01:18-DPB1*24:01	11	FALSE	DPA1*01:18	1	FALSE	DPB1*24:01	11	FALSE
HLA-DPA1*01:18-DPB1*25:01	0	FALSE	DPA1*01:18	1	FALSE	DPB1*25:01	2	FALSE
HLA-DPA1*01:18-DPB1*260:01	9	FALSE	DPA1*01:18	1	FALSE	DPB1*260:01	10	FALSE
HLA-DPA1*01:18-DPB1*26:01	33	FALSE	DPA1*01:18	1	FALSE	DPB1*26:01	0	TRUE
HLA-DPA1*01:18-DPB1*27:01	33	FALSE	DPA1*01:18	1	FALSE	DPB1*27:01	0	FALSE
HLA-DPA1*01:18-DPB1*28:01	35	FALSE	DPA1*01:18	1	FALSE	DPB1*28:01	4	TRUE
HLA-DPA1*01:18-DPB1*296:01	35	FALSE	DPA1*01:18	1	FALSE	DPB1*296:01	0	FALSE
HLA-DPA1*01:18-DPB1*29:01	0	FALSE	DPA1*01:18	1	FALSE	DPB1*29:01	2	FALSE
HLA-DPA1*01:18-DPB1*30:01	88	FALSE	DPA1*01:18	1	FALSE	DPB1*30:01	0	FALSE
HLA-DPA1*01:18-DPB1*31:01	35	FALSE	DPA1*01:18	1	FALSE	DPB1*31:01	4	FALSE
HLA-DPA1*01:18-DPB1*33:01	11	FALSE	DPA1*01:18	1	FALSE	DPB1*33:01	11	TRUE
HLA-DPA1*01:18-DPB1*34:01	9	FALSE	DPA1*01:18	1	FALSE	DPB1*34:01	4	FALSE
HLA-DPA1*01:18-DPB1*352:01	9	FALSE	DPA1*01:18	1	FALSE	DPB1*352:01	10	FALSE
HLA-DPA1*01:18-DPB1*35:01	0	FALSE	DPA1*01:18	1	FALSE	DPB1*35:01	2	FALSE
HLA-DPA1*01:18-DPB1*36:01	33	FALSE	DPA1*01:18	1	FALSE	DPB1*36:01	0	FALSE
HLA-DPA1*01:18-DPB1*38:01	35	FALSE	DPA1*01:18	1	FALSE	DPB1*38:01	4	FALSE
HLA-DPA1*01:18-DPB1*398:01	11	FALSE	DPA1*01:18	1	FALSE	DPB1*398:01	11	FALSE
HLA-DPA1*01:18-DPB1*39:01	9	FALSE	DPA1*01:18	1	FALSE	DPB1*39:01	10	FALSE
HLA-DPA1*01:18-DPB1*40:01	9	FALSE	DPA1*01:18	1	FALSE	DPB1*40:01	10	FALSE
HLA-DPA1*01:18-DPB1*414:01	9	FALSE	DPA1*01:18	1	FALSE	DPB1*414:01	10	FALSE
HLA-DPA1*01:18-DPB1*415:01	11	FALSE	DPA1*01:18	1	FALSE	DPB1*415:01	11	FALSE
HLA-DPA1*01:18-DPB1*416:01	9	FALSE	DPA1*01:18	1	FALSE	DPB1*416:01	10	FALSE
HLA-DPA1*01:18-DPB1*41:01	9	FALSE	DPA1*01:18	1	FALSE	DPB1*41:01	4	FALSE
HLA-DPA1*01:18-DPB1*45:01	0	FALSE	DPA1*01:18	1	FALSE	DPB1*45:01	2	FALSE
HLA-DPA1*01:18-DPB1*460:01	88	FALSE	DPA1*01:18	1	FALSE	DPB1*460:01	0	FALSE
HLA-DPA1*01:18-DPB1*463:01	9	FALSE	DPA1*01:18	1	FALSE	DPB1*463:01	10	FALSE
HLA-DPA1*01:18-DPB1*464:01	11	FALSE	DPA1*01:18	1	FALSE	DPB1*464:01	11	FALSE
HLA-DPA1*01:18-DPB1*46:01	9	FALSE	DPA1*01:18	1	FALSE	DPB1*46:01	10	FALSE
HLA-DPA1*01:18-DPB1*47:01	9	FALSE	DPA1*01:18	1	FALSE	DPB1*47:01	10	FALSE
HLA-DPA1*01:18-DPB1*48:01	9	FALSE	DPA1*01:18	1	FALSE	DPB1*48:01	10	FALSE
HLA-DPA1*01:18-DPB1*498:01	0	FALSE	DPA1*01:18	1	FALSE	DPB1*498:01	2	FALSE
HLA-DPA1*01:18-DPB1*49:01	9	FALSE	DPA1*01:18	1	FALSE	DPB1*49:01	10	FALSE
HLA-DPA1*01:18-DPB1*50:01	0	FALSE	DPA1*01:18	1	FALSE	DPB1*50:01	2	FALSE
HLA-DPA1*01:18-DPB1*51:01	11	FALSE	DPA1*01:18	1	FALSE	DPB1*51:01	11	TRUE
HLA-DPA1*01:18-DPB1*535:01	9	FALSE	DPA1*01:18	1	FALSE	DPB1*535:01	10	FALSE
HLA-DPA1*01:18-DPB1*53:01	9	FALSE	DPA1*01:18	1	FALSE	DPB1*53:01	10	FALSE
HLA-DPA1*01:18-DPB1*55:01	33	FALSE	DPA1*01:18	1	FALSE	DPB1*55:01	0	FALSE
HLA-DPA1*01:18-DPB1*572:01	0	FALSE	DPA1*01:18	1	FALSE	DPB1*572:01	2	FALSE
HLA-DPA1*01:18-DPB1*57:01	0	FALSE	DPA1*01:18	1	FALSE	DPB1*57:01	0	FALSE
HLA-DPA1*01:18-DPB1*584:01	9	FALSE	DPA1*01:18	1	FALSE	DPB1*584:01	10	FALSE
HLA-DPA1*01:18-DPB1*585:01	56	FALSE	DPA1*01:18	1	FALSE	DPB1*585:01	0	FALSE
HLA-DPA1*01:18-DPB1*59:01	35	FALSE	DPA1*01:18	1	FALSE	DPB1*59:01	4	FALSE
HLA-DPA1*01:18-DPB1*63:01	35	FALSE	DPA1*01:18	1	FALSE	DPB1*63:01	4	FALSE
HLA-DPA1*01:18-DPB1*648:01	0	FALSE	DPA1*01:18	1	FALSE	DPB1*648:01	0	FALSE
HLA-DPA1*01:18-DPB1*649:01	33	FALSE	DPA1*01:18	1	FALSE	DPB1*649:01	0	FALSE
HLA-DPA1*01:18-DPB1*650:01	88	FALSE	DPA1*01:18	1	FALSE	DPB1*650:01	0	FALSE
HLA-DPA1*01:18-DPB1*651:01	0	FALSE	DPA1*01:18	1	FALSE	DPB1*651:01	2	FALSE
HLA-DPA1*01:18-DPB1*652:01	35	FALSE	DPA1*01:18	1	FALSE	DPB1*652:01	4	FALSE
HLA-DPA1*01:18-DPB1*653:01	35	FALSE	DPA1*01:18	1	FALSE	DPB1*653:01	4	FALSE
HLA-DPA1*01:18-DPB1*665:01	9	FALSE	DPA1*01:18	1	FALSE	DPB1*665:01	10	TRUE
HLA-DPA1*01:18-DPB1*666:01	11	FALSE	DPA1*01:18	1	FALSE	DPB1*666:01	11	FALSE
HLA-DPA1*01:18-DPB1*667:01	56	FALSE	DPA1*01:18	1	FALSE	DPB1*667:01	4	FALSE
HLA-DPA1*01:18-DPB1*668:01	35	FALSE	DPA1*01:18	1	FALSE	DPB1*668:01	4	FALSE
HLA-DPA1*01:18-DPB1*669:01	0	FALSE	DPA1*01:18	1	FALSE	DPB1*669:01	2	FALSE
HLA-DPA1*01:18-DPB1*670:01	11	FALSE	DPA1*01:18	1	FALSE	DPB1*670:01	11	FALSE
HLA-DPA1*01:18-DPB1*671:01	0	FALSE	DPA1*01:18	1	FALSE	DPB1*671:01	2	FALSE
HLA-DPA1*01:18-DPB1*672:01	33	FALSE	DPA1*01:18	1	FALSE	DPB1*672:01	0	FALSE
HLA-DPA1*01:18-DPB1*673:01	88	FALSE	DPA1*01:18	1	FALSE	DPB1*673:01	0	FALSE
HLA-DPA1*01:18-DPB1*674:01	9	FALSE	DPA1*01:18	1	FALSE	DPB1*674:01	10	FALSE
HLA-DPA1*01:18-DPB1*675:01	0	FALSE	DPA1*01:18	1	FALSE	DPB1*675:01	2	FALSE
HLA-DPA1*01:18-DPB1*676:01	0	FALSE	DPA1*01:18	1	FALSE	DPB1*676:01	2	FALSE
HLA-DPA1*01:18-DPB1*677:01	11	FALSE	DPA1*01:18	1	FALSE	DPB1*677:01	11	FALSE
HLA-DPA1*01:18-DPB1*678:01	9	FALSE	DPA1*01:18	1	FALSE	DPB1*678:01	10	FALSE
HLA-DPA1*01:18-DPB1*699:01	11	FALSE	DPA1*01:18	1	FALSE	DPB1*699:01	11	FALSE
HLA-DPA1*01:18-DPB1*69:01	0	FALSE	DPA1*01:18	1	FALSE	DPB1*69:01	2	FALSE
HLA-DPA1*01:18-DPB1*701:01	9	FALSE	DPA1*01:18	1	FALSE	DPB1*701:01	10	FALSE
HLA-DPA1*01:18-DPB1*705:01	0	FALSE	DPA1*01:18	1	FALSE	DPB1*705:01	2	FALSE
HLA-DPA1*01:18-DPB1*706:01	0	FALSE	DPA1*01:18	1	FALSE	DPB1*706:01	2	FALSE
HLA-DPA1*01:18-DPB1*71:01	9	FALSE	DPA1*01:18	1	FALSE	DPB1*71:01	10	FALSE
HLA-DPA1*01:18-DPB1*726:01	9	FALSE	DPA1*01:18	1	FALSE	DPB1*726:01	10	FALSE
HLA-DPA1*01:18-DPB1*728:01	0	FALSE	DPA1*01:18	1	FALSE	DPB1*728:01	2	FALSE
HLA-DPA1*01:18-DPB1*72:01	35	FALSE	DPA1*01:18	1	FALSE	DPB1*72:01	4	FALSE
HLA-DPA1*01:18-DPB1*733:01	56	FALSE	DPA1*01:18	1	FALSE	DPB1*733:01	4	FALSE
HLA-DPA1*01:18-DPB1*734:01	9	FALSE	DPA1*01:18	1	FALSE	DPB1*734:01	10	FALSE
HLA-DPA1*01:18-DPB1*735:01	9	FALSE	DPA1*01:18	1	FALSE	DPB1*735:01	10	FALSE
HLA-DPA1*01:18-DPB1*736:01	11	FALSE	DPA1*01:18	1	FALSE	DPB1*736:01	11	FALSE
HLA-DPA1*01:18-DPB1*737:01	0	FALSE	DPA1*01:18	1	FALSE	DPB1*737:01	2	FALSE
HLA-DPA1*01:18-DPB1*762:01	9	FALSE	DPA1*01:18	1	FALSE	DPB1*762:01	10	FALSE
HLA-DPA1*01:18-DPB1*764:01	35	FALSE	DPA1*01:18	1	FALSE	DPB1*764:01	4	FALSE
HLA-DPA1*01:18-DPB1*76:01	0	FALSE	DPA1*01:18	1	FALSE	DPB1*76:01	2	FALSE
HLA-DPA1*01:18-DPB1*77:01	9	FALSE	DPA1*01:18	1	FALSE	DPB1*77:01	10	TRUE
HLA-DPA1*01:18-DPB1*78:01	0	FALSE	DPA1*01:18	1	FALSE	DPB1*78:01	2	FALSE
HLA-DPA1*01:18-DPB1*804:01	11	FALSE	DPA1*01:18	1	FALSE	DPB1*804:01	11	FALSE
HLA-DPA1*01:18-DPB1*806:01	11	FALSE	DPA1*01:18	1	FALSE	DPB1*806:01	11	FALSE
HLA-DPA1*01:18-DPB1*809:01	9	FALSE	DPA1*01:18	1	FALSE	DPB1*809:01	10	FALSE
HLA-DPA1*01:18-DPB1*80:01	9	FALSE	DPA1*01:18	1	FALSE	DPB1*80:01	10	TRUE
HLA-DPA1*01:18-DPB1*819:01	9	FALSE	DPA1*01:18	1	FALSE	DPB1*819:01	10	FALSE
HLA-DPA1*01:18-DPB1*81:01	11	FALSE	DPA1*01:18	1	FALSE	DPB1*81:01	11	FALSE
HLA-DPA1*01:18-DPB1*823:01	9	FALSE	DPA1*01:18	1	FALSE	DPB1*823:01	10	FALSE
HLA-DPA1*01:18-DPB1*832:01	0	FALSE	DPA1*01:18	1	FALSE	DPB1*832:01	0	FALSE
HLA-DPA1*01:18-DPB1*834:01	0	FALSE	DPA1*01:18	1	FALSE	DPB1*834:01	2	FALSE
HLA-DPA1*01:18-DPB1*835:01	9	FALSE	DPA1*01:18	1	FALSE	DPB1*835:01	4	FALSE
HLA-DPA1*01:18-DPB1*85:01	33	FALSE	DPA1*01:18	1	FALSE	DPB1*85:01	0	FALSE
HLA-DPA1*01:18-DPB1*879:01	56	FALSE	DPA1*01:18	1	FALSE	DPB1*879:01	4	FALSE
HLA-DPA1*01:18-DPB1*880:01	11	FALSE	DPA1*01:18	1	FALSE	DPB1*880:01	11	FALSE
HLA-DPA1*01:18-DPB1*881:01	9	FALSE	DPA1*01:18	1	FALSE	DPB1*881:01	10	FALSE
HLA-DPA1*01:18-DPB1*882:01	11	FALSE	DPA1*01:18	1	FALSE	DPB1*882:01	11	FALSE
HLA-DPA1*01:18-DPB1*88:01	0	FALSE	DPA1*01:18	1	FALSE	DPB1*88:01	2	FALSE
HLA-DPA1*01:18-DPB1*909:01	0	FALSE	DPA1*01:18	1	FALSE	DPB1*909:01	2	FALSE
HLA-DPA1*01:18-DPB1*90:01	56	FALSE	DPA1*01:18	1	FALSE	DPB1*90:01	4	FALSE
HLA-DPA1*01:18-DPB1*91:01	0	FALSE	DPA1*01:18	1	FALSE	DPB1*91:01	2	FALSE
HLA-DPA1*01:18-DPB1*93:01	33	FALSE	DPA1*01:18	1	FALSE	DPB1*93:01	0	TRUE
HLA-DPA1*01:18-DPB1*946:01	0	FALSE	DPA1*01:18	1	FALSE	DPB1*946:01	2	FALSE
HLA-DPA1*01:18-DPB1*947:01	33	FALSE	DPA1*01:18	1	FALSE	DPB1*947:01	0	FALSE
HLA-DPA1*01:18-DPB1*948:01	0	FALSE	DPA1*01:18	1	FALSE	DPB1*948:01	2	FALSE
HLA-DPA1*01:18-DPB1*949:01	0	FALSE	DPA1*01:18	1	FALSE	DPB1*949:01	2	FALSE
HLA-DPA1*01:18-DPB1*951:01	35	FALSE	DPA1*01:18	1	FALSE	DPB1*951:01	4	FALSE
HLA-DPA1*01:18-DPB1*952:01	0	FALSE	DPA1*01:18	1	FALSE	DPB1*952:01	2	FALSE
HLA-DPA1*01:18-DPB1*953:01	56	FALSE	DPA1*01:18	1	FALSE	DPB1*953:01	4	FALSE
HLA-DPA1*01:18-DPB1*954:01	9	FALSE	DPA1*01:18	1	FALSE	DPB1*954:01	10	FALSE
HLA-DPA1*01:18-DPB1*955:01	9	FALSE	DPA1*01:18	1	FALSE	DPB1*955:01	10	FALSE
HLA-DPA1*01:18-DPB1*956:01	88	FALSE	DPA1*01:18	1	FALSE	DPB1*956:01	0	FALSE
HLA-DPA1*01:18-DPB1*957:01	11	FALSE	DPA1*01:18	1	FALSE	DPB1*957:01	11	FALSE
HLA-DPA1*01:18-DPB1*965:01	9	FALSE	DPA1*01:18	1	FALSE	DPB1*965:01	10	FALSE
HLA-DPA1*01:18-DPB1*966:01	11	FALSE	DPA1*01:18	1	FALSE	DPB1*966:01	11	FALSE
HLA-DPA1*01:18-DPB1*967:01	9	FALSE	DPA1*01:18	1	FALSE	DPB1*967:01	10	FALSE
HLA-DPA1*01:18-DPB1*968:01	35	FALSE	DPA1*01:18	1	FALSE	DPB1*968:01	4	FALSE
HLA-DPA1*01:20-DPB1*01:01	56	FALSE	DPA1*01:20	1	FALSE	DPB1*01:01	4	TRUE
HLA-DPA1*01:20-DPB1*02:01	9	FALSE	DPA1*01:20	1	FALSE	DPB1*02:01	10	TRUE
HLA-DPA1*01:20-DPB1*02:02	9	FALSE	DPA1*01:20	1	FALSE	DPB1*02:02	10	TRUE
HLA-DPA1*01:20-DPB1*03:01	0	FALSE	DPA1*01:20	1	FALSE	DPB1*03:01	2	TRUE
HLA-DPA1*01:20-DPB1*04:01	11	FALSE	DPA1*01:20	1	FALSE	DPB1*04:01	11	TRUE
HLA-DPA1*01:20-DPB1*04:02	9	FALSE	DPA1*01:20	1	FALSE	DPB1*04:02	10	TRUE
HLA-DPA1*01:20-DPB1*05:01	35	FALSE	DPA1*01:20	1	FALSE	DPB1*05:01	4	TRUE
HLA-DPA1*01:20-DPB1*06:01	0	FALSE	DPA1*01:20	1	FALSE	DPB1*06:01	2	FALSE
HLA-DPA1*01:20-DPB1*09:01	0	FALSE	DPA1*01:20	1	FALSE	DPB1*09:01	2	TRUE
HLA-DPA1*01:20-DPB1*104:01	0	FALSE	DPA1*01:20	1	FALSE	DPB1*104:01	2	FALSE
HLA-DPA1*01:20-DPB1*105:01	9	FALSE	DPA1*01:20	1	FALSE	DPB1*105:01	10	TRUE
HLA-DPA1*01:20-DPB1*106:01	9	FALSE	DPA1*01:20	1	FALSE	DPB1*106:01	10	FALSE
HLA-DPA1*01:20-DPB1*107:01	33	FALSE	DPA1*01:20	1	FALSE	DPB1*107:01	0	FALSE
HLA-DPA1*01:20-DPB1*109:01	33	FALSE	DPA1*01:20	1	FALSE	DPB1*109:01	0	FALSE
HLA-DPA1*01:20-DPB1*10:01	88	FALSE	DPA1*01:20	1	FALSE	DPB1*10:01	0	TRUE
HLA-DPA1*01:20-DPB1*115:01	9	FALSE	DPA1*01:20	1	FALSE	DPB1*115:01	10	FALSE
HLA-DPA1*01:20-DPB1*11:01	33	FALSE	DPA1*01:20	1	FALSE	DPB1*11:01	0	TRUE
HLA-DPA1*01:20-DPB1*124:01	0	FALSE	DPA1*01:20	1	FALSE	DPB1*124:01	2	FALSE
HLA-DPA1*01:20-DPB1*126:01	11	FALSE	DPA1*01:20	1	FALSE	DPB1*126:01	11	TRUE
HLA-DPA1*01:20-DPB1*127:01	56	FALSE	DPA1*01:20	1	FALSE	DPB1*127:01	4	FALSE
HLA-DPA1*01:20-DPB1*128:01	11	FALSE	DPA1*01:20	1	FALSE	DPB1*128:01	11	FALSE
HLA-DPA1*01:20-DPB1*130:01	0	FALSE	DPA1*01:20	1	FALSE	DPB1*130:01	2	FALSE
HLA-DPA1*01:20-DPB1*131:01	0	FALSE	DPA1*01:20	1	FALSE	DPB1*131:01	2	FALSE
HLA-DPA1*01:20-DPB1*133:01	33	FALSE	DPA1*01:20	1	FALSE	DPB1*133:01	0	FALSE
HLA-DPA1*01:20-DPB1*135:01	35	FALSE	DPA1*01:20	1	FALSE	DPB1*135:01	4	TRUE
HLA-DPA1*01:20-DPB1*136:01	0	FALSE	DPA1*01:20	1	FALSE	DPB1*136:01	2	FALSE
HLA-DPA1*01:20-DPB1*138:01	9	FALSE	DPA1*01:20	1	FALSE	DPB1*138:01	10	FALSE
HLA-DPA1*01:20-DPB1*13:01	33	FALSE	DPA1*01:20	1	FALSE	DPB1*13:01	0	TRUE
HLA-DPA1*01:20-DPB1*141:01	9	FALSE	DPA1*01:20	1	FALSE	DPB1*141:01	10	FALSE
HLA-DPA1*01:20-DPB1*14:01	0	FALSE	DPA1*01:20	1	FALSE	DPB1*14:01	2	TRUE
HLA-DPA1*01:20-DPB1*15:01	56	FALSE	DPA1*01:20	1	FALSE	DPB1*15:01	0	TRUE
HLA-DPA1*01:20-DPB1*162:01	56	FALSE	DPA1*01:20	1	FALSE	DPB1*162:01	4	FALSE
HLA-DPA1*01:20-DPB1*16:01	35	FALSE	DPA1*01:20	1	FALSE	DPB1*16:01	4	FALSE
HLA-DPA1*01:20-DPB1*178:01	11	FALSE	DPA1*01:20	1	FALSE	DPB1*178:01	11	FALSE
HLA-DPA1*01:20-DPB1*17:01	88	FALSE	DPA1*01:20	1	FALSE	DPB1*17:01	0	TRUE
HLA-DPA1*01:20-DPB1*184:01	35	FALSE	DPA1*01:20	1	FALSE	DPB1*184:01	4	FALSE
HLA-DPA1*01:20-DPB1*187:01	9	FALSE	DPA1*01:20	1	FALSE	DPB1*187:01	10	FALSE
HLA-DPA1*01:20-DPB1*18:01	56	FALSE	DPA1*01:20	1	FALSE	DPB1*18:01	4	TRUE
HLA-DPA1*01:20-DPB1*190:01	9	FALSE	DPA1*01:20	1	FALSE	DPB1*190:01	10	FALSE
HLA-DPA1*01:20-DPB1*191:01	9	FALSE	DPA1*01:20	1	FALSE	DPB1*191:01	10	FALSE
HLA-DPA1*01:20-DPB1*19:01	9	FALSE	DPA1*01:20	1	FALSE	DPB1*19:01	10	FALSE
HLA-DPA1*01:20-DPB1*208:01	0	FALSE	DPA1*01:20	1	FALSE	DPB1*208:01	2	FALSE
HLA-DPA1*01:20-DPB1*20:01	0	FALSE	DPA1*01:20	1	FALSE	DPB1*20:01	2	TRUE
HLA-DPA1*01:20-DPB1*21:01	33	FALSE	DPA1*01:20	1	FALSE	DPB1*21:01	0	TRUE
HLA-DPA1*01:20-DPB1*22:01	35	FALSE	DPA1*01:20	1	FALSE	DPB1*22:01	4	FALSE
HLA-DPA1*01:20-DPB1*236:01	9	FALSE	DPA1*01:20	1	FALSE	DPB1*236:01	10	FALSE
HLA-DPA1*01:20-DPB1*23:01	9	FALSE	DPA1*01:20	1	FALSE	DPB1*23:01	10	TRUE
HLA-DPA1*01:20-DPB1*244:01	33	FALSE	DPA1*01:20	1	FALSE	DPB1*244:01	0	FALSE
HLA-DPA1*01:20-DPB1*24:01	11	FALSE	DPA1*01:20	1	FALSE	DPB1*24:01	11	FALSE
HLA-DPA1*01:20-DPB1*25:01	0	FALSE	DPA1*01:20	1	FALSE	DPB1*25:01	2	FALSE
HLA-DPA1*01:20-DPB1*260:01	9	FALSE	DPA1*01:20	1	FALSE	DPB1*260:01	10	FALSE
HLA-DPA1*01:20-DPB1*26:01	33	FALSE	DPA1*01:20	1	FALSE	DPB1*26:01	0	TRUE
HLA-DPA1*01:20-DPB1*27:01	33	FALSE	DPA1*01:20	1	FALSE	DPB1*27:01	0	FALSE
HLA-DPA1*01:20-DPB1*28:01	35	FALSE	DPA1*01:20	1	FALSE	DPB1*28:01	4	TRUE
HLA-DPA1*01:20-DPB1*296:01	35	FALSE	DPA1*01:20	1	FALSE	DPB1*296:01	0	FALSE
HLA-DPA1*01:20-DPB1*29:01	0	FALSE	DPA1*01:20	1	FALSE	DPB1*29:01	2	FALSE
HLA-DPA1*01:20-DPB1*30:01	88	FALSE	DPA1*01:20	1	FALSE	DPB1*30:01	0	FALSE
HLA-DPA1*01:20-DPB1*31:01	35	FALSE	DPA1*01:20	1	FALSE	DPB1*31:01	4	FALSE
HLA-DPA1*01:20-DPB1*33:01	11	FALSE	DPA1*01:20	1	FALSE	DPB1*33:01	11	TRUE
HLA-DPA1*01:20-DPB1*34:01	9	FALSE	DPA1*01:20	1	FALSE	DPB1*34:01	4	FALSE
HLA-DPA1*01:20-DPB1*352:01	9	FALSE	DPA1*01:20	1	FALSE	DPB1*352:01	10	FALSE
HLA-DPA1*01:20-DPB1*35:01	0	FALSE	DPA1*01:20	1	FALSE	DPB1*35:01	2	FALSE
HLA-DPA1*01:20-DPB1*36:01	33	FALSE	DPA1*01:20	1	FALSE	DPB1*36:01	0	FALSE
HLA-DPA1*01:20-DPB1*38:01	35	FALSE	DPA1*01:20	1	FALSE	DPB1*38:01	4	FALSE
HLA-DPA1*01:20-DPB1*398:01	11	FALSE	DPA1*01:20	1	FALSE	DPB1*398:01	11	FALSE
HLA-DPA1*01:20-DPB1*39:01	9	FALSE	DPA1*01:20	1	FALSE	DPB1*39:01	10	FALSE
HLA-DPA1*01:20-DPB1*40:01	9	FALSE	DPA1*01:20	1	FALSE	DPB1*40:01	10	FALSE
HLA-DPA1*01:20-DPB1*414:01	9	FALSE	DPA1*01:20	1	FALSE	DPB1*414:01	10	FALSE
HLA-DPA1*01:20-DPB1*415:01	11	FALSE	DPA1*01:20	1	FALSE	DPB1*415:01	11	FALSE
HLA-DPA1*01:20-DPB1*416:01	9	FALSE	DPA1*01:20	1	FALSE	DPB1*416:01	10	FALSE
HLA-DPA1*01:20-DPB1*41:01	9	FALSE	DPA1*01:20	1	FALSE	DPB1*41:01	4	FALSE
HLA-DPA1*01:20-DPB1*45:01	0	FALSE	DPA1*01:20	1	FALSE	DPB1*45:01	2	FALSE
HLA-DPA1*01:20-DPB1*460:01	88	FALSE	DPA1*01:20	1	FALSE	DPB1*460:01	0	FALSE
HLA-DPA1*01:20-DPB1*463:01	9	FALSE	DPA1*01:20	1	FALSE	DPB1*463:01	10	FALSE
HLA-DPA1*01:20-DPB1*464:01	11	FALSE	DPA1*01:20	1	FALSE	DPB1*464:01	11	FALSE
HLA-DPA1*01:20-DPB1*46:01	9	FALSE	DPA1*01:20	1	FALSE	DPB1*46:01	10	FALSE
HLA-DPA1*01:20-DPB1*47:01	9	FALSE	DPA1*01:20	1	FALSE	DPB1*47:01	10	FALSE
HLA-DPA1*01:20-DPB1*48:01	9	FALSE	DPA1*01:20	1	FALSE	DPB1*48:01	10	FALSE
HLA-DPA1*01:20-DPB1*498:01	0	FALSE	DPA1*01:20	1	FALSE	DPB1*498:01	2	FALSE
HLA-DPA1*01:20-DPB1*49:01	9	FALSE	DPA1*01:20	1	FALSE	DPB1*49:01	10	FALSE
HLA-DPA1*01:20-DPB1*50:01	0	FALSE	DPA1*01:20	1	FALSE	DPB1*50:01	2	FALSE
HLA-DPA1*01:20-DPB1*51:01	11	FALSE	DPA1*01:20	1	FALSE	DPB1*51:01	11	TRUE
HLA-DPA1*01:20-DPB1*535:01	9	FALSE	DPA1*01:20	1	FALSE	DPB1*535:01	10	FALSE
HLA-DPA1*01:20-DPB1*53:01	9	FALSE	DPA1*01:20	1	FALSE	DPB1*53:01	10	FALSE
HLA-DPA1*01:20-DPB1*55:01	33	FALSE	DPA1*01:20	1	FALSE	DPB1*55:01	0	FALSE
HLA-DPA1*01:20-DPB1*572:01	0	FALSE	DPA1*01:20	1	FALSE	DPB1*572:01	2	FALSE
HLA-DPA1*01:20-DPB1*57:01	0	FALSE	DPA1*01:20	1	FALSE	DPB1*57:01	0	FALSE
HLA-DPA1*01:20-DPB1*584:01	9	FALSE	DPA1*01:20	1	FALSE	DPB1*584:01	10	FALSE
HLA-DPA1*01:20-DPB1*585:01	56	FALSE	DPA1*01:20	1	FALSE	DPB1*585:01	0	FALSE
HLA-DPA1*01:20-DPB1*59:01	35	FALSE	DPA1*01:20	1	FALSE	DPB1*59:01	4	FALSE
HLA-DPA1*01:20-DPB1*63:01	35	FALSE	DPA1*01:20	1	FALSE	DPB1*63:01	4	FALSE
HLA-DPA1*01:20-DPB1*648:01	0	FALSE	DPA1*01:20	1	FALSE	DPB1*648:01	0	FALSE
HLA-DPA1*01:20-DPB1*649:01	33	FALSE	DPA1*01:20	1	FALSE	DPB1*649:01	0	FALSE
HLA-DPA1*01:20-DPB1*650:01	88	FALSE	DPA1*01:20	1	FALSE	DPB1*650:01	0	FALSE
HLA-DPA1*01:20-DPB1*651:01	0	FALSE	DPA1*01:20	1	FALSE	DPB1*651:01	2	FALSE
HLA-DPA1*01:20-DPB1*652:01	35	FALSE	DPA1*01:20	1	FALSE	DPB1*652:01	4	FALSE
HLA-DPA1*01:20-DPB1*653:01	35	FALSE	DPA1*01:20	1	FALSE	DPB1*653:01	4	FALSE
HLA-DPA1*01:20-DPB1*665:01	9	FALSE	DPA1*01:20	1	FALSE	DPB1*665:01	10	TRUE
HLA-DPA1*01:20-DPB1*666:01	11	FALSE	DPA1*01:20	1	FALSE	DPB1*666:01	11	FALSE
HLA-DPA1*01:20-DPB1*667:01	56	FALSE	DPA1*01:20	1	FALSE	DPB1*667:01	4	FALSE
HLA-DPA1*01:20-DPB1*668:01	35	FALSE	DPA1*01:20	1	FALSE	DPB1*668:01	4	FALSE
HLA-DPA1*01:20-DPB1*669:01	0	FALSE	DPA1*01:20	1	FALSE	DPB1*669:01	2	FALSE
HLA-DPA1*01:20-DPB1*670:01	11	FALSE	DPA1*01:20	1	FALSE	DPB1*670:01	11	FALSE
HLA-DPA1*01:20-DPB1*671:01	0	FALSE	DPA1*01:20	1	FALSE	DPB1*671:01	2	FALSE
HLA-DPA1*01:20-DPB1*672:01	33	FALSE	DPA1*01:20	1	FALSE	DPB1*672:01	0	FALSE
HLA-DPA1*01:20-DPB1*673:01	88	FALSE	DPA1*01:20	1	FALSE	DPB1*673:01	0	FALSE
HLA-DPA1*01:20-DPB1*674:01	9	FALSE	DPA1*01:20	1	FALSE	DPB1*674:01	10	FALSE
HLA-DPA1*01:20-DPB1*675:01	0	FALSE	DPA1*01:20	1	FALSE	DPB1*675:01	2	FALSE
HLA-DPA1*01:20-DPB1*676:01	0	FALSE	DPA1*01:20	1	FALSE	DPB1*676:01	2	FALSE
HLA-DPA1*01:20-DPB1*677:01	11	FALSE	DPA1*01:20	1	FALSE	DPB1*677:01	11	FALSE
HLA-DPA1*01:20-DPB1*678:01	9	FALSE	DPA1*01:20	1	FALSE	DPB1*678:01	10	FALSE
HLA-DPA1*01:20-DPB1*699:01	11	FALSE	DPA1*01:20	1	FALSE	DPB1*699:01	11	FALSE
HLA-DPA1*01:20-DPB1*69:01	0	FALSE	DPA1*01:20	1	FALSE	DPB1*69:01	2	FALSE
HLA-DPA1*01:20-DPB1*701:01	9	FALSE	DPA1*01:20	1	FALSE	DPB1*701:01	10	FALSE
HLA-DPA1*01:20-DPB1*705:01	0	FALSE	DPA1*01:20	1	FALSE	DPB1*705:01	2	FALSE
HLA-DPA1*01:20-DPB1*706:01	0	FALSE	DPA1*01:20	1	FALSE	DPB1*706:01	2	FALSE
HLA-DPA1*01:20-DPB1*71:01	9	FALSE	DPA1*01:20	1	FALSE	DPB1*71:01	10	FALSE
HLA-DPA1*01:20-DPB1*726:01	9	FALSE	DPA1*01:20	1	FALSE	DPB1*726:01	10	FALSE
HLA-DPA1*01:20-DPB1*728:01	0	FALSE	DPA1*01:20	1	FALSE	DPB1*728:01	2	FALSE
HLA-DPA1*01:20-DPB1*72:01	35	FALSE	DPA1*01:20	1	FALSE	DPB1*72:01	4	FALSE
HLA-DPA1*01:20-DPB1*733:01	56	FALSE	DPA1*01:20	1	FALSE	DPB1*733:01	4	FALSE
HLA-DPA1*01:20-DPB1*734:01	9	FALSE	DPA1*01:20	1	FALSE	DPB1*734:01	10	FALSE
HLA-DPA1*01:20-DPB1*735:01	9	FALSE	DPA1*01:20	1	FALSE	DPB1*735:01	10	FALSE
HLA-DPA1*01:20-DPB1*736:01	11	FALSE	DPA1*01:20	1	FALSE	DPB1*736:01	11	FALSE
HLA-DPA1*01:20-DPB1*737:01	0	FALSE	DPA1*01:20	1	FALSE	DPB1*737:01	2	FALSE
HLA-DPA1*01:20-DPB1*762:01	9	FALSE	DPA1*01:20	1	FALSE	DPB1*762:01	10	FALSE
HLA-DPA1*01:20-DPB1*764:01	35	FALSE	DPA1*01:20	1	FALSE	DPB1*764:01	4	FALSE
HLA-DPA1*01:20-DPB1*76:01	0	FALSE	DPA1*01:20	1	FALSE	DPB1*76:01	2	FALSE
HLA-DPA1*01:20-DPB1*77:01	9	FALSE	DPA1*01:20	1	FALSE	DPB1*77:01	10	TRUE
HLA-DPA1*01:20-DPB1*78:01	0	FALSE	DPA1*01:20	1	FALSE	DPB1*78:01	2	FALSE
HLA-DPA1*01:20-DPB1*804:01	11	FALSE	DPA1*01:20	1	FALSE	DPB1*804:01	11	FALSE
HLA-DPA1*01:20-DPB1*806:01	11	FALSE	DPA1*01:20	1	FALSE	DPB1*806:01	11	FALSE
HLA-DPA1*01:20-DPB1*809:01	9	FALSE	DPA1*01:20	1	FALSE	DPB1*809:01	10	FALSE
HLA-DPA1*01:20-DPB1*80:01	9	FALSE	DPA1*01:20	1	FALSE	DPB1*80:01	10	TRUE
HLA-DPA1*01:20-DPB1*819:01	9	FALSE	DPA1*01:20	1	FALSE	DPB1*819:01	10	FALSE
HLA-DPA1*01:20-DPB1*81:01	11	FALSE	DPA1*01:20	1	FALSE	DPB1*81:01	11	FALSE
HLA-DPA1*01:20-DPB1*823:01	9	FALSE	DPA1*01:20	1	FALSE	DPB1*823:01	10	FALSE
HLA-DPA1*01:20-DPB1*832:01	0	FALSE	DPA1*01:20	1	FALSE	DPB1*832:01	0	FALSE
HLA-DPA1*01:20-DPB1*834:01	0	FALSE	DPA1*01:20	1	FALSE	DPB1*834:01	2	FALSE
HLA-DPA1*01:20-DPB1*835:01	9	FALSE	DPA1*01:20	1	FALSE	DPB1*835:01	4	FALSE
HLA-DPA1*01:20-DPB1*85:01	33	FALSE	DPA1*01:20	1	FALSE	DPB1*85:01	0	FALSE
HLA-DPA1*01:20-DPB1*879:01	56	FALSE	DPA1*01:20	1	FALSE	DPB1*879:01	4	FALSE
HLA-DPA1*01:20-DPB1*880:01	11	FALSE	DPA1*01:20	1	FALSE	DPB1*880:01	11	FALSE
HLA-DPA1*01:20-DPB1*881:01	9	FALSE	DPA1*01:20	1	FALSE	DPB1*881:01	10	FALSE
HLA-DPA1*01:20-DPB1*882:01	11	FALSE	DPA1*01:20	1	FALSE	DPB1*882:01	11	FALSE
HLA-DPA1*01:20-DPB1*88:01	0	FALSE	DPA1*01:20	1	FALSE	DPB1*88:01	2	FALSE
HLA-DPA1*01:20-DPB1*909:01	0	FALSE	DPA1*01:20	1	FALSE	DPB1*909:01	2	FALSE
HLA-DPA1*01:20-DPB1*90:01	56	FALSE	DPA1*01:20	1	FALSE	DPB1*90:01	4	FALSE
HLA-DPA1*01:20-DPB1*91:01	0	FALSE	DPA1*01:20	1	FALSE	DPB1*91:01	2	FALSE
HLA-DPA1*01:20-DPB1*93:01	33	FALSE	DPA1*01:20	1	FALSE	DPB1*93:01	0	TRUE
HLA-DPA1*01:20-DPB1*946:01	0	FALSE	DPA1*01:20	1	FALSE	DPB1*946:01	2	FALSE
HLA-DPA1*01:20-DPB1*947:01	33	FALSE	DPA1*01:20	1	FALSE	DPB1*947:01	0	FALSE
HLA-DPA1*01:20-DPB1*948:01	0	FALSE	DPA1*01:20	1	FALSE	DPB1*948:01	2	FALSE
HLA-DPA1*01:20-DPB1*949:01	0	FALSE	DPA1*01:20	1	FALSE	DPB1*949:01	2	FALSE
HLA-DPA1*01:20-DPB1*951:01	35	FALSE	DPA1*01:20	1	FALSE	DPB1*951:01	4	FALSE
HLA-DPA1*01:20-DPB1*952:01	0	FALSE	DPA1*01:20	1	FALSE	DPB1*952:01	2	FALSE
HLA-DPA1*01:20-DPB1*953:01	56	FALSE	DPA1*01:20	1	FALSE	DPB1*953:01	4	FALSE
HLA-DPA1*01:20-DPB1*954:01	9	FALSE	DPA1*01:20	1	FALSE	DPB1*954:01	10	FALSE
HLA-DPA1*01:20-DPB1*955:01	9	FALSE	DPA1*01:20	1	FALSE	DPB1*955:01	10	FALSE
HLA-DPA1*01:20-DPB1*956:01	88	FALSE	DPA1*01:20	1	FALSE	DPB1*956:01	0	FALSE
HLA-DPA1*01:20-DPB1*957:01	11	FALSE	DPA1*01:20	1	FALSE	DPB1*957:01	11	FALSE
HLA-DPA1*01:20-DPB1*965:01	9	FALSE	DPA1*01:20	1	FALSE	DPB1*965:01	10	FALSE
HLA-DPA1*01:20-DPB1*966:01	11	FALSE	DPA1*01:20	1	FALSE	DPB1*966:01	11	FALSE
HLA-DPA1*01:20-DPB1*967:01	9	FALSE	DPA1*01:20	1	FALSE	DPB1*967:01	10	FALSE
HLA-DPA1*01:20-DPB1*968:01	35	FALSE	DPA1*01:20	1	FALSE	DPB1*968:01	4	FALSE
HLA-DPA1*02:01-DPB1*01:01	1	TRUE	DPA1*02:01	9	TRUE	DPB1*01:01	4	TRUE
HLA-DPA1*02:01-DPB1*02:01	27	TRUE	DPA1*02:01	9	TRUE	DPB1*02:01	10	TRUE
HLA-DPA1*02:01-DPB1*02:02	2	FALSE	DPA1*02:01	9	TRUE	DPB1*02:02	10	TRUE
HLA-DPA1*02:01-DPB1*03:01	31	TRUE	DPA1*02:01	9	TRUE	DPB1*03:01	2	TRUE
HLA-DPA1*02:01-DPB1*04:01	12	TRUE	DPA1*02:01	9	TRUE	DPB1*04:01	11	TRUE
HLA-DPA1*02:01-DPB1*04:02	77	TRUE	DPA1*02:01	9	TRUE	DPB1*04:02	10	TRUE
HLA-DPA1*02:01-DPB1*05:01	71	TRUE	DPA1*02:01	9	TRUE	DPB1*05:01	4	TRUE
HLA-DPA1*02:01-DPB1*06:01	37	FALSE	DPA1*02:01	9	TRUE	DPB1*06:01	2	FALSE
HLA-DPA1*02:01-DPB1*09:01	38	TRUE	DPA1*02:01	9	TRUE	DPB1*09:01	2	TRUE
HLA-DPA1*02:01-DPB1*104:01	31	FALSE	DPA1*02:01	9	TRUE	DPB1*104:01	2	FALSE
HLA-DPA1*02:01-DPB1*105:01	77	FALSE	DPA1*02:01	9	TRUE	DPB1*105:01	10	TRUE
HLA-DPA1*02:01-DPB1*106:01	2	FALSE	DPA1*02:01	9	TRUE	DPB1*106:01	10	FALSE
HLA-DPA1*02:01-DPB1*107:01	65	FALSE	DPA1*02:01	9	TRUE	DPB1*107:01	0	FALSE
HLA-DPA1*02:01-DPB1*109:01	1	FALSE	DPA1*02:01	9	TRUE	DPB1*109:01	0	FALSE
HLA-DPA1*02:01-DPB1*10:01	62	TRUE	DPA1*02:01	9	TRUE	DPB1*10:01	0	TRUE
HLA-DPA1*02:01-DPB1*115:01	27	FALSE	DPA1*02:01	9	TRUE	DPB1*115:01	10	FALSE
HLA-DPA1*02:01-DPB1*11:01	29	FALSE	DPA1*02:01	9	TRUE	DPB1*11:01	0	TRUE
HLA-DPA1*02:01-DPB1*124:01	31	FALSE	DPA1*02:01	9	TRUE	DPB1*124:01	2	FALSE
HLA-DPA1*02:01-DPB1*126:01	12	FALSE	DPA1*02:01	9	TRUE	DPB1*126:01	11	TRUE
HLA-DPA1*02:01-DPB1*127:01	1	FALSE	DPA1*02:01	9	TRUE	DPB1*127:01	4	FALSE
HLA-DPA1*02:01-DPB1*128:01	12	FALSE	DPA1*02:01	9	TRUE	DPB1*128:01	11	FALSE
HLA-DPA1*02:01-DPB1*130:01	31	FALSE	DPA1*02:01	9	TRUE	DPB1*130:01	2	FALSE
HLA-DPA1*02:01-DPB1*131:01	38	FALSE	DPA1*02:01	9	TRUE	DPB1*131:01	2	FALSE
HLA-DPA1*02:01-DPB1*133:01	65	FALSE	DPA1*02:01	9	TRUE	DPB1*133:01	0	FALSE
HLA-DPA1*02:01-DPB1*135:01	71	FALSE	DPA1*02:01	9	TRUE	DPB1*135:01	4	TRUE
HLA-DPA1*02:01-DPB1*136:01	38	FALSE	DPA1*02:01	9	TRUE	DPB1*136:01	2	FALSE
HLA-DPA1*02:01-DPB1*138:01	2	FALSE	DPA1*02:01	9	TRUE	DPB1*138:01	10	FALSE
HLA-DPA1*02:01-DPB1*13:01	65	TRUE	DPA1*02:01	9	TRUE	DPB1*13:01	0	TRUE
HLA-DPA1*02:01-DPB1*141:01	27	FALSE	DPA1*02:01	9	TRUE	DPB1*141:01	10	FALSE
HLA-DPA1*02:01-DPB1*14:01	31	FALSE	DPA1*02:01	9	TRUE	DPB1*14:01	2	TRUE
HLA-DPA1*02:01-DPB1*15:01	42	TRUE	DPA1*02:01	9	TRUE	DPB1*15:01	0	TRUE
HLA-DPA1*02:01-DPB1*162:01	1	FALSE	DPA1*02:01	9	TRUE	DPB1*162:01	4	FALSE
HLA-DPA1*02:01-DPB1*16:01	52	FALSE	DPA1*02:01	9	TRUE	DPB1*16:01	4	FALSE
HLA-DPA1*02:01-DPB1*178:01	12	FALSE	DPA1*02:01	9	TRUE	DPB1*178:01	11	FALSE
HLA-DPA1*02:01-DPB1*17:01	29	FALSE	DPA1*02:01	9	TRUE	DPB1*17:01	0	TRUE
HLA-DPA1*02:01-DPB1*184:01	71	FALSE	DPA1*02:01	9	TRUE	DPB1*184:01	4	FALSE
HLA-DPA1*02:01-DPB1*187:01	27	FALSE	DPA1*02:01	9	TRUE	DPB1*187:01	10	FALSE
HLA-DPA1*02:01-DPB1*18:01	1	FALSE	DPA1*02:01	9	TRUE	DPB1*18:01	4	TRUE
HLA-DPA1*02:01-DPB1*190:01	2	FALSE	DPA1*02:01	9	TRUE	DPB1*190:01	10	FALSE
HLA-DPA1*02:01-DPB1*191:01	2	FALSE	DPA1*02:01	9	TRUE	DPB1*191:01	10	FALSE
HLA-DPA1*02:01-DPB1*19:01	2	FALSE	DPA1*02:01	9	TRUE	DPB1*19:01	10	FALSE
HLA-DPA1*02:01-DPB1*208:01	37	FALSE	DPA1*02:01	9	TRUE	DPB1*208:01	2	FALSE
HLA-DPA1*02:01-DPB1*20:01	31	FALSE	DPA1*02:01	9	TRUE	DPB1*20:01	2	TRUE
HLA-DPA1*02:01-DPB1*21:01	29	FALSE	DPA1*02:01	9	TRUE	DPB1*21:01	0	TRUE
HLA-DPA1*02:01-DPB1*22:01	52	FALSE	DPA1*02:01	9	TRUE	DPB1*22:01	4	FALSE
HLA-DPA1*02:01-DPB1*236:01	27	FALSE	DPA1*02:01	9	TRUE	DPB1*236:01	10	FALSE
HLA-DPA1*02:01-DPB1*23:01	2	FALSE	DPA1*02:01	9	TRUE	DPB1*23:01	10	TRUE
HLA-DPA1*02:01-DPB1*244:01	87	FALSE	DPA1*02:01	9	TRUE	DPB1*244:01	0	FALSE
HLA-DPA1*02:01-DPB1*24:01	12	FALSE	DPA1*02:01	9	TRUE	DPB1*24:01	11	FALSE
HLA-DPA1*02:01-DPB1*25:01	31	FALSE	DPA1*02:01	9	TRUE	DPB1*25:01	2	FALSE
HLA-DPA1*02:01-DPB1*260:01	75	FALSE	DPA1*02:01	9	TRUE	DPB1*260:01	10	FALSE
HLA-DPA1*02:01-DPB1*26:01	87	TRUE	DPA1*02:01	9	TRUE	DPB1*26:01	0	TRUE
HLA-DPA1*02:01-DPB1*27:01	87	FALSE	DPA1*02:01	9	TRUE	DPB1*27:01	0	FALSE
HLA-DPA1*02:01-DPB1*28:01	22	TRUE	DPA1*02:01	9	TRUE	DPB1*28:01	4	TRUE
HLA-DPA1*02:01-DPB1*296:01	22	FALSE	DPA1*02:01	9	TRUE	DPB1*296:01	0	FALSE
HLA-DPA1*02:01-DPB1*29:01	38	FALSE	DPA1*02:01	9	TRUE	DPB1*29:01	2	FALSE
HLA-DPA1*02:01-DPB1*30:01	44	FALSE	DPA1*02:01	9	TRUE	DPB1*30:01	0	FALSE
HLA-DPA1*02:01-DPB1*31:01	22	FALSE	DPA1*02:01	9	TRUE	DPB1*31:01	4	FALSE
HLA-DPA1*02:01-DPB1*33:01	12	FALSE	DPA1*02:01	9	TRUE	DPB1*33:01	11	TRUE
HLA-DPA1*02:01-DPB1*34:01	22	FALSE	DPA1*02:01	9	TRUE	DPB1*34:01	4	FALSE
HLA-DPA1*02:01-DPB1*352:01	27	FALSE	DPA1*02:01	9	TRUE	DPB1*352:01	10	FALSE
HLA-DPA1*02:01-DPB1*35:01	38	FALSE	DPA1*02:01	9	TRUE	DPB1*35:01	2	FALSE
HLA-DPA1*02:01-DPB1*36:01	87	FALSE	DPA1*02:01	9	TRUE	DPB1*36:01	0	FALSE
HLA-DPA1*02:01-DPB1*38:01	71	FALSE	DPA1*02:01	9	TRUE	DPB1*38:01	4	FALSE
HLA-DPA1*02:01-DPB1*398:01	12	FALSE	DPA1*02:01	9	TRUE	DPB1*398:01	11	FALSE
HLA-DPA1*02:01-DPB1*39:01	92	FALSE	DPA1*02:01	9	TRUE	DPB1*39:01	10	FALSE
HLA-DPA1*02:01-DPB1*40:01	92	FALSE	DPA1*02:01	9	TRUE	DPB1*40:01	10	FALSE
HLA-DPA1*02:01-DPB1*414:01	27	FALSE	DPA1*02:01	9	TRUE	DPB1*414:01	10	FALSE
HLA-DPA1*02:01-DPB1*415:01	12	FALSE	DPA1*02:01	9	TRUE	DPB1*415:01	11	FALSE
HLA-DPA1*02:01-DPB1*416:01	27	FALSE	DPA1*02:01	9	TRUE	DPB1*416:01	10	FALSE
HLA-DPA1*02:01-DPB1*41:01	22	FALSE	DPA1*02:01	9	TRUE	DPB1*41:01	4	FALSE
HLA-DPA1*02:01-DPB1*45:01	31	FALSE	DPA1*02:01	9	TRUE	DPB1*45:01	2	FALSE
HLA-DPA1*02:01-DPB1*460:01	29	FALSE	DPA1*02:01	9	TRUE	DPB1*460:01	0	FALSE
HLA-DPA1*02:01-DPB1*463:01	77	FALSE	DPA1*02:01	9	TRUE	DPB1*463:01	10	FALSE
HLA-DPA1*02:01-DPB1*464:01	12	FALSE	DPA1*02:01	9	TRUE	DPB1*464:01	11	FALSE
HLA-DPA1*02:01-DPB1*46:01	27	FALSE	DPA1*02:01	9	TRUE	DPB1*46:01	10	FALSE
HLA-DPA1*02:01-DPB1*47:01	27	FALSE	DPA1*02:01	9	TRUE	DPB1*47:01	10	FALSE
HLA-DPA1*02:01-DPB1*48:01	2	FALSE	DPA1*02:01	9	TRUE	DPB1*48:01	10	FALSE
HLA-DPA1*02:01-DPB1*498:01	31	FALSE	DPA1*02:01	9	TRUE	DPB1*498:01	2	FALSE
HLA-DPA1*02:01-DPB1*49:01	75	FALSE	DPA1*02:01	9	TRUE	DPB1*49:01	10	FALSE
HLA-DPA1*02:01-DPB1*50:01	31	FALSE	DPA1*02:01	9	TRUE	DPB1*50:01	2	FALSE
HLA-DPA1*02:01-DPB1*51:01	12	FALSE	DPA1*02:01	9	TRUE	DPB1*51:01	11	TRUE
HLA-DPA1*02:01-DPB1*535:01	2	FALSE	DPA1*02:01	9	TRUE	DPB1*535:01	10	FALSE
HLA-DPA1*02:01-DPB1*53:01	75	FALSE	DPA1*02:01	9	TRUE	DPB1*53:01	10	FALSE
HLA-DPA1*02:01-DPB1*55:01	44	FALSE	DPA1*02:01	9	TRUE	DPB1*55:01	0	FALSE
HLA-DPA1*02:01-DPB1*572:01	31	FALSE	DPA1*02:01	9	TRUE	DPB1*572:01	2	FALSE
HLA-DPA1*02:01-DPB1*57:01	42	FALSE	DPA1*02:01	9	TRUE	DPB1*57:01	0	FALSE
HLA-DPA1*02:01-DPB1*584:01	92	FALSE	DPA1*02:01	9	TRUE	DPB1*584:01	10	FALSE
HLA-DPA1*02:01-DPB1*585:01	42	FALSE	DPA1*02:01	9	TRUE	DPB1*585:01	0	FALSE
HLA-DPA1*02:01-DPB1*59:01	22	FALSE	DPA1*02:01	9	TRUE	DPB1*59:01	4	FALSE
HLA-DPA1*02:01-DPB1*63:01	71	FALSE	DPA1*02:01	9	TRUE	DPB1*63:01	4	FALSE
HLA-DPA1*02:01-DPB1*648:01	42	FALSE	DPA1*02:01	9	TRUE	DPB1*648:01	0	FALSE
HLA-DPA1*02:01-DPB1*649:01	29	FALSE	DPA1*02:01	9	TRUE	DPB1*649:01	0	FALSE
HLA-DPA1*02:01-DPB1*650:01	62	FALSE	DPA1*02:01	9	TRUE	DPB1*650:01	0	FALSE
HLA-DPA1*02:01-DPB1*651:01	31	FALSE	DPA1*02:01	9	TRUE	DPB1*651:01	2	FALSE
HLA-DPA1*02:01-DPB1*652:01	52	FALSE	DPA1*02:01	9	TRUE	DPB1*652:01	4	FALSE
HLA-DPA1*02:01-DPB1*653:01	52	FALSE	DPA1*02:01	9	TRUE	DPB1*653:01	4	FALSE
HLA-DPA1*02:01-DPB1*665:01	77	FALSE	DPA1*02:01	9	TRUE	DPB1*665:01	10	TRUE
HLA-DPA1*02:01-DPB1*666:01	12	FALSE	DPA1*02:01	9	TRUE	DPB1*666:01	11	FALSE
HLA-DPA1*02:01-DPB1*667:01	1	FALSE	DPA1*02:01	9	TRUE	DPB1*667:01	4	FALSE
HLA-DPA1*02:01-DPB1*668:01	71	FALSE	DPA1*02:01	9	TRUE	DPB1*668:01	4	FALSE
HLA-DPA1*02:01-DPB1*669:01	31	FALSE	DPA1*02:01	9	TRUE	DPB1*669:01	2	FALSE
HLA-DPA1*02:01-DPB1*670:01	12	FALSE	DPA1*02:01	9	TRUE	DPB1*670:01	11	FALSE
HLA-DPA1*02:01-DPB1*671:01	31	FALSE	DPA1*02:01	9	TRUE	DPB1*671:01	2	FALSE
HLA-DPA1*02:01-DPB1*672:01	29	FALSE	DPA1*02:01	9	TRUE	DPB1*672:01	0	FALSE
HLA-DPA1*02:01-DPB1*673:01	62	FALSE	DPA1*02:01	9	TRUE	DPB1*673:01	0	FALSE
HLA-DPA1*02:01-DPB1*674:01	77	FALSE	DPA1*02:01	9	TRUE	DPB1*674:01	10	FALSE
HLA-DPA1*02:01-DPB1*675:01	31	FALSE	DPA1*02:01	9	TRUE	DPB1*675:01	2	FALSE
HLA-DPA1*02:01-DPB1*676:01	31	FALSE	DPA1*02:01	9	TRUE	DPB1*676:01	2	FALSE
HLA-DPA1*02:01-DPB1*677:01	12	FALSE	DPA1*02:01	9	TRUE	DPB1*677:01	11	FALSE
HLA-DPA1*02:01-DPB1*678:01	27	FALSE	DPA1*02:01	9	TRUE	DPB1*678:01	10	FALSE
HLA-DPA1*02:01-DPB1*699:01	12	FALSE	DPA1*02:01	9	TRUE	DPB1*699:01	11	FALSE
HLA-DPA1*02:01-DPB1*69:01	38	FALSE	DPA1*02:01	9	TRUE	DPB1*69:01	2	FALSE
HLA-DPA1*02:01-DPB1*701:01	77	FALSE	DPA1*02:01	9	TRUE	DPB1*701:01	10	FALSE
HLA-DPA1*02:01-DPB1*705:01	31	FALSE	DPA1*02:01	9	TRUE	DPB1*705:01	2	FALSE
HLA-DPA1*02:01-DPB1*706:01	31	FALSE	DPA1*02:01	9	TRUE	DPB1*706:01	2	FALSE
HLA-DPA1*02:01-DPB1*71:01	27	FALSE	DPA1*02:01	9	TRUE	DPB1*71:01	10	FALSE
HLA-DPA1*02:01-DPB1*726:01	77	FALSE	DPA1*02:01	9	TRUE	DPB1*726:01	10	FALSE
HLA-DPA1*02:01-DPB1*728:01	31	FALSE	DPA1*02:01	9	TRUE	DPB1*728:01	2	FALSE
HLA-DPA1*02:01-DPB1*72:01	22	FALSE	DPA1*02:01	9	TRUE	DPB1*72:01	4	FALSE
HLA-DPA1*02:01-DPB1*733:01	1	FALSE	DPA1*02:01	9	TRUE	DPB1*733:01	4	FALSE
HLA-DPA1*02:01-DPB1*734:01	77	FALSE	DPA1*02:01	9	TRUE	DPB1*734:01	10	FALSE
HLA-DPA1*02:01-DPB1*735:01	77	FALSE	DPA1*02:01	9	TRUE	DPB1*735:01	10	FALSE
HLA-DPA1*02:01-DPB1*736:01	12	FALSE	DPA1*02:01	9	TRUE	DPB1*736:01	11	FALSE
HLA-DPA1*02:01-DPB1*737:01	37	FALSE	DPA1*02:01	9	TRUE	DPB1*737:01	2	FALSE
HLA-DPA1*02:01-DPB1*762:01	75	FALSE	DPA1*02:01	9	TRUE	DPB1*762:01	10	FALSE
HLA-DPA1*02:01-DPB1*764:01	71	FALSE	DPA1*02:01	9	TRUE	DPB1*764:01	4	FALSE
HLA-DPA1*02:01-DPB1*76:01	31	FALSE	DPA1*02:01	9	TRUE	DPB1*76:01	2	FALSE
HLA-DPA1*02:01-DPB1*77:01	77	FALSE	DPA1*02:01	9	TRUE	DPB1*77:01	10	TRUE
HLA-DPA1*02:01-DPB1*78:01	31	FALSE	DPA1*02:01	9	TRUE	DPB1*78:01	2	FALSE
HLA-DPA1*02:01-DPB1*804:01	12	FALSE	DPA1*02:01	9	TRUE	DPB1*804:01	11	FALSE
HLA-DPA1*02:01-DPB1*806:01	12	FALSE	DPA1*02:01	9	TRUE	DPB1*806:01	11	FALSE
HLA-DPA1*02:01-DPB1*809:01	77	FALSE	DPA1*02:01	9	TRUE	DPB1*809:01	10	FALSE
HLA-DPA1*02:01-DPB1*80:01	75	TRUE	DPA1*02:01	9	TRUE	DPB1*80:01	10	TRUE
HLA-DPA1*02:01-DPB1*819:01	27	FALSE	DPA1*02:01	9	TRUE	DPB1*819:01	10	FALSE
HLA-DPA1*02:01-DPB1*81:01	12	FALSE	DPA1*02:01	9	TRUE	DPB1*81:01	11	FALSE
HLA-DPA1*02:01-DPB1*823:01	77	FALSE	DPA1*02:01	9	TRUE	DPB1*823:01	10	FALSE
HLA-DPA1*02:01-DPB1*832:01	31	FALSE	DPA1*02:01	9	TRUE	DPB1*832:01	0	FALSE
HLA-DPA1*02:01-DPB1*834:01	31	FALSE	DPA1*02:01	9	TRUE	DPB1*834:01	2	FALSE
HLA-DPA1*02:01-DPB1*835:01	22	FALSE	DPA1*02:01	9	TRUE	DPB1*835:01	4	FALSE
HLA-DPA1*02:01-DPB1*85:01	65	FALSE	DPA1*02:01	9	TRUE	DPB1*85:01	0	FALSE
HLA-DPA1*02:01-DPB1*879:01	1	FALSE	DPA1*02:01	9	TRUE	DPB1*879:01	4	FALSE
HLA-DPA1*02:01-DPB1*880:01	12	FALSE	DPA1*02:01	9	TRUE	DPB1*880:01	11	FALSE
HLA-DPA1*02:01-DPB1*881:01	77	FALSE	DPA1*02:01	9	TRUE	DPB1*881:01	10	FALSE
HLA-DPA1*02:01-DPB1*882:01	12	FALSE	DPA1*02:01	9	TRUE	DPB1*882:01	11	FALSE
HLA-DPA1*02:01-DPB1*88:01	38	FALSE	DPA1*02:01	9	TRUE	DPB1*88:01	2	FALSE
HLA-DPA1*02:01-DPB1*909:01	38	FALSE	DPA1*02:01	9	TRUE	DPB1*909:01	2	FALSE
HLA-DPA1*02:01-DPB1*90:01	1	FALSE	DPA1*02:01	9	TRUE	DPB1*90:01	4	FALSE
HLA-DPA1*02:01-DPB1*91:01	31	FALSE	DPA1*02:01	9	TRUE	DPB1*91:01	2	FALSE
HLA-DPA1*02:01-DPB1*93:01	29	FALSE	DPA1*02:01	9	TRUE	DPB1*93:01	0	TRUE
HLA-DPA1*02:01-DPB1*946:01	31	FALSE	DPA1*02:01	9	TRUE	DPB1*946:01	2	FALSE
HLA-DPA1*02:01-DPB1*947:01	65	FALSE	DPA1*02:01	9	TRUE	DPB1*947:01	0	FALSE
HLA-DPA1*02:01-DPB1*948:01	31	FALSE	DPA1*02:01	9	TRUE	DPB1*948:01	2	FALSE
HLA-DPA1*02:01-DPB1*949:01	31	FALSE	DPA1*02:01	9	TRUE	DPB1*949:01	2	FALSE
HLA-DPA1*02:01-DPB1*951:01	71	FALSE	DPA1*02:01	9	TRUE	DPB1*951:01	4	FALSE
HLA-DPA1*02:01-DPB1*952:01	31	FALSE	DPA1*02:01	9	TRUE	DPB1*952:01	2	FALSE
HLA-DPA1*02:01-DPB1*953:01	1	FALSE	DPA1*02:01	9	TRUE	DPB1*953:01	4	FALSE
HLA-DPA1*02:01-DPB1*954:01	77	FALSE	DPA1*02:01	9	TRUE	DPB1*954:01	10	FALSE
HLA-DPA1*02:01-DPB1*955:01	27	FALSE	DPA1*02:01	9	TRUE	DPB1*955:01	10	FALSE
HLA-DPA1*02:01-DPB1*956:01	29	FALSE	DPA1*02:01	9	TRUE	DPB1*956:01	0	FALSE
HLA-DPA1*02:01-DPB1*957:01	12	FALSE	DPA1*02:01	9	TRUE	DPB1*957:01	11	FALSE
HLA-DPA1*02:01-DPB1*965:01	2	FALSE	DPA1*02:01	9	TRUE	DPB1*965:01	10	FALSE
HLA-DPA1*02:01-DPB1*966:01	12	FALSE	DPA1*02:01	9	TRUE	DPB1*966:01	11	FALSE
HLA-DPA1*02:01-DPB1*967:01	27	FALSE	DPA1*02:01	9	TRUE	DPB1*967:01	10	FALSE
HLA-DPA1*02:01-DPB1*968:01	52	FALSE	DPA1*02:01	9	TRUE	DPB1*968:01	4	FALSE
HLA-DPA1*02:02-DPB1*01:01	1	TRUE	DPA1*02:02	9	TRUE	DPB1*01:01	4	TRUE
HLA-DPA1*02:02-DPB1*02:01	27	TRUE	DPA1*02:02	9	TRUE	DPB1*02:01	10	TRUE
HLA-DPA1*02:02-DPB1*02:02	2	TRUE	DPA1*02:02	9	TRUE	DPB1*02:02	10	TRUE
HLA-DPA1*02:02-DPB1*03:01	31	TRUE	DPA1*02:02	9	TRUE	DPB1*03:01	2	TRUE
HLA-DPA1*02:02-DPB1*04:01	12	TRUE	DPA1*02:02	9	TRUE	DPB1*04:01	11	TRUE
HLA-DPA1*02:02-DPB1*04:02	77	TRUE	DPA1*02:02	9	TRUE	DPB1*04:02	10	TRUE
HLA-DPA1*02:02-DPB1*05:01	71	TRUE	DPA1*02:02	9	TRUE	DPB1*05:01	4	TRUE
HLA-DPA1*02:02-DPB1*06:01	37	FALSE	DPA1*02:02	9	TRUE	DPB1*06:01	2	FALSE
HLA-DPA1*02:02-DPB1*09:01	38	TRUE	DPA1*02:02	9	TRUE	DPB1*09:01	2	TRUE
HLA-DPA1*02:02-DPB1*104:01	31	FALSE	DPA1*02:02	9	TRUE	DPB1*104:01	2	FALSE
HLA-DPA1*02:02-DPB1*105:01	77	TRUE	DPA1*02:02	9	TRUE	DPB1*105:01	10	TRUE
HLA-DPA1*02:02-DPB1*106:01	2	FALSE	DPA1*02:02	9	TRUE	DPB1*106:01	10	FALSE
HLA-DPA1*02:02-DPB1*107:01	65	FALSE	DPA1*02:02	9	TRUE	DPB1*107:01	0	FALSE
HLA-DPA1*02:02-DPB1*109:01	1	FALSE	DPA1*02:02	9	TRUE	DPB1*109:01	0	FALSE
HLA-DPA1*02:02-DPB1*10:01	62	TRUE	DPA1*02:02	9	TRUE	DPB1*10:01	0	TRUE
HLA-DPA1*02:02-DPB1*115:01	27	FALSE	DPA1*02:02	9	TRUE	DPB1*115:01	10	FALSE
HLA-DPA1*02:02-DPB1*11:01	29	FALSE	DPA1*02:02	9	TRUE	DPB1*11:01	0	TRUE
HLA-DPA1*02:02-DPB1*124:01	31	FALSE	DPA1*02:02	9	TRUE	DPB1*124:01	2	FALSE
HLA-DPA1*02:02-DPB1*126:01	12	FALSE	DPA1*02:02	9	TRUE	DPB1*126:01	11	TRUE
HLA-DPA1*02:02-DPB1*127:01	1	FALSE	DPA1*02:02	9	TRUE	DPB1*127:01	4	FALSE
HLA-DPA1*02:02-DPB1*128:01	12	FALSE	DPA1*02:02	9	TRUE	DPB1*128:01	11	FALSE
HLA-DPA1*02:02-DPB1*130:01	31	FALSE	DPA1*02:02	9	TRUE	DPB1*130:01	2	FALSE
HLA-DPA1*02:02-DPB1*131:01	38	FALSE	DPA1*02:02	9	TRUE	DPB1*131:01	2	FALSE
HLA-DPA1*02:02-DPB1*133:01	65	FALSE	DPA1*02:02	9	TRUE	DPB1*133:01	0	FALSE
HLA-DPA1*02:02-DPB1*135:01	71	TRUE	DPA1*02:02	9	TRUE	DPB1*135:01	4	TRUE
HLA-DPA1*02:02-DPB1*136:01	38	FALSE	DPA1*02:02	9	TRUE	DPB1*136:01	2	FALSE
HLA-DPA1*02:02-DPB1*138:01	2	FALSE	DPA1*02:02	9	TRUE	DPB1*138:01	10	FALSE
HLA-DPA1*02:02-DPB1*13:01	65	TRUE	DPA1*02:02	9	TRUE	DPB1*13:01	0	TRUE
HLA-DPA1*02:02-DPB1*141:01	27	FALSE	DPA1*02:02	9	TRUE	DPB1*141:01	10	FALSE
HLA-DPA1*02:02-DPB1*14:01	31	TRUE	DPA1*02:02	9	TRUE	DPB1*14:01	2	TRUE
HLA-DPA1*02:02-DPB1*15:01	42	TRUE	DPA1*02:02	9	TRUE	DPB1*15:01	0	TRUE
HLA-DPA1*02:02-DPB1*162:01	1	FALSE	DPA1*02:02	9	TRUE	DPB1*162:01	4	FALSE
HLA-DPA1*02:02-DPB1*16:01	52	TRUE	DPA1*02:02	9	TRUE	DPB1*16:01	4	FALSE
HLA-DPA1*02:02-DPB1*178:01	12	FALSE	DPA1*02:02	9	TRUE	DPB1*178:01	11	FALSE
HLA-DPA1*02:02-DPB1*17:01	29	TRUE	DPA1*02:02	9	TRUE	DPB1*17:01	0	TRUE
HLA-DPA1*02:02-DPB1*184:01	71	FALSE	DPA1*02:02	9	TRUE	DPB1*184:01	4	FALSE
HLA-DPA1*02:02-DPB1*187:01	27	FALSE	DPA1*02:02	9	TRUE	DPB1*187:01	10	FALSE
HLA-DPA1*02:02-DPB1*18:01	1	TRUE	DPA1*02:02	9	TRUE	DPB1*18:01	4	TRUE
HLA-DPA1*02:02-DPB1*190:01	2	FALSE	DPA1*02:02	9	TRUE	DPB1*190:01	10	FALSE
HLA-DPA1*02:02-DPB1*191:01	2	FALSE	DPA1*02:02	9	TRUE	DPB1*191:01	10	FALSE
HLA-DPA1*02:02-DPB1*19:01	2	FALSE	DPA1*02:02	9	TRUE	DPB1*19:01	10	FALSE
HLA-DPA1*02:02-DPB1*208:01	37	FALSE	DPA1*02:02	9	TRUE	DPB1*208:01	2	FALSE
HLA-DPA1*02:02-DPB1*20:01	31	FALSE	DPA1*02:02	9	TRUE	DPB1*20:01	2	TRUE
HLA-DPA1*02:02-DPB1*21:01	29	TRUE	DPA1*02:02	9	TRUE	DPB1*21:01	0	TRUE
HLA-DPA1*02:02-DPB1*22:01	52	TRUE	DPA1*02:02	9	TRUE	DPB1*22:01	4	FALSE
HLA-DPA1*02:02-DPB1*236:01	27	FALSE	DPA1*02:02	9	TRUE	DPB1*236:01	10	FALSE
HLA-DPA1*02:02-DPB1*23:01	2	TRUE	DPA1*02:02	9	TRUE	DPB1*23:01	10	TRUE
HLA-DPA1*02:02-DPB1*244:01	87	FALSE	DPA1*02:02	9	TRUE	DPB1*244:01	0	FALSE
HLA-DPA1*02:02-DPB1*24:01	12	FALSE	DPA1*02:02	9	TRUE	DPB1*24:01	11	FALSE
HLA-DPA1*02:02-DPB1*25:01	31	FALSE	DPA1*02:02	9	TRUE	DPB1*25:01	2	FALSE
HLA-DPA1*02:02-DPB1*260:01	75	FALSE	DPA1*02:02	9	TRUE	DPB1*260:01	10	FALSE
HLA-DPA1*02:02-DPB1*26:01	87	TRUE	DPA1*02:02	9	TRUE	DPB1*26:01	0	TRUE
HLA-DPA1*02:02-DPB1*27:01	87	FALSE	DPA1*02:02	9	TRUE	DPB1*27:01	0	FALSE
HLA-DPA1*02:02-DPB1*28:01	22	TRUE	DPA1*02:02	9	TRUE	DPB1*28:01	4	TRUE
HLA-DPA1*02:02-DPB1*296:01	22	FALSE	DPA1*02:02	9	TRUE	DPB1*296:01	0	FALSE
HLA-DPA1*02:02-DPB1*29:01	38	FALSE	DPA1*02:02	9	TRUE	DPB1*29:01	2	FALSE
HLA-DPA1*02:02-DPB1*30:01	44	TRUE	DPA1*02:02	9	TRUE	DPB1*30:01	0	FALSE
HLA-DPA1*02:02-DPB1*31:01	22	FALSE	DPA1*02:02	9	TRUE	DPB1*31:01	4	FALSE
HLA-DPA1*02:02-DPB1*33:01	12	TRUE	DPA1*02:02	9	TRUE	DPB1*33:01	11	TRUE
HLA-DPA1*02:02-DPB1*34:01	22	FALSE	DPA1*02:02	9	TRUE	DPB1*34:01	4	FALSE
HLA-DPA1*02:02-DPB1*352:01	27	FALSE	DPA1*02:02	9	TRUE	DPB1*352:01	10	FALSE
HLA-DPA1*02:02-DPB1*35:01	38	FALSE	DPA1*02:02	9	TRUE	DPB1*35:01	2	FALSE
HLA-DPA1*02:02-DPB1*36:01	87	FALSE	DPA1*02:02	9	TRUE	DPB1*36:01	0	FALSE
HLA-DPA1*02:02-DPB1*38:01	71	FALSE	DPA1*02:02	9	TRUE	DPB1*38:01	4	FALSE
HLA-DPA1*02:02-DPB1*398:01	12	FALSE	DPA1*02:02	9	TRUE	DPB1*398:01	11	FALSE
HLA-DPA1*02:02-DPB1*39:01	92	TRUE	DPA1*02:02	9	TRUE	DPB1*39:01	10	FALSE
HLA-DPA1*02:02-DPB1*40:01	92	TRUE	DPA1*02:02	9	TRUE	DPB1*40:01	10	FALSE
HLA-DPA1*02:02-DPB1*414:01	27	FALSE	DPA1*02:02	9	TRUE	DPB1*414:01	10	FALSE
HLA-DPA1*02:02-DPB1*415:01	12	FALSE	DPA1*02:02	9	TRUE	DPB1*415:01	11	FALSE
HLA-DPA1*02:02-DPB1*416:01	27	FALSE	DPA1*02:02	9	TRUE	DPB1*416:01	10	FALSE
HLA-DPA1*02:02-DPB1*41:01	22	FALSE	DPA1*02:02	9	TRUE	DPB1*41:01	4	FALSE
HLA-DPA1*02:02-DPB1*45:01	31	FALSE	DPA1*02:02	9	TRUE	DPB1*45:01	2	FALSE
HLA-DPA1*02:02-DPB1*460:01	29	FALSE	DPA1*02:02	9	TRUE	DPB1*460:01	0	FALSE
HLA-DPA1*02:02-DPB1*463:01	77	FALSE	DPA1*02:02	9	TRUE	DPB1*463:01	10	FALSE
HLA-DPA1*02:02-DPB1*464:01	12	FALSE	DPA1*02:02	9	TRUE	DPB1*464:01	11	FALSE
HLA-DPA1*02:02-DPB1*46:01	27	FALSE	DPA1*02:02	9	TRUE	DPB1*46:01	10	FALSE
HLA-DPA1*02:02-DPB1*47:01	27	FALSE	DPA1*02:02	9	TRUE	DPB1*47:01	10	FALSE
HLA-DPA1*02:02-DPB1*48:01	2	FALSE	DPA1*02:02	9	TRUE	DPB1*48:01	10	FALSE
HLA-DPA1*02:02-DPB1*498:01	31	FALSE	DPA1*02:02	9	TRUE	DPB1*498:01	2	FALSE
HLA-DPA1*02:02-DPB1*49:01	75	FALSE	DPA1*02:02	9	TRUE	DPB1*49:01	10	FALSE
HLA-DPA1*02:02-DPB1*50:01	31	FALSE	DPA1*02:02	9	TRUE	DPB1*50:01	2	FALSE
HLA-DPA1*02:02-DPB1*51:01	12	FALSE	DPA1*02:02	9	TRUE	DPB1*51:01	11	TRUE
HLA-DPA1*02:02-DPB1*535:01	2	FALSE	DPA1*02:02	9	TRUE	DPB1*535:01	10	FALSE
HLA-DPA1*02:02-DPB1*53:01	75	FALSE	DPA1*02:02	9	TRUE	DPB1*53:01	10	FALSE
HLA-DPA1*02:02-DPB1*55:01	44	TRUE	DPA1*02:02	9	TRUE	DPB1*55:01	0	FALSE
HLA-DPA1*02:02-DPB1*572:01	31	FALSE	DPA1*02:02	9	TRUE	DPB1*572:01	2	FALSE
HLA-DPA1*02:02-DPB1*57:01	42	FALSE	DPA1*02:02	9	TRUE	DPB1*57:01	0	FALSE
HLA-DPA1*02:02-DPB1*584:01	92	FALSE	DPA1*02:02	9	TRUE	DPB1*584:01	10	FALSE
HLA-DPA1*02:02-DPB1*585:01	42	FALSE	DPA1*02:02	9	TRUE	DPB1*585:01	0	FALSE
HLA-DPA1*02:02-DPB1*59:01	22	FALSE	DPA1*02:02	9	TRUE	DPB1*59:01	4	FALSE
HLA-DPA1*02:02-DPB1*63:01	71	FALSE	DPA1*02:02	9	TRUE	DPB1*63:01	4	FALSE
HLA-DPA1*02:02-DPB1*648:01	42	FALSE	DPA1*02:02	9	TRUE	DPB1*648:01	0	FALSE
HLA-DPA1*02:02-DPB1*649:01	29	FALSE	DPA1*02:02	9	TRUE	DPB1*649:01	0	FALSE
HLA-DPA1*02:02-DPB1*650:01	62	FALSE	DPA1*02:02	9	TRUE	DPB1*650:01	0	FALSE
HLA-DPA1*02:02-DPB1*651:01	31	FALSE	DPA1*02:02	9	TRUE	DPB1*651:01	2	FALSE
HLA-DPA1*02:02-DPB1*652:01	52	FALSE	DPA1*02:02	9	TRUE	DPB1*652:01	4	FALSE
HLA-DPA1*02:02-DPB1*653:01	52	FALSE	DPA1*02:02	9	TRUE	DPB1*653:01	4	FALSE
HLA-DPA1*02:02-DPB1*665:01	77	FALSE	DPA1*02:02	9	TRUE	DPB1*665:01	10	TRUE
HLA-DPA1*02:02-DPB1*666:01	12	FALSE	DPA1*02:02	9	TRUE	DPB1*666:01	11	FALSE
HLA-DPA1*02:02-DPB1*667:01	1	FALSE	DPA1*02:02	9	TRUE	DPB1*667:01	4	FALSE
HLA-DPA1*02:02-DPB1*668:01	71	FALSE	DPA1*02:02	9	TRUE	DPB1*668:01	4	FALSE
HLA-DPA1*02:02-DPB1*669:01	31	FALSE	DPA1*02:02	9	TRUE	DPB1*669:01	2	FALSE
HLA-DPA1*02:02-DPB1*670:01	12	FALSE	DPA1*02:02	9	TRUE	DPB1*670:01	11	FALSE
HLA-DPA1*02:02-DPB1*671:01	31	FALSE	DPA1*02:02	9	TRUE	DPB1*671:01	2	FALSE
HLA-DPA1*02:02-DPB1*672:01	29	FALSE	DPA1*02:02	9	TRUE	DPB1*672:01	0	FALSE
HLA-DPA1*02:02-DPB1*673:01	62	FALSE	DPA1*02:02	9	TRUE	DPB1*673:01	0	FALSE
HLA-DPA1*02:02-DPB1*674:01	77	FALSE	DPA1*02:02	9	TRUE	DPB1*674:01	10	FALSE
HLA-DPA1*02:02-DPB1*675:01	31	FALSE	DPA1*02:02	9	TRUE	DPB1*675:01	2	FALSE
HLA-DPA1*02:02-DPB1*676:01	31	FALSE	DPA1*02:02	9	TRUE	DPB1*676:01	2	FALSE
HLA-DPA1*02:02-DPB1*677:01	12	FALSE	DPA1*02:02	9	TRUE	DPB1*677:01	11	FALSE
HLA-DPA1*02:02-DPB1*678:01	27	FALSE	DPA1*02:02	9	TRUE	DPB1*678:01	10	FALSE
HLA-DPA1*02:02-DPB1*699:01	12	FALSE	DPA1*02:02	9	TRUE	DPB1*699:01	11	FALSE
HLA-DPA1*02:02-DPB1*69:01	38	FALSE	DPA1*02:02	9	TRUE	DPB1*69:01	2	FALSE
HLA-DPA1*02:02-DPB1*701:01	77	FALSE	DPA1*02:02	9	TRUE	DPB1*701:01	10	FALSE
HLA-DPA1*02:02-DPB1*705:01	31	FALSE	DPA1*02:02	9	TRUE	DPB1*705:01	2	FALSE
HLA-DPA1*02:02-DPB1*706:01	31	FALSE	DPA1*02:02	9	TRUE	DPB1*706:01	2	FALSE
HLA-DPA1*02:02-DPB1*71:01	27	FALSE	DPA1*02:02	9	TRUE	DPB1*71:01	10	FALSE
HLA-DPA1*02:02-DPB1*726:01	77	FALSE	DPA1*02:02	9	TRUE	DPB1*726:01	10	FALSE
HLA-DPA1*02:02-DPB1*728:01	31	FALSE	DPA1*02:02	9	TRUE	DPB1*728:01	2	FALSE
HLA-DPA1*02:02-DPB1*72:01	22	FALSE	DPA1*02:02	9	TRUE	DPB1*72:01	4	FALSE
HLA-DPA1*02:02-DPB1*733:01	1	FALSE	DPA1*02:02	9	TRUE	DPB1*733:01	4	FALSE
HLA-DPA1*02:02-DPB1*734:01	77	FALSE	DPA1*02:02	9	TRUE	DPB1*734:01	10	FALSE
HLA-DPA1*02:02-DPB1*735:01	77	FALSE	DPA1*02:02	9	TRUE	DPB1*735:01	10	FALSE
HLA-DPA1*02:02-DPB1*736:01	12	FALSE	DPA1*02:02	9	TRUE	DPB1*736:01	11	FALSE
HLA-DPA1*02:02-DPB1*737:01	37	FALSE	DPA1*02:02	9	TRUE	DPB1*737:01	2	FALSE
HLA-DPA1*02:02-DPB1*762:01	75	FALSE	DPA1*02:02	9	TRUE	DPB1*762:01	10	FALSE
HLA-DPA1*02:02-DPB1*764:01	71	FALSE	DPA1*02:02	9	TRUE	DPB1*764:01	4	FALSE
HLA-DPA1*02:02-DPB1*76:01	31	FALSE	DPA1*02:02	9	TRUE	DPB1*76:01	2	FALSE
HLA-DPA1*02:02-DPB1*77:01	77	FALSE	DPA1*02:02	9	TRUE	DPB1*77:01	10	TRUE
HLA-DPA1*02:02-DPB1*78:01	31	FALSE	DPA1*02:02	9	TRUE	DPB1*78:01	2	FALSE
HLA-DPA1*02:02-DPB1*804:01	12	FALSE	DPA1*02:02	9	TRUE	DPB1*804:01	11	FALSE
HLA-DPA1*02:02-DPB1*806:01	12	FALSE	DPA1*02:02	9	TRUE	DPB1*806:01	11	FALSE
HLA-DPA1*02:02-DPB1*809:01	77	FALSE	DPA1*02:02	9	TRUE	DPB1*809:01	10	FALSE
HLA-DPA1*02:02-DPB1*80:01	75	TRUE	DPA1*02:02	9	TRUE	DPB1*80:01	10	TRUE
HLA-DPA1*02:02-DPB1*819:01	27	FALSE	DPA1*02:02	9	TRUE	DPB1*819:01	10	FALSE
HLA-DPA1*02:02-DPB1*81:01	12	FALSE	DPA1*02:02	9	TRUE	DPB1*81:01	11	FALSE
HLA-DPA1*02:02-DPB1*823:01	77	FALSE	DPA1*02:02	9	TRUE	DPB1*823:01	10	FALSE
HLA-DPA1*02:02-DPB1*832:01	31	FALSE	DPA1*02:02	9	TRUE	DPB1*832:01	0	FALSE
HLA-DPA1*02:02-DPB1*834:01	31	FALSE	DPA1*02:02	9	TRUE	DPB1*834:01	2	FALSE
HLA-DPA1*02:02-DPB1*835:01	22	FALSE	DPA1*02:02	9	TRUE	DPB1*835:01	4	FALSE
HLA-DPA1*02:02-DPB1*85:01	65	FALSE	DPA1*02:02	9	TRUE	DPB1*85:01	0	FALSE
HLA-DPA1*02:02-DPB1*879:01	1	FALSE	DPA1*02:02	9	TRUE	DPB1*879:01	4	FALSE
HLA-DPA1*02:02-DPB1*880:01	12	FALSE	DPA1*02:02	9	TRUE	DPB1*880:01	11	FALSE
HLA-DPA1*02:02-DPB1*881:01	77	FALSE	DPA1*02:02	9	TRUE	DPB1*881:01	10	FALSE
HLA-DPA1*02:02-DPB1*882:01	12	FALSE	DPA1*02:02	9	TRUE	DPB1*882:01	11	FALSE
HLA-DPA1*02:02-DPB1*88:01	38	FALSE	DPA1*02:02	9	TRUE	DPB1*88:01	2	FALSE
HLA-DPA1*02:02-DPB1*909:01	38	FALSE	DPA1*02:02	9	TRUE	DPB1*909:01	2	FALSE
HLA-DPA1*02:02-DPB1*90:01	1	FALSE	DPA1*02:02	9	TRUE	DPB1*90:01	4	FALSE
HLA-DPA1*02:02-DPB1*91:01	31	FALSE	DPA1*02:02	9	TRUE	DPB1*91:01	2	FALSE
HLA-DPA1*02:02-DPB1*93:01	29	FALSE	DPA1*02:02	9	TRUE	DPB1*93:01	0	TRUE
HLA-DPA1*02:02-DPB1*946:01	31	FALSE	DPA1*02:02	9	TRUE	DPB1*946:01	2	FALSE
HLA-DPA1*02:02-DPB1*947:01	65	FALSE	DPA1*02:02	9	TRUE	DPB1*947:01	0	FALSE
HLA-DPA1*02:02-DPB1*948:01	31	FALSE	DPA1*02:02	9	TRUE	DPB1*948:01	2	FALSE
HLA-DPA1*02:02-DPB1*949:01	31	FALSE	DPA1*02:02	9	TRUE	DPB1*949:01	2	FALSE
HLA-DPA1*02:02-DPB1*951:01	71	FALSE	DPA1*02:02	9	TRUE	DPB1*951:01	4	FALSE
HLA-DPA1*02:02-DPB1*952:01	31	FALSE	DPA1*02:02	9	TRUE	DPB1*952:01	2	FALSE
HLA-DPA1*02:02-DPB1*953:01	1	FALSE	DPA1*02:02	9	TRUE	DPB1*953:01	4	FALSE
HLA-DPA1*02:02-DPB1*954:01	77	FALSE	DPA1*02:02	9	TRUE	DPB1*954:01	10	FALSE
HLA-DPA1*02:02-DPB1*955:01	27	FALSE	DPA1*02:02	9	TRUE	DPB1*955:01	10	FALSE
HLA-DPA1*02:02-DPB1*956:01	29	FALSE	DPA1*02:02	9	TRUE	DPB1*956:01	0	FALSE
HLA-DPA1*02:02-DPB1*957:01	12	FALSE	DPA1*02:02	9	TRUE	DPB1*957:01	11	FALSE
HLA-DPA1*02:02-DPB1*965:01	2	FALSE	DPA1*02:02	9	TRUE	DPB1*965:01	10	FALSE
HLA-DPA1*02:02-DPB1*966:01	12	FALSE	DPA1*02:02	9	TRUE	DPB1*966:01	11	FALSE
HLA-DPA1*02:02-DPB1*967:01	27	FALSE	DPA1*02:02	9	TRUE	DPB1*967:01	10	FALSE
HLA-DPA1*02:02-DPB1*968:01	52	FALSE	DPA1*02:02	9	TRUE	DPB1*968:01	4	FALSE
HLA-DPA1*02:06-DPB1*01:01	1	FALSE	DPA1*02:06	9	FALSE	DPB1*01:01	4	TRUE
HLA-DPA1*02:06-DPB1*02:01	27	FALSE	DPA1*02:06	9	FALSE	DPB1*02:01	10	TRUE
HLA-DPA1*02:06-DPB1*02:02	2	FALSE	DPA1*02:06	9	FALSE	DPB1*02:02	10	TRUE
HLA-DPA1*02:06-DPB1*03:01	31	FALSE	DPA1*02:06	9	FALSE	DPB1*03:01	2	TRUE
HLA-DPA1*02:06-DPB1*04:01	12	FALSE	DPA1*02:06	9	FALSE	DPB1*04:01	11	TRUE
HLA-DPA1*02:06-DPB1*04:02	77	FALSE	DPA1*02:06	9	FALSE	DPB1*04:02	10	TRUE
HLA-DPA1*02:06-DPB1*05:01	71	FALSE	DPA1*02:06	9	FALSE	DPB1*05:01	4	TRUE
HLA-DPA1*02:06-DPB1*06:01	37	FALSE	DPA1*02:06	9	FALSE	DPB1*06:01	2	FALSE
HLA-DPA1*02:06-DPB1*09:01	38	FALSE	DPA1*02:06	9	FALSE	DPB1*09:01	2	TRUE
HLA-DPA1*02:06-DPB1*104:01	31	FALSE	DPA1*02:06	9	FALSE	DPB1*104:01	2	FALSE
HLA-DPA1*02:06-DPB1*105:01	77	FALSE	DPA1*02:06	9	FALSE	DPB1*105:01	10	TRUE
HLA-DPA1*02:06-DPB1*106:01	2	FALSE	DPA1*02:06	9	FALSE	DPB1*106:01	10	FALSE
HLA-DPA1*02:06-DPB1*107:01	65	FALSE	DPA1*02:06	9	FALSE	DPB1*107:01	0	FALSE
HLA-DPA1*02:06-DPB1*109:01	1	FALSE	DPA1*02:06	9	FALSE	DPB1*109:01	0	FALSE
HLA-DPA1*02:06-DPB1*10:01	62	FALSE	DPA1*02:06	9	FALSE	DPB1*10:01	0	TRUE
HLA-DPA1*02:06-DPB1*115:01	27	FALSE	DPA1*02:06	9	FALSE	DPB1*115:01	10	FALSE
HLA-DPA1*02:06-DPB1*11:01	29	FALSE	DPA1*02:06	9	FALSE	DPB1*11:01	0	TRUE
HLA-DPA1*02:06-DPB1*124:01	31	FALSE	DPA1*02:06	9	FALSE	DPB1*124:01	2	FALSE
HLA-DPA1*02:06-DPB1*126:01	12	FALSE	DPA1*02:06	9	FALSE	DPB1*126:01	11	TRUE
HLA-DPA1*02:06-DPB1*127:01	1	FALSE	DPA1*02:06	9	FALSE	DPB1*127:01	4	FALSE
HLA-DPA1*02:06-DPB1*128:01	12	FALSE	DPA1*02:06	9	FALSE	DPB1*128:01	11	FALSE
HLA-DPA1*02:06-DPB1*130:01	31	FALSE	DPA1*02:06	9	FALSE	DPB1*130:01	2	FALSE
HLA-DPA1*02:06-DPB1*131:01	38	FALSE	DPA1*02:06	9	FALSE	DPB1*131:01	2	FALSE
HLA-DPA1*02:06-DPB1*133:01	65	FALSE	DPA1*02:06	9	FALSE	DPB1*133:01	0	FALSE
HLA-DPA1*02:06-DPB1*135:01	71	FALSE	DPA1*02:06	9	FALSE	DPB1*135:01	4	TRUE
HLA-DPA1*02:06-DPB1*136:01	38	FALSE	DPA1*02:06	9	FALSE	DPB1*136:01	2	FALSE
HLA-DPA1*02:06-DPB1*138:01	2	FALSE	DPA1*02:06	9	FALSE	DPB1*138:01	10	FALSE
HLA-DPA1*02:06-DPB1*13:01	65	FALSE	DPA1*02:06	9	FALSE	DPB1*13:01	0	TRUE
HLA-DPA1*02:06-DPB1*141:01	27	FALSE	DPA1*02:06	9	FALSE	DPB1*141:01	10	FALSE
HLA-DPA1*02:06-DPB1*14:01	31	FALSE	DPA1*02:06	9	FALSE	DPB1*14:01	2	TRUE
HLA-DPA1*02:06-DPB1*15:01	42	FALSE	DPA1*02:06	9	FALSE	DPB1*15:01	0	TRUE
HLA-DPA1*02:06-DPB1*162:01	1	FALSE	DPA1*02:06	9	FALSE	DPB1*162:01	4	FALSE
HLA-DPA1*02:06-DPB1*16:01	52	FALSE	DPA1*02:06	9	FALSE	DPB1*16:01	4	FALSE
HLA-DPA1*02:06-DPB1*178:01	12	FALSE	DPA1*02:06	9	FALSE	DPB1*178:01	11	FALSE
HLA-DPA1*02:06-DPB1*17:01	29	FALSE	DPA1*02:06	9	FALSE	DPB1*17:01	0	TRUE
HLA-DPA1*02:06-DPB1*184:01	71	FALSE	DPA1*02:06	9	FALSE	DPB1*184:01	4	FALSE
HLA-DPA1*02:06-DPB1*187:01	27	FALSE	DPA1*02:06	9	FALSE	DPB1*187:01	10	FALSE
HLA-DPA1*02:06-DPB1*18:01	1	FALSE	DPA1*02:06	9	FALSE	DPB1*18:01	4	TRUE
HLA-DPA1*02:06-DPB1*190:01	2	FALSE	DPA1*02:06	9	FALSE	DPB1*190:01	10	FALSE
HLA-DPA1*02:06-DPB1*191:01	2	FALSE	DPA1*02:06	9	FALSE	DPB1*191:01	10	FALSE
HLA-DPA1*02:06-DPB1*19:01	2	FALSE	DPA1*02:06	9	FALSE	DPB1*19:01	10	FALSE
HLA-DPA1*02:06-DPB1*208:01	37	FALSE	DPA1*02:06	9	FALSE	DPB1*208:01	2	FALSE
HLA-DPA1*02:06-DPB1*20:01	31	FALSE	DPA1*02:06	9	FALSE	DPB1*20:01	2	TRUE
HLA-DPA1*02:06-DPB1*21:01	29	FALSE	DPA1*02:06	9	FALSE	DPB1*21:01	0	TRUE
HLA-DPA1*02:06-DPB1*22:01	52	FALSE	DPA1*02:06	9	FALSE	DPB1*22:01	4	FALSE
HLA-DPA1*02:06-DPB1*236:01	27	FALSE	DPA1*02:06	9	FALSE	DPB1*236:01	10	FALSE
HLA-DPA1*02:06-DPB1*23:01	2	FALSE	DPA1*02:06	9	FALSE	DPB1*23:01	10	TRUE
HLA-DPA1*02:06-DPB1*244:01	87	FALSE	DPA1*02:06	9	FALSE	DPB1*244:01	0	FALSE
HLA-DPA1*02:06-DPB1*24:01	12	FALSE	DPA1*02:06	9	FALSE	DPB1*24:01	11	FALSE
HLA-DPA1*02:06-DPB1*25:01	31	FALSE	DPA1*02:06	9	FALSE	DPB1*25:01	2	FALSE
HLA-DPA1*02:06-DPB1*260:01	75	FALSE	DPA1*02:06	9	FALSE	DPB1*260:01	10	FALSE
HLA-DPA1*02:06-DPB1*26:01	87	FALSE	DPA1*02:06	9	FALSE	DPB1*26:01	0	TRUE
HLA-DPA1*02:06-DPB1*27:01	87	FALSE	DPA1*02:06	9	FALSE	DPB1*27:01	0	FALSE
HLA-DPA1*02:06-DPB1*28:01	22	FALSE	DPA1*02:06	9	FALSE	DPB1*28:01	4	TRUE
HLA-DPA1*02:06-DPB1*296:01	22	FALSE	DPA1*02:06	9	FALSE	DPB1*296:01	0	FALSE
HLA-DPA1*02:06-DPB1*29:01	38	FALSE	DPA1*02:06	9	FALSE	DPB1*29:01	2	FALSE
HLA-DPA1*02:06-DPB1*30:01	44	FALSE	DPA1*02:06	9	FALSE	DPB1*30:01	0	FALSE
HLA-DPA1*02:06-DPB1*31:01	22	FALSE	DPA1*02:06	9	FALSE	DPB1*31:01	4	FALSE
HLA-DPA1*02:06-DPB1*33:01	12	FALSE	DPA1*02:06	9	FALSE	DPB1*33:01	11	TRUE
HLA-DPA1*02:06-DPB1*34:01	22	FALSE	DPA1*02:06	9	FALSE	DPB1*34:01	4	FALSE
HLA-DPA1*02:06-DPB1*352:01	27	FALSE	DPA1*02:06	9	FALSE	DPB1*352:01	10	FALSE
HLA-DPA1*02:06-DPB1*35:01	38	FALSE	DPA1*02:06	9	FALSE	DPB1*35:01	2	FALSE
HLA-DPA1*02:06-DPB1*36:01	87	FALSE	DPA1*02:06	9	FALSE	DPB1*36:01	0	FALSE
HLA-DPA1*02:06-DPB1*38:01	71	FALSE	DPA1*02:06	9	FALSE	DPB1*38:01	4	FALSE
HLA-DPA1*02:06-DPB1*398:01	12	FALSE	DPA1*02:06	9	FALSE	DPB1*398:01	11	FALSE
HLA-DPA1*02:06-DPB1*39:01	92	FALSE	DPA1*02:06	9	FALSE	DPB1*39:01	10	FALSE
HLA-DPA1*02:06-DPB1*40:01	92	FALSE	DPA1*02:06	9	FALSE	DPB1*40:01	10	FALSE
HLA-DPA1*02:06-DPB1*414:01	27	FALSE	DPA1*02:06	9	FALSE	DPB1*414:01	10	FALSE
HLA-DPA1*02:06-DPB1*415:01	12	FALSE	DPA1*02:06	9	FALSE	DPB1*415:01	11	FALSE
HLA-DPA1*02:06-DPB1*416:01	27	FALSE	DPA1*02:06	9	FALSE	DPB1*416:01	10	FALSE
HLA-DPA1*02:06-DPB1*41:01	22	FALSE	DPA1*02:06	9	FALSE	DPB1*41:01	4	FALSE
HLA-DPA1*02:06-DPB1*45:01	31	FALSE	DPA1*02:06	9	FALSE	DPB1*45:01	2	FALSE
HLA-DPA1*02:06-DPB1*460:01	29	FALSE	DPA1*02:06	9	FALSE	DPB1*460:01	0	FALSE
HLA-DPA1*02:06-DPB1*463:01	77	FALSE	DPA1*02:06	9	FALSE	DPB1*463:01	10	FALSE
HLA-DPA1*02:06-DPB1*464:01	12	FALSE	DPA1*02:06	9	FALSE	DPB1*464:01	11	FALSE
HLA-DPA1*02:06-DPB1*46:01	27	FALSE	DPA1*02:06	9	FALSE	DPB1*46:01	10	FALSE
HLA-DPA1*02:06-DPB1*47:01	27	FALSE	DPA1*02:06	9	FALSE	DPB1*47:01	10	FALSE
HLA-DPA1*02:06-DPB1*48:01	2	FALSE	DPA1*02:06	9	FALSE	DPB1*48:01	10	FALSE
HLA-DPA1*02:06-DPB1*498:01	31	FALSE	DPA1*02:06	9	FALSE	DPB1*498:01	2	FALSE
HLA-DPA1*02:06-DPB1*49:01	75	FALSE	DPA1*02:06	9	FALSE	DPB1*49:01	10	FALSE
HLA-DPA1*02:06-DPB1*50:01	31	FALSE	DPA1*02:06	9	FALSE	DPB1*50:01	2	FALSE
HLA-DPA1*02:06-DPB1*51:01	12	FALSE	DPA1*02:06	9	FALSE	DPB1*51:01	11	TRUE
HLA-DPA1*02:06-DPB1*535:01	2	FALSE	DPA1*02:06	9	FALSE	DPB1*535:01	10	FALSE
HLA-DPA1*02:06-DPB1*53:01	75	FALSE	DPA1*02:06	9	FALSE	DPB1*53:01	10	FALSE
HLA-DPA1*02:06-DPB1*55:01	44	FALSE	DPA1*02:06	9	FALSE	DPB1*55:01	0	FALSE
HLA-DPA1*02:06-DPB1*572:01	31	FALSE	DPA1*02:06	9	FALSE	DPB1*572:01	2	FALSE
HLA-DPA1*02:06-DPB1*57:01	42	FALSE	DPA1*02:06	9	FALSE	DPB1*57:01	0	FALSE
HLA-DPA1*02:06-DPB1*584:01	92	FALSE	DPA1*02:06	9	FALSE	DPB1*584:01	10	FALSE
HLA-DPA1*02:06-DPB1*585:01	42	FALSE	DPA1*02:06	9	FALSE	DPB1*585:01	0	FALSE
HLA-DPA1*02:06-DPB1*59:01	22	FALSE	DPA1*02:06	9	FALSE	DPB1*59:01	4	FALSE
HLA-DPA1*02:06-DPB1*63:01	71	FALSE	DPA1*02:06	9	FALSE	DPB1*63:01	4	FALSE
HLA-DPA1*02:06-DPB1*648:01	42	FALSE	DPA1*02:06	9	FALSE	DPB1*648:01	0	FALSE
HLA-DPA1*02:06-DPB1*649:01	29	FALSE	DPA1*02:06	9	FALSE	DPB1*649:01	0	FALSE
HLA-DPA1*02:06-DPB1*650:01	62	FALSE	DPA1*02:06	9	FALSE	DPB1*650:01	0	FALSE
HLA-DPA1*02:06-DPB1*651:01	31	FALSE	DPA1*02:06	9	FALSE	DPB1*651:01	2	FALSE
HLA-DPA1*02:06-DPB1*652:01	52	FALSE	DPA1*02:06	9	FALSE	DPB1*652:01	4	FALSE
HLA-DPA1*02:06-DPB1*653:01	52	FALSE	DPA1*02:06	9	FALSE	DPB1*653:01	4	FALSE
HLA-DPA1*02:06-DPB1*665:01	77	FALSE	DPA1*02:06	9	FALSE	DPB1*665:01	10	TRUE
HLA-DPA1*02:06-DPB1*666:01	12	FALSE	DPA1*02:06	9	FALSE	DPB1*666:01	11	FALSE
HLA-DPA1*02:06-DPB1*667:01	1	FALSE	DPA1*02:06	9	FALSE	DPB1*667:01	4	FALSE
HLA-DPA1*02:06-DPB1*668:01	71	FALSE	DPA1*02:06	9	FALSE	DPB1*668:01	4	FALSE
HLA-DPA1*02:06-DPB1*669:01	31	FALSE	DPA1*02:06	9	FALSE	DPB1*669:01	2	FALSE
HLA-DPA1*02:06-DPB1*670:01	12	FALSE	DPA1*02:06	9	FALSE	DPB1*670:01	11	FALSE
HLA-DPA1*02:06-DPB1*671:01	31	FALSE	DPA1*02:06	9	FALSE	DPB1*671:01	2	FALSE
HLA-DPA1*02:06-DPB1*672:01	29	FALSE	DPA1*02:06	9	FALSE	DPB1*672:01	0	FALSE
HLA-DPA1*02:06-DPB1*673:01	62	FALSE	DPA1*02:06	9	FALSE	DPB1*673:01	0	FALSE
HLA-DPA1*02:06-DPB1*674:01	77	FALSE	DPA1*02:06	9	FALSE	DPB1*674:01	10	FALSE
HLA-DPA1*02:06-DPB1*675:01	31	FALSE	DPA1*02:06	9	FALSE	DPB1*675:01	2	FALSE
HLA-DPA1*02:06-DPB1*676:01	31	FALSE	DPA1*02:06	9	FALSE	DPB1*676:01	2	FALSE
HLA-DPA1*02:06-DPB1*677:01	12	FALSE	DPA1*02:06	9	FALSE	DPB1*677:01	11	FALSE
HLA-DPA1*02:06-DPB1*678:01	27	FALSE	DPA1*02:06	9	FALSE	DPB1*678:01	10	FALSE
HLA-DPA1*02:06-DPB1*699:01	12	FALSE	DPA1*02:06	9	FALSE	DPB1*699:01	11	FALSE
HLA-DPA1*02:06-DPB1*69:01	38	FALSE	DPA1*02:06	9	FALSE	DPB1*69:01	2	FALSE
HLA-DPA1*02:06-DPB1*701:01	77	FALSE	DPA1*02:06	9	FALSE	DPB1*701:01	10	FALSE
HLA-DPA1*02:06-DPB1*705:01	31	FALSE	DPA1*02:06	9	FALSE	DPB1*705:01	2	FALSE
HLA-DPA1*02:06-DPB1*706:01	31	FALSE	DPA1*02:06	9	FALSE	DPB1*706:01	2	FALSE
HLA-DPA1*02:06-DPB1*71:01	27	FALSE	DPA1*02:06	9	FALSE	DPB1*71:01	10	FALSE
HLA-DPA1*02:06-DPB1*726:01	77	FALSE	DPA1*02:06	9	FALSE	DPB1*726:01	10	FALSE
HLA-DPA1*02:06-DPB1*728:01	31	FALSE	DPA1*02:06	9	FALSE	DPB1*728:01	2	FALSE
HLA-DPA1*02:06-DPB1*72:01	22	FALSE	DPA1*02:06	9	FALSE	DPB1*72:01	4	FALSE
HLA-DPA1*02:06-DPB1*733:01	1	FALSE	DPA1*02:06	9	FALSE	DPB1*733:01	4	FALSE
HLA-DPA1*02:06-DPB1*734:01	77	FALSE	DPA1*02:06	9	FALSE	DPB1*734:01	10	FALSE
HLA-DPA1*02:06-DPB1*735:01	77	FALSE	DPA1*02:06	9	FALSE	DPB1*735:01	10	FALSE
HLA-DPA1*02:06-DPB1*736:01	12	FALSE	DPA1*02:06	9	FALSE	DPB1*736:01	11	FALSE
HLA-DPA1*02:06-DPB1*737:01	37	FALSE	DPA1*02:06	9	FALSE	DPB1*737:01	2	FALSE
HLA-DPA1*02:06-DPB1*762:01	75	FALSE	DPA1*02:06	9	FALSE	DPB1*762:01	10	FALSE
HLA-DPA1*02:06-DPB1*764:01	71	FALSE	DPA1*02:06	9	FALSE	DPB1*764:01	4	FALSE
HLA-DPA1*02:06-DPB1*76:01	31	FALSE	DPA1*02:06	9	FALSE	DPB1*76:01	2	FALSE
HLA-DPA1*02:06-DPB1*77:01	77	FALSE	DPA1*02:06	9	FALSE	DPB1*77:01	10	TRUE
HLA-DPA1*02:06-DPB1*78:01	31	FALSE	DPA1*02:06	9	FALSE	DPB1*78:01	2	FALSE
HLA-DPA1*02:06-DPB1*804:01	12	FALSE	DPA1*02:06	9	FALSE	DPB1*804:01	11	FALSE
HLA-DPA1*02:06-DPB1*806:01	12	FALSE	DPA1*02:06	9	FALSE	DPB1*806:01	11	FALSE
HLA-DPA1*02:06-DPB1*809:01	77	FALSE	DPA1*02:06	9	FALSE	DPB1*809:01	10	FALSE
HLA-DPA1*02:06-DPB1*80:01	75	FALSE	DPA1*02:06	9	FALSE	DPB1*80:01	10	TRUE
HLA-DPA1*02:06-DPB1*819:01	27	FALSE	DPA1*02:06	9	FALSE	DPB1*819:01	10	FALSE
HLA-DPA1*02:06-DPB1*81:01	12	FALSE	DPA1*02:06	9	FALSE	DPB1*81:01	11	FALSE
HLA-DPA1*02:06-DPB1*823:01	77	FALSE	DPA1*02:06	9	FALSE	DPB1*823:01	10	FALSE
HLA-DPA1*02:06-DPB1*832:01	31	FALSE	DPA1*02:06	9	FALSE	DPB1*832:01	0	FALSE
HLA-DPA1*02:06-DPB1*834:01	31	FALSE	DPA1*02:06	9	FALSE	DPB1*834:01	2	FALSE
HLA-DPA1*02:06-DPB1*835:01	22	FALSE	DPA1*02:06	9	FALSE	DPB1*835:01	4	FALSE
HLA-DPA1*02:06-DPB1*85:01	65	FALSE	DPA1*02:06	9	FALSE	DPB1*85:01	0	FALSE
HLA-DPA1*02:06-DPB1*879:01	1	FALSE	DPA1*02:06	9	FALSE	DPB1*879:01	4	FALSE
HLA-DPA1*02:06-DPB1*880:01	12	FALSE	DPA1*02:06	9	FALSE	DPB1*880:01	11	FALSE
HLA-DPA1*02:06-DPB1*881:01	77	FALSE	DPA1*02:06	9	FALSE	DPB1*881:01	10	FALSE
HLA-DPA1*02:06-DPB1*882:01	12	FALSE	DPA1*02:06	9	FALSE	DPB1*882:01	11	FALSE
HLA-DPA1*02:06-DPB1*88:01	38	FALSE	DPA1*02:06	9	FALSE	DPB1*88:01	2	FALSE
HLA-DPA1*02:06-DPB1*909:01	38	FALSE	DPA1*02:06	9	FALSE	DPB1*909:01	2	FALSE
HLA-DPA1*02:06-DPB1*90:01	1	FALSE	DPA1*02:06	9	FALSE	DPB1*90:01	4	FALSE
HLA-DPA1*02:06-DPB1*91:01	31	FALSE	DPA1*02:06	9	FALSE	DPB1*91:01	2	FALSE
HLA-DPA1*02:06-DPB1*93:01	29	FALSE	DPA1*02:06	9	FALSE	DPB1*93:01	0	TRUE
HLA-DPA1*02:06-DPB1*946:01	31	FALSE	DPA1*02:06	9	FALSE	DPB1*946:01	2	FALSE
HLA-DPA1*02:06-DPB1*947:01	65	FALSE	DPA1*02:06	9	FALSE	DPB1*947:01	0	FALSE
HLA-DPA1*02:06-DPB1*948:01	31	FALSE	DPA1*02:06	9	FALSE	DPB1*948:01	2	FALSE
HLA-DPA1*02:06-DPB1*949:01	31	FALSE	DPA1*02:06	9	FALSE	DPB1*949:01	2	FALSE
HLA-DPA1*02:06-DPB1*951:01	71	FALSE	DPA1*02:06	9	FALSE	DPB1*951:01	4	FALSE
HLA-DPA1*02:06-DPB1*952:01	31	FALSE	DPA1*02:06	9	FALSE	DPB1*952:01	2	FALSE
HLA-DPA1*02:06-DPB1*953:01	1	FALSE	DPA1*02:06	9	FALSE	DPB1*953:01	4	FALSE
HLA-DPA1*02:06-DPB1*954:01	77	FALSE	DPA1*02:06	9	FALSE	DPB1*954:01	10	FALSE
HLA-DPA1*02:06-DPB1*955:01	27	FALSE	DPA1*02:06	9	FALSE	DPB1*955:01	10	FALSE
HLA-DPA1*02:06-DPB1*956:01	29	FALSE	DPA1*02:06	9	FALSE	DPB1*956:01	0	FALSE
HLA-DPA1*02:06-DPB1*957:01	12	FALSE	DPA1*02:06	9	FALSE	DPB1*957:01	11	FALSE
HLA-DPA1*02:06-DPB1*965:01	2	FALSE	DPA1*02:06	9	FALSE	DPB1*965:01	10	FALSE
HLA-DPA1*02:06-DPB1*966:01	12	FALSE	DPA1*02:06	9	FALSE	DPB1*966:01	11	FALSE
HLA-DPA1*02:06-DPB1*967:01	27	FALSE	DPA1*02:06	9	FALSE	DPB1*967:01	10	FALSE
HLA-DPA1*02:06-DPB1*968:01	52	FALSE	DPA1*02:06	9	FALSE	DPB1*968:01	4	FALSE
HLA-DPA1*02:07-DPB1*01:01	1	FALSE	DPA1*02:07	9	FALSE	DPB1*01:01	4	TRUE
HLA-DPA1*02:07-DPB1*02:01	27	FALSE	DPA1*02:07	9	FALSE	DPB1*02:01	10	TRUE
HLA-DPA1*02:07-DPB1*02:02	2	FALSE	DPA1*02:07	9	FALSE	DPB1*02:02	10	TRUE
HLA-DPA1*02:07-DPB1*03:01	31	FALSE	DPA1*02:07	9	FALSE	DPB1*03:01	2	TRUE
HLA-DPA1*02:07-DPB1*04:01	12	FALSE	DPA1*02:07	9	FALSE	DPB1*04:01	11	TRUE
HLA-DPA1*02:07-DPB1*04:02	77	FALSE	DPA1*02:07	9	FALSE	DPB1*04:02	10	TRUE
HLA-DPA1*02:07-DPB1*05:01	71	FALSE	DPA1*02:07	9	FALSE	DPB1*05:01	4	TRUE
HLA-DPA1*02:07-DPB1*06:01	37	FALSE	DPA1*02:07	9	FALSE	DPB1*06:01	2	FALSE
HLA-DPA1*02:07-DPB1*09:01	38	FALSE	DPA1*02:07	9	FALSE	DPB1*09:01	2	TRUE
HLA-DPA1*02:07-DPB1*104:01	31	FALSE	DPA1*02:07	9	FALSE	DPB1*104:01	2	FALSE
HLA-DPA1*02:07-DPB1*105:01	77	FALSE	DPA1*02:07	9	FALSE	DPB1*105:01	10	TRUE
HLA-DPA1*02:07-DPB1*106:01	2	FALSE	DPA1*02:07	9	FALSE	DPB1*106:01	10	FALSE
HLA-DPA1*02:07-DPB1*107:01	65	FALSE	DPA1*02:07	9	FALSE	DPB1*107:01	0	FALSE
HLA-DPA1*02:07-DPB1*109:01	1	FALSE	DPA1*02:07	9	FALSE	DPB1*109:01	0	FALSE
HLA-DPA1*02:07-DPB1*10:01	62	FALSE	DPA1*02:07	9	FALSE	DPB1*10:01	0	TRUE
HLA-DPA1*02:07-DPB1*115:01	27	FALSE	DPA1*02:07	9	FALSE	DPB1*115:01	10	FALSE
HLA-DPA1*02:07-DPB1*11:01	29	FALSE	DPA1*02:07	9	FALSE	DPB1*11:01	0	TRUE
HLA-DPA1*02:07-DPB1*124:01	31	FALSE	DPA1*02:07	9	FALSE	DPB1*124:01	2	FALSE
HLA-DPA1*02:07-DPB1*126:01	12	FALSE	DPA1*02:07	9	FALSE	DPB1*126:01	11	TRUE
HLA-DPA1*02:07-DPB1*127:01	1	FALSE	DPA1*02:07	9	FALSE	DPB1*127:01	4	FALSE
HLA-DPA1*02:07-DPB1*128:01	12	FALSE	DPA1*02:07	9	FALSE	DPB1*128:01	11	FALSE
HLA-DPA1*02:07-DPB1*130:01	31	FALSE	DPA1*02:07	9	FALSE	DPB1*130:01	2	FALSE
HLA-DPA1*02:07-DPB1*131:01	38	FALSE	DPA1*02:07	9	FALSE	DPB1*131:01	2	FALSE
HLA-DPA1*02:07-DPB1*133:01	65	FALSE	DPA1*02:07	9	FALSE	DPB1*133:01	0	FALSE
HLA-DPA1*02:07-DPB1*135:01	71	FALSE	DPA1*02:07	9	FALSE	DPB1*135:01	4	TRUE
HLA-DPA1*02:07-DPB1*136:01	38	FALSE	DPA1*02:07	9	FALSE	DPB1*136:01	2	FALSE
HLA-DPA1*02:07-DPB1*138:01	2	FALSE	DPA1*02:07	9	FALSE	DPB1*138:01	10	FALSE
HLA-DPA1*02:07-DPB1*13:01	65	FALSE	DPA1*02:07	9	FALSE	DPB1*13:01	0	TRUE
HLA-DPA1*02:07-DPB1*141:01	27	FALSE	DPA1*02:07	9	FALSE	DPB1*141:01	10	FALSE
HLA-DPA1*02:07-DPB1*14:01	31	FALSE	DPA1*02:07	9	FALSE	DPB1*14:01	2	TRUE
HLA-DPA1*02:07-DPB1*15:01	42	FALSE	DPA1*02:07	9	FALSE	DPB1*15:01	0	TRUE
HLA-DPA1*02:07-DPB1*162:01	1	FALSE	DPA1*02:07	9	FALSE	DPB1*162:01	4	FALSE
HLA-DPA1*02:07-DPB1*16:01	52	FALSE	DPA1*02:07	9	FALSE	DPB1*16:01	4	FALSE
HLA-DPA1*02:07-DPB1*178:01	12	FALSE	DPA1*02:07	9	FALSE	DPB1*178:01	11	FALSE
HLA-DPA1*02:07-DPB1*17:01	29	FALSE	DPA1*02:07	9	FALSE	DPB1*17:01	0	TRUE
HLA-DPA1*02:07-DPB1*184:01	71	FALSE	DPA1*02:07	9	FALSE	DPB1*184:01	4	FALSE
HLA-DPA1*02:07-DPB1*187:01	27	FALSE	DPA1*02:07	9	FALSE	DPB1*187:01	10	FALSE
HLA-DPA1*02:07-DPB1*18:01	1	FALSE	DPA1*02:07	9	FALSE	DPB1*18:01	4	TRUE
HLA-DPA1*02:07-DPB1*190:01	2	FALSE	DPA1*02:07	9	FALSE	DPB1*190:01	10	FALSE
HLA-DPA1*02:07-DPB1*191:01	2	FALSE	DPA1*02:07	9	FALSE	DPB1*191:01	10	FALSE
HLA-DPA1*02:07-DPB1*19:01	2	FALSE	DPA1*02:07	9	FALSE	DPB1*19:01	10	FALSE
HLA-DPA1*02:07-DPB1*208:01	37	FALSE	DPA1*02:07	9	FALSE	DPB1*208:01	2	FALSE
HLA-DPA1*02:07-DPB1*20:01	31	FALSE	DPA1*02:07	9	FALSE	DPB1*20:01	2	TRUE
HLA-DPA1*02:07-DPB1*21:01	29	FALSE	DPA1*02:07	9	FALSE	DPB1*21:01	0	TRUE
HLA-DPA1*02:07-DPB1*22:01	52	FALSE	DPA1*02:07	9	FALSE	DPB1*22:01	4	FALSE
HLA-DPA1*02:07-DPB1*236:01	27	FALSE	DPA1*02:07	9	FALSE	DPB1*236:01	10	FALSE
HLA-DPA1*02:07-DPB1*23:01	2	FALSE	DPA1*02:07	9	FALSE	DPB1*23:01	10	TRUE
HLA-DPA1*02:07-DPB1*244:01	87	FALSE	DPA1*02:07	9	FALSE	DPB1*244:01	0	FALSE
HLA-DPA1*02:07-DPB1*24:01	12	FALSE	DPA1*02:07	9	FALSE	DPB1*24:01	11	FALSE
HLA-DPA1*02:07-DPB1*25:01	31	FALSE	DPA1*02:07	9	FALSE	DPB1*25:01	2	FALSE
HLA-DPA1*02:07-DPB1*260:01	75	FALSE	DPA1*02:07	9	FALSE	DPB1*260:01	10	FALSE
HLA-DPA1*02:07-DPB1*26:01	87	FALSE	DPA1*02:07	9	FALSE	DPB1*26:01	0	TRUE
HLA-DPA1*02:07-DPB1*27:01	87	FALSE	DPA1*02:07	9	FALSE	DPB1*27:01	0	FALSE
HLA-DPA1*02:07-DPB1*28:01	22	FALSE	DPA1*02:07	9	FALSE	DPB1*28:01	4	TRUE
HLA-DPA1*02:07-DPB1*296:01	22	FALSE	DPA1*02:07	9	FALSE	DPB1*296:01	0	FALSE
HLA-DPA1*02:07-DPB1*29:01	38	FALSE	DPA1*02:07	9	FALSE	DPB1*29:01	2	FALSE
HLA-DPA1*02:07-DPB1*30:01	44	FALSE	DPA1*02:07	9	FALSE	DPB1*30:01	0	FALSE
HLA-DPA1*02:07-DPB1*31:01	22	FALSE	DPA1*02:07	9	FALSE	DPB1*31:01	4	FALSE
HLA-DPA1*02:07-DPB1*33:01	12	FALSE	DPA1*02:07	9	FALSE	DPB1*33:01	11	TRUE
HLA-DPA1*02:07-DPB1*34:01	22	FALSE	DPA1*02:07	9	FALSE	DPB1*34:01	4	FALSE
HLA-DPA1*02:07-DPB1*352:01	27	FALSE	DPA1*02:07	9	FALSE	DPB1*352:01	10	FALSE
HLA-DPA1*02:07-DPB1*35:01	38	FALSE	DPA1*02:07	9	FALSE	DPB1*35:01	2	FALSE
HLA-DPA1*02:07-DPB1*36:01	87	FALSE	DPA1*02:07	9	FALSE	DPB1*36:01	0	FALSE
HLA-DPA1*02:07-DPB1*38:01	71	FALSE	DPA1*02:07	9	FALSE	DPB1*38:01	4	FALSE
HLA-DPA1*02:07-DPB1*398:01	12	FALSE	DPA1*02:07	9	FALSE	DPB1*398:01	11	FALSE
HLA-DPA1*02:07-DPB1*39:01	92	FALSE	DPA1*02:07	9	FALSE	DPB1*39:01	10	FALSE
HLA-DPA1*02:07-DPB1*40:01	92	FALSE	DPA1*02:07	9	FALSE	DPB1*40:01	10	FALSE
HLA-DPA1*02:07-DPB1*414:01	27	FALSE	DPA1*02:07	9	FALSE	DPB1*414:01	10	FALSE
HLA-DPA1*02:07-DPB1*415:01	12	FALSE	DPA1*02:07	9	FALSE	DPB1*415:01	11	FALSE
HLA-DPA1*02:07-DPB1*416:01	27	FALSE	DPA1*02:07	9	FALSE	DPB1*416:01	10	FALSE
HLA-DPA1*02:07-DPB1*41:01	22	FALSE	DPA1*02:07	9	FALSE	DPB1*41:01	4	FALSE
HLA-DPA1*02:07-DPB1*45:01	31	FALSE	DPA1*02:07	9	FALSE	DPB1*45:01	2	FALSE
HLA-DPA1*02:07-DPB1*460:01	29	FALSE	DPA1*02:07	9	FALSE	DPB1*460:01	0	FALSE
HLA-DPA1*02:07-DPB1*463:01	77	FALSE	DPA1*02:07	9	FALSE	DPB1*463:01	10	FALSE
HLA-DPA1*02:07-DPB1*464:01	12	FALSE	DPA1*02:07	9	FALSE	DPB1*464:01	11	FALSE
HLA-DPA1*02:07-DPB1*46:01	27	FALSE	DPA1*02:07	9	FALSE	DPB1*46:01	10	FALSE
HLA-DPA1*02:07-DPB1*47:01	27	FALSE	DPA1*02:07	9	FALSE	DPB1*47:01	10	FALSE
HLA-DPA1*02:07-DPB1*48:01	2	FALSE	DPA1*02:07	9	FALSE	DPB1*48:01	10	FALSE
HLA-DPA1*02:07-DPB1*498:01	31	FALSE	DPA1*02:07	9	FALSE	DPB1*498:01	2	FALSE
HLA-DPA1*02:07-DPB1*49:01	75	FALSE	DPA1*02:07	9	FALSE	DPB1*49:01	10	FALSE
HLA-DPA1*02:07-DPB1*50:01	31	FALSE	DPA1*02:07	9	FALSE	DPB1*50:01	2	FALSE
HLA-DPA1*02:07-DPB1*51:01	12	FALSE	DPA1*02:07	9	FALSE	DPB1*51:01	11	TRUE
HLA-DPA1*02:07-DPB1*535:01	2	FALSE	DPA1*02:07	9	FALSE	DPB1*535:01	10	FALSE
HLA-DPA1*02:07-DPB1*53:01	75	FALSE	DPA1*02:07	9	FALSE	DPB1*53:01	10	FALSE
HLA-DPA1*02:07-DPB1*55:01	44	FALSE	DPA1*02:07	9	FALSE	DPB1*55:01	0	FALSE
HLA-DPA1*02:07-DPB1*572:01	31	FALSE	DPA1*02:07	9	FALSE	DPB1*572:01	2	FALSE
HLA-DPA1*02:07-DPB1*57:01	42	FALSE	DPA1*02:07	9	FALSE	DPB1*57:01	0	FALSE
HLA-DPA1*02:07-DPB1*584:01	92	FALSE	DPA1*02:07	9	FALSE	DPB1*584:01	10	FALSE
HLA-DPA1*02:07-DPB1*585:01	42	FALSE	DPA1*02:07	9	FALSE	DPB1*585:01	0	FALSE
HLA-DPA1*02:07-DPB1*59:01	22	FALSE	DPA1*02:07	9	FALSE	DPB1*59:01	4	FALSE
HLA-DPA1*02:07-DPB1*63:01	71	FALSE	DPA1*02:07	9	FALSE	DPB1*63:01	4	FALSE
HLA-DPA1*02:07-DPB1*648:01	42	FALSE	DPA1*02:07	9	FALSE	DPB1*648:01	0	FALSE
HLA-DPA1*02:07-DPB1*649:01	29	FALSE	DPA1*02:07	9	FALSE	DPB1*649:01	0	FALSE
HLA-DPA1*02:07-DPB1*650:01	62	FALSE	DPA1*02:07	9	FALSE	DPB1*650:01	0	FALSE
HLA-DPA1*02:07-DPB1*651:01	31	FALSE	DPA1*02:07	9	FALSE	DPB1*651:01	2	FALSE
HLA-DPA1*02:07-DPB1*652:01	52	FALSE	DPA1*02:07	9	FALSE	DPB1*652:01	4	FALSE
HLA-DPA1*02:07-DPB1*653:01	52	FALSE	DPA1*02:07	9	FALSE	DPB1*653:01	4	FALSE
HLA-DPA1*02:07-DPB1*665:01	77	FALSE	DPA1*02:07	9	FALSE	DPB1*665:01	10	TRUE
HLA-DPA1*02:07-DPB1*666:01	12	FALSE	DPA1*02:07	9	FALSE	DPB1*666:01	11	FALSE
HLA-DPA1*02:07-DPB1*667:01	1	FALSE	DPA1*02:07	9	FALSE	DPB1*667:01	4	FALSE
HLA-DPA1*02:07-DPB1*668:01	71	FALSE	DPA1*02:07	9	FALSE	DPB1*668:01	4	FALSE
HLA-DPA1*02:07-DPB1*669:01	31	FALSE	DPA1*02:07	9	FALSE	DPB1*669:01	2	FALSE
HLA-DPA1*02:07-DPB1*670:01	12	FALSE	DPA1*02:07	9	FALSE	DPB1*670:01	11	FALSE
HLA-DPA1*02:07-DPB1*671:01	31	FALSE	DPA1*02:07	9	FALSE	DPB1*671:01	2	FALSE
HLA-DPA1*02:07-DPB1*672:01	29	FALSE	DPA1*02:07	9	FALSE	DPB1*672:01	0	FALSE
HLA-DPA1*02:07-DPB1*673:01	62	FALSE	DPA1*02:07	9	FALSE	DPB1*673:01	0	FALSE
HLA-DPA1*02:07-DPB1*674:01	77	FALSE	DPA1*02:07	9	FALSE	DPB1*674:01	10	FALSE
HLA-DPA1*02:07-DPB1*675:01	31	FALSE	DPA1*02:07	9	FALSE	DPB1*675:01	2	FALSE
HLA-DPA1*02:07-DPB1*676:01	31	FALSE	DPA1*02:07	9	FALSE	DPB1*676:01	2	FALSE
HLA-DPA1*02:07-DPB1*677:01	12	FALSE	DPA1*02:07	9	FALSE	DPB1*677:01	11	FALSE
HLA-DPA1*02:07-DPB1*678:01	27	FALSE	DPA1*02:07	9	FALSE	DPB1*678:01	10	FALSE
HLA-DPA1*02:07-DPB1*699:01	12	FALSE	DPA1*02:07	9	FALSE	DPB1*699:01	11	FALSE
HLA-DPA1*02:07-DPB1*69:01	38	FALSE	DPA1*02:07	9	FALSE	DPB1*69:01	2	FALSE
HLA-DPA1*02:07-DPB1*701:01	77	FALSE	DPA1*02:07	9	FALSE	DPB1*701:01	10	FALSE
HLA-DPA1*02:07-DPB1*705:01	31	FALSE	DPA1*02:07	9	FALSE	DPB1*705:01	2	FALSE
HLA-DPA1*02:07-DPB1*706:01	31	FALSE	DPA1*02:07	9	FALSE	DPB1*706:01	2	FALSE
HLA-DPA1*02:07-DPB1*71:01	27	FALSE	DPA1*02:07	9	FALSE	DPB1*71:01	10	FALSE
HLA-DPA1*02:07-DPB1*726:01	77	FALSE	DPA1*02:07	9	FALSE	DPB1*726:01	10	FALSE
HLA-DPA1*02:07-DPB1*728:01	31	FALSE	DPA1*02:07	9	FALSE	DPB1*728:01	2	FALSE
HLA-DPA1*02:07-DPB1*72:01	22	FALSE	DPA1*02:07	9	FALSE	DPB1*72:01	4	FALSE
HLA-DPA1*02:07-DPB1*733:01	1	FALSE	DPA1*02:07	9	FALSE	DPB1*733:01	4	FALSE
HLA-DPA1*02:07-DPB1*734:01	77	FALSE	DPA1*02:07	9	FALSE	DPB1*734:01	10	FALSE
HLA-DPA1*02:07-DPB1*735:01	77	FALSE	DPA1*02:07	9	FALSE	DPB1*735:01	10	FALSE
HLA-DPA1*02:07-DPB1*736:01	12	FALSE	DPA1*02:07	9	FALSE	DPB1*736:01	11	FALSE
HLA-DPA1*02:07-DPB1*737:01	37	FALSE	DPA1*02:07	9	FALSE	DPB1*737:01	2	FALSE
HLA-DPA1*02:07-DPB1*762:01	75	FALSE	DPA1*02:07	9	FALSE	DPB1*762:01	10	FALSE
HLA-DPA1*02:07-DPB1*764:01	71	FALSE	DPA1*02:07	9	FALSE	DPB1*764:01	4	FALSE
HLA-DPA1*02:07-DPB1*76:01	31	FALSE	DPA1*02:07	9	FALSE	DPB1*76:01	2	FALSE
HLA-DPA1*02:07-DPB1*77:01	77	FALSE	DPA1*02:07	9	FALSE	DPB1*77:01	10	TRUE
HLA-DPA1*02:07-DPB1*78:01	31	FALSE	DPA1*02:07	9	FALSE	DPB1*78:01	2	FALSE
HLA-DPA1*02:07-DPB1*804:01	12	FALSE	DPA1*02:07	9	FALSE	DPB1*804:01	11	FALSE
HLA-DPA1*02:07-DPB1*806:01	12	FALSE	DPA1*02:07	9	FALSE	DPB1*806:01	11	FALSE
HLA-DPA1*02:07-DPB1*809:01	77	FALSE	DPA1*02:07	9	FALSE	DPB1*809:01	10	FALSE
HLA-DPA1*02:07-DPB1*80:01	75	FALSE	DPA1*02:07	9	FALSE	DPB1*80:01	10	TRUE
HLA-DPA1*02:07-DPB1*819:01	27	FALSE	DPA1*02:07	9	FALSE	DPB1*819:01	10	FALSE
HLA-DPA1*02:07-DPB1*81:01	12	FALSE	DPA1*02:07	9	FALSE	DPB1*81:01	11	FALSE
HLA-DPA1*02:07-DPB1*823:01	77	FALSE	DPA1*02:07	9	FALSE	DPB1*823:01	10	FALSE
HLA-DPA1*02:07-DPB1*832:01	31	FALSE	DPA1*02:07	9	FALSE	DPB1*832:01	0	FALSE
HLA-DPA1*02:07-DPB1*834:01	31	FALSE	DPA1*02:07	9	FALSE	DPB1*834:01	2	FALSE
HLA-DPA1*02:07-DPB1*835:01	22	FALSE	DPA1*02:07	9	FALSE	DPB1*835:01	4	FALSE
HLA-DPA1*02:07-DPB1*85:01	65	FALSE	DPA1*02:07	9	FALSE	DPB1*85:01	0	FALSE
HLA-DPA1*02:07-DPB1*879:01	1	FALSE	DPA1*02:07	9	FALSE	DPB1*879:01	4	FALSE
HLA-DPA1*02:07-DPB1*880:01	12	FALSE	DPA1*02:07	9	FALSE	DPB1*880:01	11	FALSE
HLA-DPA1*02:07-DPB1*881:01	77	FALSE	DPA1*02:07	9	FALSE	DPB1*881:01	10	FALSE
HLA-DPA1*02:07-DPB1*882:01	12	FALSE	DPA1*02:07	9	FALSE	DPB1*882:01	11	FALSE
HLA-DPA1*02:07-DPB1*88:01	38	FALSE	DPA1*02:07	9	FALSE	DPB1*88:01	2	FALSE
HLA-DPA1*02:07-DPB1*909:01	38	FALSE	DPA1*02:07	9	FALSE	DPB1*909:01	2	FALSE
HLA-DPA1*02:07-DPB1*90:01	1	FALSE	DPA1*02:07	9	FALSE	DPB1*90:01	4	FALSE
HLA-DPA1*02:07-DPB1*91:01	31	FALSE	DPA1*02:07	9	FALSE	DPB1*91:01	2	FALSE
HLA-DPA1*02:07-DPB1*93:01	29	FALSE	DPA1*02:07	9	FALSE	DPB1*93:01	0	TRUE
HLA-DPA1*02:07-DPB1*946:01	31	FALSE	DPA1*02:07	9	FALSE	DPB1*946:01	2	FALSE
HLA-DPA1*02:07-DPB1*947:01	65	FALSE	DPA1*02:07	9	FALSE	DPB1*947:01	0	FALSE
HLA-DPA1*02:07-DPB1*948:01	31	FALSE	DPA1*02:07	9	FALSE	DPB1*948:01	2	FALSE
HLA-DPA1*02:07-DPB1*949:01	31	FALSE	DPA1*02:07	9	FALSE	DPB1*949:01	2	FALSE
HLA-DPA1*02:07-DPB1*951:01	71	FALSE	DPA1*02:07	9	FALSE	DPB1*951:01	4	FALSE
HLA-DPA1*02:07-DPB1*952:01	31	FALSE	DPA1*02:07	9	FALSE	DPB1*952:01	2	FALSE
HLA-DPA1*02:07-DPB1*953:01	1	FALSE	DPA1*02:07	9	FALSE	DPB1*953:01	4	FALSE
HLA-DPA1*02:07-DPB1*954:01	77	FALSE	DPA1*02:07	9	FALSE	DPB1*954:01	10	FALSE
HLA-DPA1*02:07-DPB1*955:01	27	FALSE	DPA1*02:07	9	FALSE	DPB1*955:01	10	FALSE
HLA-DPA1*02:07-DPB1*956:01	29	FALSE	DPA1*02:07	9	FALSE	DPB1*956:01	0	FALSE
HLA-DPA1*02:07-DPB1*957:01	12	FALSE	DPA1*02:07	9	FALSE	DPB1*957:01	11	FALSE
HLA-DPA1*02:07-DPB1*965:01	2	FALSE	DPA1*02:07	9	FALSE	DPB1*965:01	10	FALSE
HLA-DPA1*02:07-DPB1*966:01	12	FALSE	DPA1*02:07	9	FALSE	DPB1*966:01	11	FALSE
HLA-DPA1*02:07-DPB1*967:01	27	FALSE	DPA1*02:07	9	FALSE	DPB1*967:01	10	FALSE
HLA-DPA1*02:07-DPB1*968:01	52	FALSE	DPA1*02:07	9	FALSE	DPB1*968:01	4	FALSE
HLA-DPA1*02:08-DPB1*01:01	1	FALSE	DPA1*02:08	9	FALSE	DPB1*01:01	4	TRUE
HLA-DPA1*02:08-DPB1*02:01	6	FALSE	DPA1*02:08	9	FALSE	DPB1*02:01	10	TRUE
HLA-DPA1*02:08-DPB1*02:02	6	FALSE	DPA1*02:08	9	FALSE	DPB1*02:02	10	TRUE
HLA-DPA1*02:08-DPB1*03:01	31	FALSE	DPA1*02:08	9	FALSE	DPB1*03:01	2	TRUE
HLA-DPA1*02:08-DPB1*04:01	12	FALSE	DPA1*02:08	9	FALSE	DPB1*04:01	11	TRUE
HLA-DPA1*02:08-DPB1*04:02	6	TRUE	DPA1*02:08	9	FALSE	DPB1*04:02	10	TRUE
HLA-DPA1*02:08-DPB1*05:01	71	FALSE	DPA1*02:08	9	FALSE	DPB1*05:01	4	TRUE
HLA-DPA1*02:08-DPB1*06:01	37	FALSE	DPA1*02:08	9	FALSE	DPB1*06:01	2	FALSE
HLA-DPA1*02:08-DPB1*09:01	38	FALSE	DPA1*02:08	9	FALSE	DPB1*09:01	2	TRUE
HLA-DPA1*02:08-DPB1*104:01	31	FALSE	DPA1*02:08	9	FALSE	DPB1*104:01	2	FALSE
HLA-DPA1*02:08-DPB1*105:01	6	FALSE	DPA1*02:08	9	FALSE	DPB1*105:01	10	TRUE
HLA-DPA1*02:08-DPB1*106:01	6	FALSE	DPA1*02:08	9	FALSE	DPB1*106:01	10	FALSE
HLA-DPA1*02:08-DPB1*107:01	65	FALSE	DPA1*02:08	9	FALSE	DPB1*107:01	0	FALSE
HLA-DPA1*02:08-DPB1*109:01	1	FALSE	DPA1*02:08	9	FALSE	DPB1*109:01	0	FALSE
HLA-DPA1*02:08-DPB1*10:01	62	FALSE	DPA1*02:08	9	FALSE	DPB1*10:01	0	TRUE
HLA-DPA1*02:08-DPB1*115:01	6	FALSE	DPA1*02:08	9	FALSE	DPB1*115:01	10	FALSE
HLA-DPA1*02:08-DPB1*11:01	29	FALSE	DPA1*02:08	9	FALSE	DPB1*11:01	0	TRUE
HLA-DPA1*02:08-DPB1*124:01	31	FALSE	DPA1*02:08	9	FALSE	DPB1*124:01	2	FALSE
HLA-DPA1*02:08-DPB1*126:01	12	FALSE	DPA1*02:08	9	FALSE	DPB1*126:01	11	TRUE
HLA-DPA1*02:08-DPB1*127:01	1	FALSE	DPA1*02:08	9	FALSE	DPB1*127:01	4	FALSE
HLA-DPA1*02:08-DPB1*128:01	12	FALSE	DPA1*02:08	9	FALSE	DPB1*128:01	11	FALSE
HLA-DPA1*02:08-DPB1*130:01	31	FALSE	DPA1*02:08	9	FALSE	DPB1*130:01	2	FALSE
HLA-DPA1*02:08-DPB1*131:01	38	FALSE	DPA1*02:08	9	FALSE	DPB1*131:01	2	FALSE
HLA-DPA1*02:08-DPB1*133:01	65	FALSE	DPA1*02:08	9	FALSE	DPB1*133:01	0	FALSE
HLA-DPA1*02:08-DPB1*135:01	71	FALSE	DPA1*02:08	9	FALSE	DPB1*135:01	4	TRUE
HLA-DPA1*02:08-DPB1*136:01	38	FALSE	DPA1*02:08	9	FALSE	DPB1*136:01	2	FALSE
HLA-DPA1*02:08-DPB1*138:01	6	FALSE	DPA1*02:08	9	FALSE	DPB1*138:01	10	FALSE
HLA-DPA1*02:08-DPB1*13:01	65	FALSE	DPA1*02:08	9	FALSE	DPB1*13:01	0	TRUE
HLA-DPA1*02:08-DPB1*141:01	6	FALSE	DPA1*02:08	9	FALSE	DPB1*141:01	10	FALSE
HLA-DPA1*02:08-DPB1*14:01	31	FALSE	DPA1*02:08	9	FALSE	DPB1*14:01	2	TRUE
HLA-DPA1*02:08-DPB1*15:01	42	FALSE	DPA1*02:08	9	FALSE	DPB1*15:01	0	TRUE
HLA-DPA1*02:08-DPB1*162:01	1	FALSE	DPA1*02:08	9	FALSE	DPB1*162:01	4	FALSE
HLA-DPA1*02:08-DPB1*16:01	52	FALSE	DPA1*02:08	9	FALSE	DPB1*16:01	4	FALSE
HLA-DPA1*02:08-DPB1*178:01	12	FALSE	DPA1*02:08	9	FALSE	DPB1*178:01	11	FALSE
HLA-DPA1*02:08-DPB1*17:01	29	FALSE	DPA1*02:08	9	FALSE	DPB1*17:01	0	TRUE
HLA-DPA1*02:08-DPB1*184:01	71	FALSE	DPA1*02:08	9	FALSE	DPB1*184:01	4	FALSE
HLA-DPA1*02:08-DPB1*187:01	6	FALSE	DPA1*02:08	9	FALSE	DPB1*187:01	10	FALSE
HLA-DPA1*02:08-DPB1*18:01	1	FALSE	DPA1*02:08	9	FALSE	DPB1*18:01	4	TRUE
HLA-DPA1*02:08-DPB1*190:01	6	FALSE	DPA1*02:08	9	FALSE	DPB1*190:01	10	FALSE
HLA-DPA1*02:08-DPB1*191:01	6	FALSE	DPA1*02:08	9	FALSE	DPB1*191:01	10	FALSE
HLA-DPA1*02:08-DPB1*19:01	6	FALSE	DPA1*02:08	9	FALSE	DPB1*19:01	10	FALSE
HLA-DPA1*02:08-DPB1*208:01	37	FALSE	DPA1*02:08	9	FALSE	DPB1*208:01	2	FALSE
HLA-DPA1*02:08-DPB1*20:01	31	FALSE	DPA1*02:08	9	FALSE	DPB1*20:01	2	TRUE
HLA-DPA1*02:08-DPB1*21:01	29	FALSE	DPA1*02:08	9	FALSE	DPB1*21:01	0	TRUE
HLA-DPA1*02:08-DPB1*22:01	52	FALSE	DPA1*02:08	9	FALSE	DPB1*22:01	4	FALSE
HLA-DPA1*02:08-DPB1*236:01	6	FALSE	DPA1*02:08	9	FALSE	DPB1*236:01	10	FALSE
HLA-DPA1*02:08-DPB1*23:01	6	FALSE	DPA1*02:08	9	FALSE	DPB1*23:01	10	TRUE
HLA-DPA1*02:08-DPB1*244:01	87	FALSE	DPA1*02:08	9	FALSE	DPB1*244:01	0	FALSE
HLA-DPA1*02:08-DPB1*24:01	12	FALSE	DPA1*02:08	9	FALSE	DPB1*24:01	11	FALSE
HLA-DPA1*02:08-DPB1*25:01	31	FALSE	DPA1*02:08	9	FALSE	DPB1*25:01	2	FALSE
HLA-DPA1*02:08-DPB1*260:01	6	FALSE	DPA1*02:08	9	FALSE	DPB1*260:01	10	FALSE
HLA-DPA1*02:08-DPB1*26:01	87	FALSE	DPA1*02:08	9	FALSE	DPB1*26:01	0	TRUE
HLA-DPA1*02:08-DPB1*27:01	87	FALSE	DPA1*02:08	9	FALSE	DPB1*27:01	0	FALSE
HLA-DPA1*02:08-DPB1*28:01	22	FALSE	DPA1*02:08	9	FALSE	DPB1*28:01	4	TRUE
HLA-DPA1*02:08-DPB1*296:01	22	FALSE	DPA1*02:08	9	FALSE	DPB1*296:01	0	FALSE
HLA-DPA1*02:08-DPB1*29:01	38	FALSE	DPA1*02:08	9	FALSE	DPB1*29:01	2	FALSE
HLA-DPA1*02:08-DPB1*30:01	44	FALSE	DPA1*02:08	9	FALSE	DPB1*30:01	0	FALSE
HLA-DPA1*02:08-DPB1*31:01	22	FALSE	DPA1*02:08	9	FALSE	DPB1*31:01	4	FALSE
HLA-DPA1*02:08-DPB1*33:01	12	FALSE	DPA1*02:08	9	FALSE	DPB1*33:01	11	TRUE
HLA-DPA1*02:08-DPB1*34:01	22	FALSE	DPA1*02:08	9	FALSE	DPB1*34:01	4	FALSE
HLA-DPA1*02:08-DPB1*352:01	6	FALSE	DPA1*02:08	9	FALSE	DPB1*352:01	10	FALSE
HLA-DPA1*02:08-DPB1*35:01	38	FALSE	DPA1*02:08	9	FALSE	DPB1*35:01	2	FALSE
HLA-DPA1*02:08-DPB1*36:01	87	FALSE	DPA1*02:08	9	FALSE	DPB1*36:01	0	FALSE
HLA-DPA1*02:08-DPB1*38:01	71	FALSE	DPA1*02:08	9	FALSE	DPB1*38:01	4	FALSE
HLA-DPA1*02:08-DPB1*398:01	12	FALSE	DPA1*02:08	9	FALSE	DPB1*398:01	11	FALSE
HLA-DPA1*02:08-DPB1*39:01	6	FALSE	DPA1*02:08	9	FALSE	DPB1*39:01	10	FALSE
HLA-DPA1*02:08-DPB1*40:01	6	FALSE	DPA1*02:08	9	FALSE	DPB1*40:01	10	FALSE
HLA-DPA1*02:08-DPB1*414:01	6	FALSE	DPA1*02:08	9	FALSE	DPB1*414:01	10	FALSE
HLA-DPA1*02:08-DPB1*415:01	12	FALSE	DPA1*02:08	9	FALSE	DPB1*415:01	11	FALSE
HLA-DPA1*02:08-DPB1*416:01	6	FALSE	DPA1*02:08	9	FALSE	DPB1*416:01	10	FALSE
HLA-DPA1*02:08-DPB1*41:01	22	FALSE	DPA1*02:08	9	FALSE	DPB1*41:01	4	FALSE
HLA-DPA1*02:08-DPB1*45:01	31	FALSE	DPA1*02:08	9	FALSE	DPB1*45:01	2	FALSE
HLA-DPA1*02:08-DPB1*460:01	29	FALSE	DPA1*02:08	9	FALSE	DPB1*460:01	0	FALSE
HLA-DPA1*02:08-DPB1*463:01	6	FALSE	DPA1*02:08	9	FALSE	DPB1*463:01	10	FALSE
HLA-DPA1*02:08-DPB1*464:01	12	FALSE	DPA1*02:08	9	FALSE	DPB1*464:01	11	FALSE
HLA-DPA1*02:08-DPB1*46:01	6	FALSE	DPA1*02:08	9	FALSE	DPB1*46:01	10	FALSE
HLA-DPA1*02:08-DPB1*47:01	6	FALSE	DPA1*02:08	9	FALSE	DPB1*47:01	10	FALSE
HLA-DPA1*02:08-DPB1*48:01	6	FALSE	DPA1*02:08	9	FALSE	DPB1*48:01	10	FALSE
HLA-DPA1*02:08-DPB1*498:01	31	FALSE	DPA1*02:08	9	FALSE	DPB1*498:01	2	FALSE
HLA-DPA1*02:08-DPB1*49:01	6	FALSE	DPA1*02:08	9	FALSE	DPB1*49:01	10	FALSE
HLA-DPA1*02:08-DPB1*50:01	31	FALSE	DPA1*02:08	9	FALSE	DPB1*50:01	2	FALSE
HLA-DPA1*02:08-DPB1*51:01	12	FALSE	DPA1*02:08	9	FALSE	DPB1*51:01	11	TRUE
HLA-DPA1*02:08-DPB1*535:01	6	FALSE	DPA1*02:08	9	FALSE	DPB1*535:01	10	FALSE
HLA-DPA1*02:08-DPB1*53:01	6	FALSE	DPA1*02:08	9	FALSE	DPB1*53:01	10	FALSE
HLA-DPA1*02:08-DPB1*55:01	44	FALSE	DPA1*02:08	9	FALSE	DPB1*55:01	0	FALSE
HLA-DPA1*02:08-DPB1*572:01	31	FALSE	DPA1*02:08	9	FALSE	DPB1*572:01	2	FALSE
HLA-DPA1*02:08-DPB1*57:01	42	FALSE	DPA1*02:08	9	FALSE	DPB1*57:01	0	FALSE
HLA-DPA1*02:08-DPB1*584:01	6	FALSE	DPA1*02:08	9	FALSE	DPB1*584:01	10	FALSE
HLA-DPA1*02:08-DPB1*585:01	42	FALSE	DPA1*02:08	9	FALSE	DPB1*585:01	0	FALSE
HLA-DPA1*02:08-DPB1*59:01	22	FALSE	DPA1*02:08	9	FALSE	DPB1*59:01	4	FALSE
HLA-DPA1*02:08-DPB1*63:01	71	FALSE	DPA1*02:08	9	FALSE	DPB1*63:01	4	FALSE
HLA-DPA1*02:08-DPB1*648:01	42	FALSE	DPA1*02:08	9	FALSE	DPB1*648:01	0	FALSE
HLA-DPA1*02:08-DPB1*649:01	29	FALSE	DPA1*02:08	9	FALSE	DPB1*649:01	0	FALSE
HLA-DPA1*02:08-DPB1*650:01	62	FALSE	DPA1*02:08	9	FALSE	DPB1*650:01	0	FALSE
HLA-DPA1*02:08-DPB1*651:01	31	FALSE	DPA1*02:08	9	FALSE	DPB1*651:01	2	FALSE
HLA-DPA1*02:08-DPB1*652:01	52	FALSE	DPA1*02:08	9	FALSE	DPB1*652:01	4	FALSE
HLA-DPA1*02:08-DPB1*653:01	52	FALSE	DPA1*02:08	9	FALSE	DPB1*653:01	4	FALSE
HLA-DPA1*02:08-DPB1*665:01	6	FALSE	DPA1*02:08	9	FALSE	DPB1*665:01	10	TRUE
HLA-DPA1*02:08-DPB1*666:01	12	FALSE	DPA1*02:08	9	FALSE	DPB1*666:01	11	FALSE
HLA-DPA1*02:08-DPB1*667:01	1	FALSE	DPA1*02:08	9	FALSE	DPB1*667:01	4	FALSE
HLA-DPA1*02:08-DPB1*668:01	71	FALSE	DPA1*02:08	9	FALSE	DPB1*668:01	4	FALSE
HLA-DPA1*02:08-DPB1*669:01	31	FALSE	DPA1*02:08	9	FALSE	DPB1*669:01	2	FALSE
HLA-DPA1*02:08-DPB1*670:01	12	FALSE	DPA1*02:08	9	FALSE	DPB1*670:01	11	FALSE
HLA-DPA1*02:08-DPB1*671:01	31	FALSE	DPA1*02:08	9	FALSE	DPB1*671:01	2	FALSE
HLA-DPA1*02:08-DPB1*672:01	29	FALSE	DPA1*02:08	9	FALSE	DPB1*672:01	0	FALSE
HLA-DPA1*02:08-DPB1*673:01	62	FALSE	DPA1*02:08	9	FALSE	DPB1*673:01	0	FALSE
HLA-DPA1*02:08-DPB1*674:01	6	FALSE	DPA1*02:08	9	FALSE	DPB1*674:01	10	FALSE
HLA-DPA1*02:08-DPB1*675:01	31	FALSE	DPA1*02:08	9	FALSE	DPB1*675:01	2	FALSE
HLA-DPA1*02:08-DPB1*676:01	31	FALSE	DPA1*02:08	9	FALSE	DPB1*676:01	2	FALSE
HLA-DPA1*02:08-DPB1*677:01	12	FALSE	DPA1*02:08	9	FALSE	DPB1*677:01	11	FALSE
HLA-DPA1*02:08-DPB1*678:01	6	FALSE	DPA1*02:08	9	FALSE	DPB1*678:01	10	FALSE
HLA-DPA1*02:08-DPB1*699:01	12	FALSE	DPA1*02:08	9	FALSE	DPB1*699:01	11	FALSE
HLA-DPA1*02:08-DPB1*69:01	38	FALSE	DPA1*02:08	9	FALSE	DPB1*69:01	2	FALSE
HLA-DPA1*02:08-DPB1*701:01	6	FALSE	DPA1*02:08	9	FALSE	DPB1*701:01	10	FALSE
HLA-DPA1*02:08-DPB1*705:01	31	FALSE	DPA1*02:08	9	FALSE	DPB1*705:01	2	FALSE
HLA-DPA1*02:08-DPB1*706:01	31	FALSE	DPA1*02:08	9	FALSE	DPB1*706:01	2	FALSE
HLA-DPA1*02:08-DPB1*71:01	6	FALSE	DPA1*02:08	9	FALSE	DPB1*71:01	10	FALSE
HLA-DPA1*02:08-DPB1*726:01	6	FALSE	DPA1*02:08	9	FALSE	DPB1*726:01	10	FALSE
HLA-DPA1*02:08-DPB1*728:01	31	FALSE	DPA1*02:08	9	FALSE	DPB1*728:01	2	FALSE
HLA-DPA1*02:08-DPB1*72:01	22	FALSE	DPA1*02:08	9	FALSE	DPB1*72:01	4	FALSE
HLA-DPA1*02:08-DPB1*733:01	1	FALSE	DPA1*02:08	9	FALSE	DPB1*733:01	4	FALSE
HLA-DPA1*02:08-DPB1*734:01	6	FALSE	DPA1*02:08	9	FALSE	DPB1*734:01	10	FALSE
HLA-DPA1*02:08-DPB1*735:01	6	FALSE	DPA1*02:08	9	FALSE	DPB1*735:01	10	FALSE
HLA-DPA1*02:08-DPB1*736:01	12	FALSE	DPA1*02:08	9	FALSE	DPB1*736:01	11	FALSE
HLA-DPA1*02:08-DPB1*737:01	37	FALSE	DPA1*02:08	9	FALSE	DPB1*737:01	2	FALSE
HLA-DPA1*02:08-DPB1*762:01	6	FALSE	DPA1*02:08	9	FALSE	DPB1*762:01	10	FALSE
HLA-DPA1*02:08-DPB1*764:01	71	FALSE	DPA1*02:08	9	FALSE	DPB1*764:01	4	FALSE
HLA-DPA1*02:08-DPB1*76:01	31	FALSE	DPA1*02:08	9	FALSE	DPB1*76:01	2	FALSE
HLA-DPA1*02:08-DPB1*77:01	6	FALSE	DPA1*02:08	9	FALSE	DPB1*77:01	10	TRUE
HLA-DPA1*02:08-DPB1*78:01	31	FALSE	DPA1*02:08	9	FALSE	DPB1*78:01	2	FALSE
HLA-DPA1*02:08-DPB1*804:01	12	FALSE	DPA1*02:08	9	FALSE	DPB1*804:01	11	FALSE
HLA-DPA1*02:08-DPB1*806:01	12	FALSE	DPA1*02:08	9	FALSE	DPB1*806:01	11	FALSE
HLA-DPA1*02:08-DPB1*809:01	6	FALSE	DPA1*02:08	9	FALSE	DPB1*809:01	10	FALSE
HLA-DPA1*02:08-DPB1*80:01	6	FALSE	DPA1*02:08	9	FALSE	DPB1*80:01	10	TRUE
HLA-DPA1*02:08-DPB1*819:01	6	FALSE	DPA1*02:08	9	FALSE	DPB1*819:01	10	FALSE
HLA-DPA1*02:08-DPB1*81:01	63	FALSE	DPA1*02:08	9	FALSE	DPB1*81:01	11	FALSE
HLA-DPA1*02:08-DPB1*823:01	6	FALSE	DPA1*02:08	9	FALSE	DPB1*823:01	10	FALSE
HLA-DPA1*02:08-DPB1*832:01	31	FALSE	DPA1*02:08	9	FALSE	DPB1*832:01	0	FALSE
HLA-DPA1*02:08-DPB1*834:01	31	FALSE	DPA1*02:08	9	FALSE	DPB1*834:01	2	FALSE
HLA-DPA1*02:08-DPB1*835:01	22	FALSE	DPA1*02:08	9	FALSE	DPB1*835:01	4	FALSE
HLA-DPA1*02:08-DPB1*85:01	65	FALSE	DPA1*02:08	9	FALSE	DPB1*85:01	0	FALSE
HLA-DPA1*02:08-DPB1*879:01	1	FALSE	DPA1*02:08	9	FALSE	DPB1*879:01	4	FALSE
HLA-DPA1*02:08-DPB1*880:01	12	FALSE	DPA1*02:08	9	FALSE	DPB1*880:01	11	FALSE
HLA-DPA1*02:08-DPB1*881:01	6	FALSE	DPA1*02:08	9	FALSE	DPB1*881:01	10	FALSE
HLA-DPA1*02:08-DPB1*882:01	12	FALSE	DPA1*02:08	9	FALSE	DPB1*882:01	11	FALSE
HLA-DPA1*02:08-DPB1*88:01	38	FALSE	DPA1*02:08	9	FALSE	DPB1*88:01	2	FALSE
HLA-DPA1*02:08-DPB1*909:01	38	FALSE	DPA1*02:08	9	FALSE	DPB1*909:01	2	FALSE
HLA-DPA1*02:08-DPB1*90:01	1	FALSE	DPA1*02:08	9	FALSE	DPB1*90:01	4	FALSE
HLA-DPA1*02:08-DPB1*91:01	31	FALSE	DPA1*02:08	9	FALSE	DPB1*91:01	2	FALSE
HLA-DPA1*02:08-DPB1*93:01	29	FALSE	DPA1*02:08	9	FALSE	DPB1*93:01	0	TRUE
HLA-DPA1*02:08-DPB1*946:01	31	FALSE	DPA1*02:08	9	FALSE	DPB1*946:01	2	FALSE
HLA-DPA1*02:08-DPB1*947:01	65	FALSE	DPA1*02:08	9	FALSE	DPB1*947:01	0	FALSE
HLA-DPA1*02:08-DPB1*948:01	31	FALSE	DPA1*02:08	9	FALSE	DPB1*948:01	2	FALSE
HLA-DPA1*02:08-DPB1*949:01	31	FALSE	DPA1*02:08	9	FALSE	DPB1*949:01	2	FALSE
HLA-DPA1*02:08-DPB1*951:01	71	FALSE	DPA1*02:08	9	FALSE	DPB1*951:01	4	FALSE
HLA-DPA1*02:08-DPB1*952:01	31	FALSE	DPA1*02:08	9	FALSE	DPB1*952:01	2	FALSE
HLA-DPA1*02:08-DPB1*953:01	1	FALSE	DPA1*02:08	9	FALSE	DPB1*953:01	4	FALSE
HLA-DPA1*02:08-DPB1*954:01	6	FALSE	DPA1*02:08	9	FALSE	DPB1*954:01	10	FALSE
HLA-DPA1*02:08-DPB1*955:01	6	FALSE	DPA1*02:08	9	FALSE	DPB1*955:01	10	FALSE
HLA-DPA1*02:08-DPB1*956:01	29	FALSE	DPA1*02:08	9	FALSE	DPB1*956:01	0	FALSE
HLA-DPA1*02:08-DPB1*957:01	12	FALSE	DPA1*02:08	9	FALSE	DPB1*957:01	11	FALSE
HLA-DPA1*02:08-DPB1*965:01	6	FALSE	DPA1*02:08	9	FALSE	DPB1*965:01	10	FALSE
HLA-DPA1*02:08-DPB1*966:01	12	FALSE	DPA1*02:08	9	FALSE	DPB1*966:01	11	FALSE
HLA-DPA1*02:08-DPB1*967:01	6	FALSE	DPA1*02:08	9	FALSE	DPB1*967:01	10	FALSE
HLA-DPA1*02:08-DPB1*968:01	52	FALSE	DPA1*02:08	9	FALSE	DPB1*968:01	4	FALSE
HLA-DPA1*02:09-DPB1*01:01	1	FALSE	DPA1*02:09	9	FALSE	DPB1*01:01	4	TRUE
HLA-DPA1*02:09-DPB1*02:01	27	FALSE	DPA1*02:09	9	FALSE	DPB1*02:01	10	TRUE
HLA-DPA1*02:09-DPB1*02:02	2	FALSE	DPA1*02:09	9	FALSE	DPB1*02:02	10	TRUE
HLA-DPA1*02:09-DPB1*03:01	31	FALSE	DPA1*02:09	9	FALSE	DPB1*03:01	2	TRUE
HLA-DPA1*02:09-DPB1*04:01	12	FALSE	DPA1*02:09	9	FALSE	DPB1*04:01	11	TRUE
HLA-DPA1*02:09-DPB1*04:02	77	FALSE	DPA1*02:09	9	FALSE	DPB1*04:02	10	TRUE
HLA-DPA1*02:09-DPB1*05:01	71	FALSE	DPA1*02:09	9	FALSE	DPB1*05:01	4	TRUE
HLA-DPA1*02:09-DPB1*06:01	37	FALSE	DPA1*02:09	9	FALSE	DPB1*06:01	2	FALSE
HLA-DPA1*02:09-DPB1*09:01	38	FALSE	DPA1*02:09	9	FALSE	DPB1*09:01	2	TRUE
HLA-DPA1*02:09-DPB1*104:01	31	FALSE	DPA1*02:09	9	FALSE	DPB1*104:01	2	FALSE
HLA-DPA1*02:09-DPB1*105:01	77	FALSE	DPA1*02:09	9	FALSE	DPB1*105:01	10	TRUE
HLA-DPA1*02:09-DPB1*106:01	2	FALSE	DPA1*02:09	9	FALSE	DPB1*106:01	10	FALSE
HLA-DPA1*02:09-DPB1*107:01	65	FALSE	DPA1*02:09	9	FALSE	DPB1*107:01	0	FALSE
HLA-DPA1*02:09-DPB1*109:01	1	FALSE	DPA1*02:09	9	FALSE	DPB1*109:01	0	FALSE
HLA-DPA1*02:09-DPB1*10:01	62	FALSE	DPA1*02:09	9	FALSE	DPB1*10:01	0	TRUE
HLA-DPA1*02:09-DPB1*115:01	27	FALSE	DPA1*02:09	9	FALSE	DPB1*115:01	10	FALSE
HLA-DPA1*02:09-DPB1*11:01	29	FALSE	DPA1*02:09	9	FALSE	DPB1*11:01	0	TRUE
HLA-DPA1*02:09-DPB1*124:01	31	FALSE	DPA1*02:09	9	FALSE	DPB1*124:01	2	FALSE
HLA-DPA1*02:09-DPB1*126:01	12	FALSE	DPA1*02:09	9	FALSE	DPB1*126:01	11	TRUE
HLA-DPA1*02:09-DPB1*127:01	1	FALSE	DPA1*02:09	9	FALSE	DPB1*127:01	4	FALSE
HLA-DPA1*02:09-DPB1*128:01	12	FALSE	DPA1*02:09	9	FALSE	DPB1*128:01	11	FALSE
HLA-DPA1*02:09-DPB1*130:01	31	FALSE	DPA1*02:09	9	FALSE	DPB1*130:01	2	FALSE
HLA-DPA1*02:09-DPB1*131:01	38	FALSE	DPA1*02:09	9	FALSE	DPB1*131:01	2	FALSE
HLA-DPA1*02:09-DPB1*133:01	65	FALSE	DPA1*02:09	9	FALSE	DPB1*133:01	0	FALSE
HLA-DPA1*02:09-DPB1*135:01	71	FALSE	DPA1*02:09	9	FALSE	DPB1*135:01	4	TRUE
HLA-DPA1*02:09-DPB1*136:01	38	FALSE	DPA1*02:09	9	FALSE	DPB1*136:01	2	FALSE
HLA-DPA1*02:09-DPB1*138:01	2	FALSE	DPA1*02:09	9	FALSE	DPB1*138:01	10	FALSE
HLA-DPA1*02:09-DPB1*13:01	65	FALSE	DPA1*02:09	9	FALSE	DPB1*13:01	0	TRUE
HLA-DPA1*02:09-DPB1*141:01	27	FALSE	DPA1*02:09	9	FALSE	DPB1*141:01	10	FALSE
HLA-DPA1*02:09-DPB1*14:01	31	FALSE	DPA1*02:09	9	FALSE	DPB1*14:01	2	TRUE
HLA-DPA1*02:09-DPB1*15:01	42	FALSE	DPA1*02:09	9	FALSE	DPB1*15:01	0	TRUE
HLA-DPA1*02:09-DPB1*162:01	1	FALSE	DPA1*02:09	9	FALSE	DPB1*162:01	4	FALSE
HLA-DPA1*02:09-DPB1*16:01	52	FALSE	DPA1*02:09	9	FALSE	DPB1*16:01	4	FALSE
HLA-DPA1*02:09-DPB1*178:01	12	FALSE	DPA1*02:09	9	FALSE	DPB1*178:01	11	FALSE
HLA-DPA1*02:09-DPB1*17:01	29	FALSE	DPA1*02:09	9	FALSE	DPB1*17:01	0	TRUE
HLA-DPA1*02:09-DPB1*184:01	71	FALSE	DPA1*02:09	9	FALSE	DPB1*184:01	4	FALSE
HLA-DPA1*02:09-DPB1*187:01	27	FALSE	DPA1*02:09	9	FALSE	DPB1*187:01	10	FALSE
HLA-DPA1*02:09-DPB1*18:01	1	FALSE	DPA1*02:09	9	FALSE	DPB1*18:01	4	TRUE
HLA-DPA1*02:09-DPB1*190:01	2	FALSE	DPA1*02:09	9	FALSE	DPB1*190:01	10	FALSE
HLA-DPA1*02:09-DPB1*191:01	2	FALSE	DPA1*02:09	9	FALSE	DPB1*191:01	10	FALSE
HLA-DPA1*02:09-DPB1*19:01	2	FALSE	DPA1*02:09	9	FALSE	DPB1*19:01	10	FALSE
HLA-DPA1*02:09-DPB1*208:01	37	FALSE	DPA1*02:09	9	FALSE	DPB1*208:01	2	FALSE
HLA-DPA1*02:09-DPB1*20:01	31	FALSE	DPA1*02:09	9	FALSE	DPB1*20:01	2	TRUE
HLA-DPA1*02:09-DPB1*21:01	29	FALSE	DPA1*02:09	9	FALSE	DPB1*21:01	0	TRUE
HLA-DPA1*02:09-DPB1*22:01	52	FALSE	DPA1*02:09	9	FALSE	DPB1*22:01	4	FALSE
HLA-DPA1*02:09-DPB1*236:01	27	FALSE	DPA1*02:09	9	FALSE	DPB1*236:01	10	FALSE
HLA-DPA1*02:09-DPB1*23:01	2	FALSE	DPA1*02:09	9	FALSE	DPB1*23:01	10	TRUE
HLA-DPA1*02:09-DPB1*244:01	87	FALSE	DPA1*02:09	9	FALSE	DPB1*244:01	0	FALSE
HLA-DPA1*02:09-DPB1*24:01	12	FALSE	DPA1*02:09	9	FALSE	DPB1*24:01	11	FALSE
HLA-DPA1*02:09-DPB1*25:01	31	FALSE	DPA1*02:09	9	FALSE	DPB1*25:01	2	FALSE
HLA-DPA1*02:09-DPB1*260:01	75	FALSE	DPA1*02:09	9	FALSE	DPB1*260:01	10	FALSE
HLA-DPA1*02:09-DPB1*26:01	87	FALSE	DPA1*02:09	9	FALSE	DPB1*26:01	0	TRUE
HLA-DPA1*02:09-DPB1*27:01	87	FALSE	DPA1*02:09	9	FALSE	DPB1*27:01	0	FALSE
HLA-DPA1*02:09-DPB1*28:01	22	FALSE	DPA1*02:09	9	FALSE	DPB1*28:01	4	TRUE
HLA-DPA1*02:09-DPB1*296:01	22	FALSE	DPA1*02:09	9	FALSE	DPB1*296:01	0	FALSE
HLA-DPA1*02:09-DPB1*29:01	38	FALSE	DPA1*02:09	9	FALSE	DPB1*29:01	2	FALSE
HLA-DPA1*02:09-DPB1*30:01	44	FALSE	DPA1*02:09	9	FALSE	DPB1*30:01	0	FALSE
HLA-DPA1*02:09-DPB1*31:01	22	FALSE	DPA1*02:09	9	FALSE	DPB1*31:01	4	FALSE
HLA-DPA1*02:09-DPB1*33:01	12	FALSE	DPA1*02:09	9	FALSE	DPB1*33:01	11	TRUE
HLA-DPA1*02:09-DPB1*34:01	22	FALSE	DPA1*02:09	9	FALSE	DPB1*34:01	4	FALSE
HLA-DPA1*02:09-DPB1*352:01	27	FALSE	DPA1*02:09	9	FALSE	DPB1*352:01	10	FALSE
HLA-DPA1*02:09-DPB1*35:01	38	FALSE	DPA1*02:09	9	FALSE	DPB1*35:01	2	FALSE
HLA-DPA1*02:09-DPB1*36:01	87	FALSE	DPA1*02:09	9	FALSE	DPB1*36:01	0	FALSE
HLA-DPA1*02:09-DPB1*38:01	71	FALSE	DPA1*02:09	9	FALSE	DPB1*38:01	4	FALSE
HLA-DPA1*02:09-DPB1*398:01	12	FALSE	DPA1*02:09	9	FALSE	DPB1*398:01	11	FALSE
HLA-DPA1*02:09-DPB1*39:01	92	FALSE	DPA1*02:09	9	FALSE	DPB1*39:01	10	FALSE
HLA-DPA1*02:09-DPB1*40:01	92	FALSE	DPA1*02:09	9	FALSE	DPB1*40:01	10	FALSE
HLA-DPA1*02:09-DPB1*414:01	27	FALSE	DPA1*02:09	9	FALSE	DPB1*414:01	10	FALSE
HLA-DPA1*02:09-DPB1*415:01	12	FALSE	DPA1*02:09	9	FALSE	DPB1*415:01	11	FALSE
HLA-DPA1*02:09-DPB1*416:01	27	FALSE	DPA1*02:09	9	FALSE	DPB1*416:01	10	FALSE
HLA-DPA1*02:09-DPB1*41:01	22	FALSE	DPA1*02:09	9	FALSE	DPB1*41:01	4	FALSE
HLA-DPA1*02:09-DPB1*45:01	31	FALSE	DPA1*02:09	9	FALSE	DPB1*45:01	2	FALSE
HLA-DPA1*02:09-DPB1*460:01	29	FALSE	DPA1*02:09	9	FALSE	DPB1*460:01	0	FALSE
HLA-DPA1*02:09-DPB1*463:01	77	FALSE	DPA1*02:09	9	FALSE	DPB1*463:01	10	FALSE
HLA-DPA1*02:09-DPB1*464:01	12	FALSE	DPA1*02:09	9	FALSE	DPB1*464:01	11	FALSE
HLA-DPA1*02:09-DPB1*46:01	27	FALSE	DPA1*02:09	9	FALSE	DPB1*46:01	10	FALSE
HLA-DPA1*02:09-DPB1*47:01	27	FALSE	DPA1*02:09	9	FALSE	DPB1*47:01	10	FALSE
HLA-DPA1*02:09-DPB1*48:01	2	FALSE	DPA1*02:09	9	FALSE	DPB1*48:01	10	FALSE
HLA-DPA1*02:09-DPB1*498:01	31	FALSE	DPA1*02:09	9	FALSE	DPB1*498:01	2	FALSE
HLA-DPA1*02:09-DPB1*49:01	75	FALSE	DPA1*02:09	9	FALSE	DPB1*49:01	10	FALSE
HLA-DPA1*02:09-DPB1*50:01	31	FALSE	DPA1*02:09	9	FALSE	DPB1*50:01	2	FALSE
HLA-DPA1*02:09-DPB1*51:01	12	FALSE	DPA1*02:09	9	FALSE	DPB1*51:01	11	TRUE
HLA-DPA1*02:09-DPB1*535:01	2	FALSE	DPA1*02:09	9	FALSE	DPB1*535:01	10	FALSE
HLA-DPA1*02:09-DPB1*53:01	75	FALSE	DPA1*02:09	9	FALSE	DPB1*53:01	10	FALSE
HLA-DPA1*02:09-DPB1*55:01	44	FALSE	DPA1*02:09	9	FALSE	DPB1*55:01	0	FALSE
HLA-DPA1*02:09-DPB1*572:01	31	FALSE	DPA1*02:09	9	FALSE	DPB1*572:01	2	FALSE
HLA-DPA1*02:09-DPB1*57:01	42	FALSE	DPA1*02:09	9	FALSE	DPB1*57:01	0	FALSE
HLA-DPA1*02:09-DPB1*584:01	92	FALSE	DPA1*02:09	9	FALSE	DPB1*584:01	10	FALSE
HLA-DPA1*02:09-DPB1*585:01	42	FALSE	DPA1*02:09	9	FALSE	DPB1*585:01	0	FALSE
HLA-DPA1*02:09-DPB1*59:01	22	FALSE	DPA1*02:09	9	FALSE	DPB1*59:01	4	FALSE
HLA-DPA1*02:09-DPB1*63:01	71	FALSE	DPA1*02:09	9	FALSE	DPB1*63:01	4	FALSE
HLA-DPA1*02:09-DPB1*648:01	42	FALSE	DPA1*02:09	9	FALSE	DPB1*648:01	0	FALSE
HLA-DPA1*02:09-DPB1*649:01	29	FALSE	DPA1*02:09	9	FALSE	DPB1*649:01	0	FALSE
HLA-DPA1*02:09-DPB1*650:01	62	FALSE	DPA1*02:09	9	FALSE	DPB1*650:01	0	FALSE
HLA-DPA1*02:09-DPB1*651:01	31	FALSE	DPA1*02:09	9	FALSE	DPB1*651:01	2	FALSE
HLA-DPA1*02:09-DPB1*652:01	52	FALSE	DPA1*02:09	9	FALSE	DPB1*652:01	4	FALSE
HLA-DPA1*02:09-DPB1*653:01	52	FALSE	DPA1*02:09	9	FALSE	DPB1*653:01	4	FALSE
HLA-DPA1*02:09-DPB1*665:01	77	FALSE	DPA1*02:09	9	FALSE	DPB1*665:01	10	TRUE
HLA-DPA1*02:09-DPB1*666:01	12	FALSE	DPA1*02:09	9	FALSE	DPB1*666:01	11	FALSE
HLA-DPA1*02:09-DPB1*667:01	1	FALSE	DPA1*02:09	9	FALSE	DPB1*667:01	4	FALSE
HLA-DPA1*02:09-DPB1*668:01	71	FALSE	DPA1*02:09	9	FALSE	DPB1*668:01	4	FALSE
HLA-DPA1*02:09-DPB1*669:01	31	FALSE	DPA1*02:09	9	FALSE	DPB1*669:01	2	FALSE
HLA-DPA1*02:09-DPB1*670:01	12	FALSE	DPA1*02:09	9	FALSE	DPB1*670:01	11	FALSE
HLA-DPA1*02:09-DPB1*671:01	31	FALSE	DPA1*02:09	9	FALSE	DPB1*671:01	2	FALSE
HLA-DPA1*02:09-DPB1*672:01	29	FALSE	DPA1*02:09	9	FALSE	DPB1*672:01	0	FALSE
HLA-DPA1*02:09-DPB1*673:01	62	FALSE	DPA1*02:09	9	FALSE	DPB1*673:01	0	FALSE
HLA-DPA1*02:09-DPB1*674:01	77	FALSE	DPA1*02:09	9	FALSE	DPB1*674:01	10	FALSE
HLA-DPA1*02:09-DPB1*675:01	31	FALSE	DPA1*02:09	9	FALSE	DPB1*675:01	2	FALSE
HLA-DPA1*02:09-DPB1*676:01	31	FALSE	DPA1*02:09	9	FALSE	DPB1*676:01	2	FALSE
HLA-DPA1*02:09-DPB1*677:01	12	FALSE	DPA1*02:09	9	FALSE	DPB1*677:01	11	FALSE
HLA-DPA1*02:09-DPB1*678:01	27	FALSE	DPA1*02:09	9	FALSE	DPB1*678:01	10	FALSE
HLA-DPA1*02:09-DPB1*699:01	12	FALSE	DPA1*02:09	9	FALSE	DPB1*699:01	11	FALSE
HLA-DPA1*02:09-DPB1*69:01	38	FALSE	DPA1*02:09	9	FALSE	DPB1*69:01	2	FALSE
HLA-DPA1*02:09-DPB1*701:01	77	FALSE	DPA1*02:09	9	FALSE	DPB1*701:01	10	FALSE
HLA-DPA1*02:09-DPB1*705:01	31	FALSE	DPA1*02:09	9	FALSE	DPB1*705:01	2	FALSE
HLA-DPA1*02:09-DPB1*706:01	31	FALSE	DPA1*02:09	9	FALSE	DPB1*706:01	2	FALSE
HLA-DPA1*02:09-DPB1*71:01	27	FALSE	DPA1*02:09	9	FALSE	DPB1*71:01	10	FALSE
HLA-DPA1*02:09-DPB1*726:01	77	FALSE	DPA1*02:09	9	FALSE	DPB1*726:01	10	FALSE
HLA-DPA1*02:09-DPB1*728:01	31	FALSE	DPA1*02:09	9	FALSE	DPB1*728:01	2	FALSE
HLA-DPA1*02:09-DPB1*72:01	22	FALSE	DPA1*02:09	9	FALSE	DPB1*72:01	4	FALSE
HLA-DPA1*02:09-DPB1*733:01	1	FALSE	DPA1*02:09	9	FALSE	DPB1*733:01	4	FALSE
HLA-DPA1*02:09-DPB1*734:01	77	FALSE	DPA1*02:09	9	FALSE	DPB1*734:01	10	FALSE
HLA-DPA1*02:09-DPB1*735:01	77	FALSE	DPA1*02:09	9	FALSE	DPB1*735:01	10	FALSE
HLA-DPA1*02:09-DPB1*736:01	12	FALSE	DPA1*02:09	9	FALSE	DPB1*736:01	11	FALSE
HLA-DPA1*02:09-DPB1*737:01	37	FALSE	DPA1*02:09	9	FALSE	DPB1*737:01	2	FALSE
HLA-DPA1*02:09-DPB1*762:01	75	FALSE	DPA1*02:09	9	FALSE	DPB1*762:01	10	FALSE
HLA-DPA1*02:09-DPB1*764:01	71	FALSE	DPA1*02:09	9	FALSE	DPB1*764:01	4	FALSE
HLA-DPA1*02:09-DPB1*76:01	31	FALSE	DPA1*02:09	9	FALSE	DPB1*76:01	2	FALSE
HLA-DPA1*02:09-DPB1*77:01	77	FALSE	DPA1*02:09	9	FALSE	DPB1*77:01	10	TRUE
HLA-DPA1*02:09-DPB1*78:01	31	FALSE	DPA1*02:09	9	FALSE	DPB1*78:01	2	FALSE
HLA-DPA1*02:09-DPB1*804:01	12	FALSE	DPA1*02:09	9	FALSE	DPB1*804:01	11	FALSE
HLA-DPA1*02:09-DPB1*806:01	12	FALSE	DPA1*02:09	9	FALSE	DPB1*806:01	11	FALSE
HLA-DPA1*02:09-DPB1*809:01	77	FALSE	DPA1*02:09	9	FALSE	DPB1*809:01	10	FALSE
HLA-DPA1*02:09-DPB1*80:01	75	FALSE	DPA1*02:09	9	FALSE	DPB1*80:01	10	TRUE
HLA-DPA1*02:09-DPB1*819:01	27	FALSE	DPA1*02:09	9	FALSE	DPB1*819:01	10	FALSE
HLA-DPA1*02:09-DPB1*81:01	12	FALSE	DPA1*02:09	9	FALSE	DPB1*81:01	11	FALSE
HLA-DPA1*02:09-DPB1*823:01	77	FALSE	DPA1*02:09	9	FALSE	DPB1*823:01	10	FALSE
HLA-DPA1*02:09-DPB1*832:01	31	FALSE	DPA1*02:09	9	FALSE	DPB1*832:01	0	FALSE
HLA-DPA1*02:09-DPB1*834:01	31	FALSE	DPA1*02:09	9	FALSE	DPB1*834:01	2	FALSE
HLA-DPA1*02:09-DPB1*835:01	22	FALSE	DPA1*02:09	9	FALSE	DPB1*835:01	4	FALSE
HLA-DPA1*02:09-DPB1*85:01	65	FALSE	DPA1*02:09	9	FALSE	DPB1*85:01	0	FALSE
HLA-DPA1*02:09-DPB1*879:01	1	FALSE	DPA1*02:09	9	FALSE	DPB1*879:01	4	FALSE
HLA-DPA1*02:09-DPB1*880:01	12	FALSE	DPA1*02:09	9	FALSE	DPB1*880:01	11	FALSE
HLA-DPA1*02:09-DPB1*881:01	77	FALSE	DPA1*02:09	9	FALSE	DPB1*881:01	10	FALSE
HLA-DPA1*02:09-DPB1*882:01	12	FALSE	DPA1*02:09	9	FALSE	DPB1*882:01	11	FALSE
HLA-DPA1*02:09-DPB1*88:01	38	FALSE	DPA1*02:09	9	FALSE	DPB1*88:01	2	FALSE
HLA-DPA1*02:09-DPB1*909:01	38	FALSE	DPA1*02:09	9	FALSE	DPB1*909:01	2	FALSE
HLA-DPA1*02:09-DPB1*90:01	1	FALSE	DPA1*02:09	9	FALSE	DPB1*90:01	4	FALSE
HLA-DPA1*02:09-DPB1*91:01	31	FALSE	DPA1*02:09	9	FALSE	DPB1*91:01	2	FALSE
HLA-DPA1*02:09-DPB1*93:01	29	FALSE	DPA1*02:09	9	FALSE	DPB1*93:01	0	TRUE
HLA-DPA1*02:09-DPB1*946:01	31	FALSE	DPA1*02:09	9	FALSE	DPB1*946:01	2	FALSE
HLA-DPA1*02:09-DPB1*947:01	65	FALSE	DPA1*02:09	9	FALSE	DPB1*947:01	0	FALSE
HLA-DPA1*02:09-DPB1*948:01	31	FALSE	DPA1*02:09	9	FALSE	DPB1*948:01	2	FALSE
HLA-DPA1*02:09-DPB1*949:01	31	FALSE	DPA1*02:09	9	FALSE	DPB1*949:01	2	FALSE
HLA-DPA1*02:09-DPB1*951:01	71	FALSE	DPA1*02:09	9	FALSE	DPB1*951:01	4	FALSE
HLA-DPA1*02:09-DPB1*952:01	31	FALSE	DPA1*02:09	9	FALSE	DPB1*952:01	2	FALSE
HLA-DPA1*02:09-DPB1*953:01	1	FALSE	DPA1*02:09	9	FALSE	DPB1*953:01	4	FALSE
HLA-DPA1*02:09-DPB1*954:01	77	FALSE	DPA1*02:09	9	FALSE	DPB1*954:01	10	FALSE
HLA-DPA1*02:09-DPB1*955:01	27	FALSE	DPA1*02:09	9	FALSE	DPB1*955:01	10	FALSE
HLA-DPA1*02:09-DPB1*956:01	29	FALSE	DPA1*02:09	9	FALSE	DPB1*956:01	0	FALSE
HLA-DPA1*02:09-DPB1*957:01	12	FALSE	DPA1*02:09	9	FALSE	DPB1*957:01	11	FALSE
HLA-DPA1*02:09-DPB1*965:01	2	FALSE	DPA1*02:09	9	FALSE	DPB1*965:01	10	FALSE
HLA-DPA1*02:09-DPB1*966:01	12	FALSE	DPA1*02:09	9	FALSE	DPB1*966:01	11	FALSE
HLA-DPA1*02:09-DPB1*967:01	27	FALSE	DPA1*02:09	9	FALSE	DPB1*967:01	10	FALSE
HLA-DPA1*02:09-DPB1*968:01	52	FALSE	DPA1*02:09	9	FALSE	DPB1*968:01	4	FALSE
HLA-DPA1*02:10-DPB1*01:01	1	FALSE	DPA1*02:10	9	FALSE	DPB1*01:01	4	TRUE
HLA-DPA1*02:10-DPB1*02:01	27	FALSE	DPA1*02:10	9	FALSE	DPB1*02:01	10	TRUE
HLA-DPA1*02:10-DPB1*02:02	2	FALSE	DPA1*02:10	9	FALSE	DPB1*02:02	10	TRUE
HLA-DPA1*02:10-DPB1*03:01	31	FALSE	DPA1*02:10	9	FALSE	DPB1*03:01	2	TRUE
HLA-DPA1*02:10-DPB1*04:01	12	FALSE	DPA1*02:10	9	FALSE	DPB1*04:01	11	TRUE
HLA-DPA1*02:10-DPB1*04:02	77	FALSE	DPA1*02:10	9	FALSE	DPB1*04:02	10	TRUE
HLA-DPA1*02:10-DPB1*05:01	71	FALSE	DPA1*02:10	9	FALSE	DPB1*05:01	4	TRUE
HLA-DPA1*02:10-DPB1*06:01	37	FALSE	DPA1*02:10	9	FALSE	DPB1*06:01	2	FALSE
HLA-DPA1*02:10-DPB1*09:01	38	FALSE	DPA1*02:10	9	FALSE	DPB1*09:01	2	TRUE
HLA-DPA1*02:10-DPB1*104:01	31	FALSE	DPA1*02:10	9	FALSE	DPB1*104:01	2	FALSE
HLA-DPA1*02:10-DPB1*105:01	77	FALSE	DPA1*02:10	9	FALSE	DPB1*105:01	10	TRUE
HLA-DPA1*02:10-DPB1*106:01	2	FALSE	DPA1*02:10	9	FALSE	DPB1*106:01	10	FALSE
HLA-DPA1*02:10-DPB1*107:01	65	FALSE	DPA1*02:10	9	FALSE	DPB1*107:01	0	FALSE
HLA-DPA1*02:10-DPB1*109:01	1	FALSE	DPA1*02:10	9	FALSE	DPB1*109:01	0	FALSE
HLA-DPA1*02:10-DPB1*10:01	62	FALSE	DPA1*02:10	9	FALSE	DPB1*10:01	0	TRUE
HLA-DPA1*02:10-DPB1*115:01	27	FALSE	DPA1*02:10	9	FALSE	DPB1*115:01	10	FALSE
HLA-DPA1*02:10-DPB1*11:01	29	FALSE	DPA1*02:10	9	FALSE	DPB1*11:01	0	TRUE
HLA-DPA1*02:10-DPB1*124:01	31	FALSE	DPA1*02:10	9	FALSE	DPB1*124:01	2	FALSE
HLA-DPA1*02:10-DPB1*126:01	12	FALSE	DPA1*02:10	9	FALSE	DPB1*126:01	11	TRUE
HLA-DPA1*02:10-DPB1*127:01	1	FALSE	DPA1*02:10	9	FALSE	DPB1*127:01	4	FALSE
HLA-DPA1*02:10-DPB1*128:01	12	FALSE	DPA1*02:10	9	FALSE	DPB1*128:01	11	FALSE
HLA-DPA1*02:10-DPB1*130:01	31	FALSE	DPA1*02:10	9	FALSE	DPB1*130:01	2	FALSE
HLA-DPA1*02:10-DPB1*131:01	38	FALSE	DPA1*02:10	9	FALSE	DPB1*131:01	2	FALSE
HLA-DPA1*02:10-DPB1*133:01	65	FALSE	DPA1*02:10	9	FALSE	DPB1*133:01	0	FALSE
HLA-DPA1*02:10-DPB1*135:01	71	FALSE	DPA1*02:10	9	FALSE	DPB1*135:01	4	TRUE
HLA-DPA1*02:10-DPB1*136:01	38	FALSE	DPA1*02:10	9	FALSE	DPB1*136:01	2	FALSE
HLA-DPA1*02:10-DPB1*138:01	2	FALSE	DPA1*02:10	9	FALSE	DPB1*138:01	10	FALSE
HLA-DPA1*02:10-DPB1*13:01	65	FALSE	DPA1*02:10	9	FALSE	DPB1*13:01	0	TRUE
HLA-DPA1*02:10-DPB1*141:01	27	FALSE	DPA1*02:10	9	FALSE	DPB1*141:01	10	FALSE
HLA-DPA1*02:10-DPB1*14:01	31	FALSE	DPA1*02:10	9	FALSE	DPB1*14:01	2	TRUE
HLA-DPA1*02:10-DPB1*15:01	42	FALSE	DPA1*02:10	9	FALSE	DPB1*15:01	0	TRUE
HLA-DPA1*02:10-DPB1*162:01	1	FALSE	DPA1*02:10	9	FALSE	DPB1*162:01	4	FALSE
HLA-DPA1*02:10-DPB1*16:01	52	FALSE	DPA1*02:10	9	FALSE	DPB1*16:01	4	FALSE
HLA-DPA1*02:10-DPB1*178:01	12	FALSE	DPA1*02:10	9	FALSE	DPB1*178:01	11	FALSE
HLA-DPA1*02:10-DPB1*17:01	29	FALSE	DPA1*02:10	9	FALSE	DPB1*17:01	0	TRUE
HLA-DPA1*02:10-DPB1*184:01	71	FALSE	DPA1*02:10	9	FALSE	DPB1*184:01	4	FALSE
HLA-DPA1*02:10-DPB1*187:01	27	FALSE	DPA1*02:10	9	FALSE	DPB1*187:01	10	FALSE
HLA-DPA1*02:10-DPB1*18:01	1	FALSE	DPA1*02:10	9	FALSE	DPB1*18:01	4	TRUE
HLA-DPA1*02:10-DPB1*190:01	2	FALSE	DPA1*02:10	9	FALSE	DPB1*190:01	10	FALSE
HLA-DPA1*02:10-DPB1*191:01	2	FALSE	DPA1*02:10	9	FALSE	DPB1*191:01	10	FALSE
HLA-DPA1*02:10-DPB1*19:01	2	FALSE	DPA1*02:10	9	FALSE	DPB1*19:01	10	FALSE
HLA-DPA1*02:10-DPB1*208:01	37	FALSE	DPA1*02:10	9	FALSE	DPB1*208:01	2	FALSE
HLA-DPA1*02:10-DPB1*20:01	31	FALSE	DPA1*02:10	9	FALSE	DPB1*20:01	2	TRUE
HLA-DPA1*02:10-DPB1*21:01	29	FALSE	DPA1*02:10	9	FALSE	DPB1*21:01	0	TRUE
HLA-DPA1*02:10-DPB1*22:01	52	FALSE	DPA1*02:10	9	FALSE	DPB1*22:01	4	FALSE
HLA-DPA1*02:10-DPB1*236:01	27	FALSE	DPA1*02:10	9	FALSE	DPB1*236:01	10	FALSE
HLA-DPA1*02:10-DPB1*23:01	2	FALSE	DPA1*02:10	9	FALSE	DPB1*23:01	10	TRUE
HLA-DPA1*02:10-DPB1*244:01	87	FALSE	DPA1*02:10	9	FALSE	DPB1*244:01	0	FALSE
HLA-DPA1*02:10-DPB1*24:01	12	FALSE	DPA1*02:10	9	FALSE	DPB1*24:01	11	FALSE
HLA-DPA1*02:10-DPB1*25:01	31	FALSE	DPA1*02:10	9	FALSE	DPB1*25:01	2	FALSE
HLA-DPA1*02:10-DPB1*260:01	75	FALSE	DPA1*02:10	9	FALSE	DPB1*260:01	10	FALSE
HLA-DPA1*02:10-DPB1*26:01	87	FALSE	DPA1*02:10	9	FALSE	DPB1*26:01	0	TRUE
HLA-DPA1*02:10-DPB1*27:01	87	FALSE	DPA1*02:10	9	FALSE	DPB1*27:01	0	FALSE
HLA-DPA1*02:10-DPB1*28:01	22	FALSE	DPA1*02:10	9	FALSE	DPB1*28:01	4	TRUE
HLA-DPA1*02:10-DPB1*296:01	22	FALSE	DPA1*02:10	9	FALSE	DPB1*296:01	0	FALSE
HLA-DPA1*02:10-DPB1*29:01	38	FALSE	DPA1*02:10	9	FALSE	DPB1*29:01	2	FALSE
HLA-DPA1*02:10-DPB1*30:01	44	FALSE	DPA1*02:10	9	FALSE	DPB1*30:01	0	FALSE
HLA-DPA1*02:10-DPB1*31:01	22	FALSE	DPA1*02:10	9	FALSE	DPB1*31:01	4	FALSE
HLA-DPA1*02:10-DPB1*33:01	12	FALSE	DPA1*02:10	9	FALSE	DPB1*33:01	11	TRUE
HLA-DPA1*02:10-DPB1*34:01	22	FALSE	DPA1*02:10	9	FALSE	DPB1*34:01	4	FALSE
HLA-DPA1*02:10-DPB1*352:01	27	FALSE	DPA1*02:10	9	FALSE	DPB1*352:01	10	FALSE
HLA-DPA1*02:10-DPB1*35:01	38	FALSE	DPA1*02:10	9	FALSE	DPB1*35:01	2	FALSE
HLA-DPA1*02:10-DPB1*36:01	87	FALSE	DPA1*02:10	9	FALSE	DPB1*36:01	0	FALSE
HLA-DPA1*02:10-DPB1*38:01	71	FALSE	DPA1*02:10	9	FALSE	DPB1*38:01	4	FALSE
HLA-DPA1*02:10-DPB1*398:01	12	FALSE	DPA1*02:10	9	FALSE	DPB1*398:01	11	FALSE
HLA-DPA1*02:10-DPB1*39:01	92	FALSE	DPA1*02:10	9	FALSE	DPB1*39:01	10	FALSE
HLA-DPA1*02:10-DPB1*40:01	92	FALSE	DPA1*02:10	9	FALSE	DPB1*40:01	10	FALSE
HLA-DPA1*02:10-DPB1*414:01	27	FALSE	DPA1*02:10	9	FALSE	DPB1*414:01	10	FALSE
HLA-DPA1*02:10-DPB1*415:01	12	FALSE	DPA1*02:10	9	FALSE	DPB1*415:01	11	FALSE
HLA-DPA1*02:10-DPB1*416:01	27	FALSE	DPA1*02:10	9	FALSE	DPB1*416:01	10	FALSE
HLA-DPA1*02:10-DPB1*41:01	22	FALSE	DPA1*02:10	9	FALSE	DPB1*41:01	4	FALSE
HLA-DPA1*02:10-DPB1*45:01	31	FALSE	DPA1*02:10	9	FALSE	DPB1*45:01	2	FALSE
HLA-DPA1*02:10-DPB1*460:01	29	FALSE	DPA1*02:10	9	FALSE	DPB1*460:01	0	FALSE
HLA-DPA1*02:10-DPB1*463:01	77	FALSE	DPA1*02:10	9	FALSE	DPB1*463:01	10	FALSE
HLA-DPA1*02:10-DPB1*464:01	12	FALSE	DPA1*02:10	9	FALSE	DPB1*464:01	11	FALSE
HLA-DPA1*02:10-DPB1*46:01	27	FALSE	DPA1*02:10	9	FALSE	DPB1*46:01	10	FALSE
HLA-DPA1*02:10-DPB1*47:01	27	FALSE	DPA1*02:10	9	FALSE	DPB1*47:01	10	FALSE
HLA-DPA1*02:10-DPB1*48:01	2	FALSE	DPA1*02:10	9	FALSE	DPB1*48:01	10	FALSE
HLA-DPA1*02:10-DPB1*498:01	31	FALSE	DPA1*02:10	9	FALSE	DPB1*498:01	2	FALSE
HLA-DPA1*02:10-DPB1*49:01	75	FALSE	DPA1*02:10	9	FALSE	DPB1*49:01	10	FALSE
HLA-DPA1*02:10-DPB1*50:01	31	FALSE	DPA1*02:10	9	FALSE	DPB1*50:01	2	FALSE
HLA-DPA1*02:10-DPB1*51:01	12	FALSE	DPA1*02:10	9	FALSE	DPB1*51:01	11	TRUE
HLA-DPA1*02:10-DPB1*535:01	2	FALSE	DPA1*02:10	9	FALSE	DPB1*535:01	10	FALSE
HLA-DPA1*02:10-DPB1*53:01	75	FALSE	DPA1*02:10	9	FALSE	DPB1*53:01	10	FALSE
HLA-DPA1*02:10-DPB1*55:01	44	FALSE	DPA1*02:10	9	FALSE	DPB1*55:01	0	FALSE
HLA-DPA1*02:10-DPB1*572:01	31	FALSE	DPA1*02:10	9	FALSE	DPB1*572:01	2	FALSE
HLA-DPA1*02:10-DPB1*57:01	42	FALSE	DPA1*02:10	9	FALSE	DPB1*57:01	0	FALSE
HLA-DPA1*02:10-DPB1*584:01	92	FALSE	DPA1*02:10	9	FALSE	DPB1*584:01	10	FALSE
HLA-DPA1*02:10-DPB1*585:01	42	FALSE	DPA1*02:10	9	FALSE	DPB1*585:01	0	FALSE
HLA-DPA1*02:10-DPB1*59:01	22	FALSE	DPA1*02:10	9	FALSE	DPB1*59:01	4	FALSE
HLA-DPA1*02:10-DPB1*63:01	71	FALSE	DPA1*02:10	9	FALSE	DPB1*63:01	4	FALSE
HLA-DPA1*02:10-DPB1*648:01	42	FALSE	DPA1*02:10	9	FALSE	DPB1*648:01	0	FALSE
HLA-DPA1*02:10-DPB1*649:01	29	FALSE	DPA1*02:10	9	FALSE	DPB1*649:01	0	FALSE
HLA-DPA1*02:10-DPB1*650:01	62	FALSE	DPA1*02:10	9	FALSE	DPB1*650:01	0	FALSE
HLA-DPA1*02:10-DPB1*651:01	31	FALSE	DPA1*02:10	9	FALSE	DPB1*651:01	2	FALSE
HLA-DPA1*02:10-DPB1*652:01	52	FALSE	DPA1*02:10	9	FALSE	DPB1*652:01	4	FALSE
HLA-DPA1*02:10-DPB1*653:01	52	FALSE	DPA1*02:10	9	FALSE	DPB1*653:01	4	FALSE
HLA-DPA1*02:10-DPB1*665:01	77	FALSE	DPA1*02:10	9	FALSE	DPB1*665:01	10	TRUE
HLA-DPA1*02:10-DPB1*666:01	12	FALSE	DPA1*02:10	9	FALSE	DPB1*666:01	11	FALSE
HLA-DPA1*02:10-DPB1*667:01	1	FALSE	DPA1*02:10	9	FALSE	DPB1*667:01	4	FALSE
HLA-DPA1*02:10-DPB1*668:01	71	FALSE	DPA1*02:10	9	FALSE	DPB1*668:01	4	FALSE
HLA-DPA1*02:10-DPB1*669:01	31	FALSE	DPA1*02:10	9	FALSE	DPB1*669:01	2	FALSE
HLA-DPA1*02:10-DPB1*670:01	12	FALSE	DPA1*02:10	9	FALSE	DPB1*670:01	11	FALSE
HLA-DPA1*02:10-DPB1*671:01	31	FALSE	DPA1*02:10	9	FALSE	DPB1*671:01	2	FALSE
HLA-DPA1*02:10-DPB1*672:01	29	FALSE	DPA1*02:10	9	FALSE	DPB1*672:01	0	FALSE
HLA-DPA1*02:10-DPB1*673:01	62	FALSE	DPA1*02:10	9	FALSE	DPB1*673:01	0	FALSE
HLA-DPA1*02:10-DPB1*674:01	77	FALSE	DPA1*02:10	9	FALSE	DPB1*674:01	10	FALSE
HLA-DPA1*02:10-DPB1*675:01	31	FALSE	DPA1*02:10	9	FALSE	DPB1*675:01	2	FALSE
HLA-DPA1*02:10-DPB1*676:01	31	FALSE	DPA1*02:10	9	FALSE	DPB1*676:01	2	FALSE
HLA-DPA1*02:10-DPB1*677:01	12	FALSE	DPA1*02:10	9	FALSE	DPB1*677:01	11	FALSE
HLA-DPA1*02:10-DPB1*678:01	27	FALSE	DPA1*02:10	9	FALSE	DPB1*678:01	10	FALSE
HLA-DPA1*02:10-DPB1*699:01	12	FALSE	DPA1*02:10	9	FALSE	DPB1*699:01	11	FALSE
HLA-DPA1*02:10-DPB1*69:01	38	FALSE	DPA1*02:10	9	FALSE	DPB1*69:01	2	FALSE
HLA-DPA1*02:10-DPB1*701:01	77	FALSE	DPA1*02:10	9	FALSE	DPB1*701:01	10	FALSE
HLA-DPA1*02:10-DPB1*705:01	31	FALSE	DPA1*02:10	9	FALSE	DPB1*705:01	2	FALSE
HLA-DPA1*02:10-DPB1*706:01	31	FALSE	DPA1*02:10	9	FALSE	DPB1*706:01	2	FALSE
HLA-DPA1*02:10-DPB1*71:01	27	FALSE	DPA1*02:10	9	FALSE	DPB1*71:01	10	FALSE
HLA-DPA1*02:10-DPB1*726:01	77	FALSE	DPA1*02:10	9	FALSE	DPB1*726:01	10	FALSE
HLA-DPA1*02:10-DPB1*728:01	31	FALSE	DPA1*02:10	9	FALSE	DPB1*728:01	2	FALSE
HLA-DPA1*02:10-DPB1*72:01	22	FALSE	DPA1*02:10	9	FALSE	DPB1*72:01	4	FALSE
HLA-DPA1*02:10-DPB1*733:01	1	FALSE	DPA1*02:10	9	FALSE	DPB1*733:01	4	FALSE
HLA-DPA1*02:10-DPB1*734:01	77	FALSE	DPA1*02:10	9	FALSE	DPB1*734:01	10	FALSE
HLA-DPA1*02:10-DPB1*735:01	77	FALSE	DPA1*02:10	9	FALSE	DPB1*735:01	10	FALSE
HLA-DPA1*02:10-DPB1*736:01	12	FALSE	DPA1*02:10	9	FALSE	DPB1*736:01	11	FALSE
HLA-DPA1*02:10-DPB1*737:01	37	FALSE	DPA1*02:10	9	FALSE	DPB1*737:01	2	FALSE
HLA-DPA1*02:10-DPB1*762:01	75	FALSE	DPA1*02:10	9	FALSE	DPB1*762:01	10	FALSE
HLA-DPA1*02:10-DPB1*764:01	71	FALSE	DPA1*02:10	9	FALSE	DPB1*764:01	4	FALSE
HLA-DPA1*02:10-DPB1*76:01	31	FALSE	DPA1*02:10	9	FALSE	DPB1*76:01	2	FALSE
HLA-DPA1*02:10-DPB1*77:01	77	FALSE	DPA1*02:10	9	FALSE	DPB1*77:01	10	TRUE
HLA-DPA1*02:10-DPB1*78:01	31	FALSE	DPA1*02:10	9	FALSE	DPB1*78:01	2	FALSE
HLA-DPA1*02:10-DPB1*804:01	12	FALSE	DPA1*02:10	9	FALSE	DPB1*804:01	11	FALSE
HLA-DPA1*02:10-DPB1*806:01	12	FALSE	DPA1*02:10	9	FALSE	DPB1*806:01	11	FALSE
HLA-DPA1*02:10-DPB1*809:01	77	FALSE	DPA1*02:10	9	FALSE	DPB1*809:01	10	FALSE
HLA-DPA1*02:10-DPB1*80:01	75	FALSE	DPA1*02:10	9	FALSE	DPB1*80:01	10	TRUE
HLA-DPA1*02:10-DPB1*819:01	27	FALSE	DPA1*02:10	9	FALSE	DPB1*819:01	10	FALSE
HLA-DPA1*02:10-DPB1*81:01	12	FALSE	DPA1*02:10	9	FALSE	DPB1*81:01	11	FALSE
HLA-DPA1*02:10-DPB1*823:01	77	FALSE	DPA1*02:10	9	FALSE	DPB1*823:01	10	FALSE
HLA-DPA1*02:10-DPB1*832:01	31	FALSE	DPA1*02:10	9	FALSE	DPB1*832:01	0	FALSE
HLA-DPA1*02:10-DPB1*834:01	31	FALSE	DPA1*02:10	9	FALSE	DPB1*834:01	2	FALSE
HLA-DPA1*02:10-DPB1*835:01	22	FALSE	DPA1*02:10	9	FALSE	DPB1*835:01	4	FALSE
HLA-DPA1*02:10-DPB1*85:01	65	FALSE	DPA1*02:10	9	FALSE	DPB1*85:01	0	FALSE
HLA-DPA1*02:10-DPB1*879:01	1	FALSE	DPA1*02:10	9	FALSE	DPB1*879:01	4	FALSE
HLA-DPA1*02:10-DPB1*880:01	12	FALSE	DPA1*02:10	9	FALSE	DPB1*880:01	11	FALSE
HLA-DPA1*02:10-DPB1*881:01	77	FALSE	DPA1*02:10	9	FALSE	DPB1*881:01	10	FALSE
HLA-DPA1*02:10-DPB1*882:01	12	FALSE	DPA1*02:10	9	FALSE	DPB1*882:01	11	FALSE
HLA-DPA1*02:10-DPB1*88:01	38	FALSE	DPA1*02:10	9	FALSE	DPB1*88:01	2	FALSE
HLA-DPA1*02:10-DPB1*909:01	38	FALSE	DPA1*02:10	9	FALSE	DPB1*909:01	2	FALSE
HLA-DPA1*02:10-DPB1*90:01	1	FALSE	DPA1*02:10	9	FALSE	DPB1*90:01	4	FALSE
HLA-DPA1*02:10-DPB1*91:01	31	FALSE	DPA1*02:10	9	FALSE	DPB1*91:01	2	FALSE
HLA-DPA1*02:10-DPB1*93:01	29	FALSE	DPA1*02:10	9	FALSE	DPB1*93:01	0	TRUE
HLA-DPA1*02:10-DPB1*946:01	31	FALSE	DPA1*02:10	9	FALSE	DPB1*946:01	2	FALSE
HLA-DPA1*02:10-DPB1*947:01	65	FALSE	DPA1*02:10	9	FALSE	DPB1*947:01	0	FALSE
HLA-DPA1*02:10-DPB1*948:01	31	FALSE	DPA1*02:10	9	FALSE	DPB1*948:01	2	FALSE
HLA-DPA1*02:10-DPB1*949:01	31	FALSE	DPA1*02:10	9	FALSE	DPB1*949:01	2	FALSE
HLA-DPA1*02:10-DPB1*951:01	71	FALSE	DPA1*02:10	9	FALSE	DPB1*951:01	4	FALSE
HLA-DPA1*02:10-DPB1*952:01	31	FALSE	DPA1*02:10	9	FALSE	DPB1*952:01	2	FALSE
HLA-DPA1*02:10-DPB1*953:01	1	FALSE	DPA1*02:10	9	FALSE	DPB1*953:01	4	FALSE
HLA-DPA1*02:10-DPB1*954:01	77	FALSE	DPA1*02:10	9	FALSE	DPB1*954:01	10	FALSE
HLA-DPA1*02:10-DPB1*955:01	27	FALSE	DPA1*02:10	9	FALSE	DPB1*955:01	10	FALSE
HLA-DPA1*02:10-DPB1*956:01	29	FALSE	DPA1*02:10	9	FALSE	DPB1*956:01	0	FALSE
HLA-DPA1*02:10-DPB1*957:01	12	FALSE	DPA1*02:10	9	FALSE	DPB1*957:01	11	FALSE
HLA-DPA1*02:10-DPB1*965:01	2	FALSE	DPA1*02:10	9	FALSE	DPB1*965:01	10	FALSE
HLA-DPA1*02:10-DPB1*966:01	12	FALSE	DPA1*02:10	9	FALSE	DPB1*966:01	11	FALSE
HLA-DPA1*02:10-DPB1*967:01	27	FALSE	DPA1*02:10	9	FALSE	DPB1*967:01	10	FALSE
HLA-DPA1*02:10-DPB1*968:01	52	FALSE	DPA1*02:10	9	FALSE	DPB1*968:01	4	FALSE
HLA-DPA1*02:12-DPB1*01:01	1	FALSE	DPA1*02:12	9	FALSE	DPB1*01:01	4	TRUE
HLA-DPA1*02:12-DPB1*02:01	78	TRUE	DPA1*02:12	9	FALSE	DPB1*02:01	10	TRUE
HLA-DPA1*02:12-DPB1*02:02	78	FALSE	DPA1*02:12	9	FALSE	DPB1*02:02	10	TRUE
HLA-DPA1*02:12-DPB1*03:01	31	FALSE	DPA1*02:12	9	FALSE	DPB1*03:01	2	TRUE
HLA-DPA1*02:12-DPB1*04:01	63	TRUE	DPA1*02:12	9	FALSE	DPB1*04:01	11	TRUE
HLA-DPA1*02:12-DPB1*04:02	78	TRUE	DPA1*02:12	9	FALSE	DPB1*04:02	10	TRUE
HLA-DPA1*02:12-DPB1*05:01	71	FALSE	DPA1*02:12	9	FALSE	DPB1*05:01	4	TRUE
HLA-DPA1*02:12-DPB1*06:01	37	FALSE	DPA1*02:12	9	FALSE	DPB1*06:01	2	FALSE
HLA-DPA1*02:12-DPB1*09:01	38	FALSE	DPA1*02:12	9	FALSE	DPB1*09:01	2	TRUE
HLA-DPA1*02:12-DPB1*104:01	31	FALSE	DPA1*02:12	9	FALSE	DPB1*104:01	2	FALSE
HLA-DPA1*02:12-DPB1*105:01	78	FALSE	DPA1*02:12	9	FALSE	DPB1*105:01	10	TRUE
HLA-DPA1*02:12-DPB1*106:01	78	FALSE	DPA1*02:12	9	FALSE	DPB1*106:01	10	FALSE
HLA-DPA1*02:12-DPB1*107:01	65	FALSE	DPA1*02:12	9	FALSE	DPB1*107:01	0	FALSE
HLA-DPA1*02:12-DPB1*109:01	1	FALSE	DPA1*02:12	9	FALSE	DPB1*109:01	0	FALSE
HLA-DPA1*02:12-DPB1*10:01	62	FALSE	DPA1*02:12	9	FALSE	DPB1*10:01	0	TRUE
HLA-DPA1*02:12-DPB1*115:01	78	FALSE	DPA1*02:12	9	FALSE	DPB1*115:01	10	FALSE
HLA-DPA1*02:12-DPB1*11:01	29	FALSE	DPA1*02:12	9	FALSE	DPB1*11:01	0	TRUE
HLA-DPA1*02:12-DPB1*124:01	31	FALSE	DPA1*02:12	9	FALSE	DPB1*124:01	2	FALSE
HLA-DPA1*02:12-DPB1*126:01	63	FALSE	DPA1*02:12	9	FALSE	DPB1*126:01	11	TRUE
HLA-DPA1*02:12-DPB1*127:01	1	FALSE	DPA1*02:12	9	FALSE	DPB1*127:01	4	FALSE
HLA-DPA1*02:12-DPB1*128:01	63	FALSE	DPA1*02:12	9	FALSE	DPB1*128:01	11	FALSE
HLA-DPA1*02:12-DPB1*130:01	31	FALSE	DPA1*02:12	9	FALSE	DPB1*130:01	2	FALSE
HLA-DPA1*02:12-DPB1*131:01	38	FALSE	DPA1*02:12	9	FALSE	DPB1*131:01	2	FALSE
HLA-DPA1*02:12-DPB1*133:01	65	FALSE	DPA1*02:12	9	FALSE	DPB1*133:01	0	FALSE
HLA-DPA1*02:12-DPB1*135:01	71	FALSE	DPA1*02:12	9	FALSE	DPB1*135:01	4	TRUE
HLA-DPA1*02:12-DPB1*136:01	38	FALSE	DPA1*02:12	9	FALSE	DPB1*136:01	2	FALSE
HLA-DPA1*02:12-DPB1*138:01	78	FALSE	DPA1*02:12	9	FALSE	DPB1*138:01	10	FALSE
HLA-DPA1*02:12-DPB1*13:01	65	FALSE	DPA1*02:12	9	FALSE	DPB1*13:01	0	TRUE
HLA-DPA1*02:12-DPB1*141:01	78	FALSE	DPA1*02:12	9	FALSE	DPB1*141:01	10	FALSE
HLA-DPA1*02:12-DPB1*14:01	31	FALSE	DPA1*02:12	9	FALSE	DPB1*14:01	2	TRUE
HLA-DPA1*02:12-DPB1*15:01	42	FALSE	DPA1*02:12	9	FALSE	DPB1*15:01	0	TRUE
HLA-DPA1*02:12-DPB1*162:01	1	FALSE	DPA1*02:12	9	FALSE	DPB1*162:01	4	FALSE
HLA-DPA1*02:12-DPB1*16:01	52	FALSE	DPA1*02:12	9	FALSE	DPB1*16:01	4	FALSE
HLA-DPA1*02:12-DPB1*178:01	63	FALSE	DPA1*02:12	9	FALSE	DPB1*178:01	11	FALSE
HLA-DPA1*02:12-DPB1*17:01	29	FALSE	DPA1*02:12	9	FALSE	DPB1*17:01	0	TRUE
HLA-DPA1*02:12-DPB1*184:01	71	FALSE	DPA1*02:12	9	FALSE	DPB1*184:01	4	FALSE
HLA-DPA1*02:12-DPB1*187:01	78	FALSE	DPA1*02:12	9	FALSE	DPB1*187:01	10	FALSE
HLA-DPA1*02:12-DPB1*18:01	1	FALSE	DPA1*02:12	9	FALSE	DPB1*18:01	4	TRUE
HLA-DPA1*02:12-DPB1*190:01	78	FALSE	DPA1*02:12	9	FALSE	DPB1*190:01	10	FALSE
HLA-DPA1*02:12-DPB1*191:01	78	FALSE	DPA1*02:12	9	FALSE	DPB1*191:01	10	FALSE
HLA-DPA1*02:12-DPB1*19:01	6	FALSE	DPA1*02:12	9	FALSE	DPB1*19:01	10	FALSE
HLA-DPA1*02:12-DPB1*208:01	37	FALSE	DPA1*02:12	9	FALSE	DPB1*208:01	2	FALSE
HLA-DPA1*02:12-DPB1*20:01	31	FALSE	DPA1*02:12	9	FALSE	DPB1*20:01	2	TRUE
HLA-DPA1*02:12-DPB1*21:01	44	FALSE	DPA1*02:12	9	FALSE	DPB1*21:01	0	TRUE
HLA-DPA1*02:12-DPB1*22:01	52	FALSE	DPA1*02:12	9	FALSE	DPB1*22:01	4	FALSE
HLA-DPA1*02:12-DPB1*236:01	78	FALSE	DPA1*02:12	9	FALSE	DPB1*236:01	10	FALSE
HLA-DPA1*02:12-DPB1*23:01	78	FALSE	DPA1*02:12	9	FALSE	DPB1*23:01	10	TRUE
HLA-DPA1*02:12-DPB1*244:01	87	FALSE	DPA1*02:12	9	FALSE	DPB1*244:01	0	FALSE
HLA-DPA1*02:12-DPB1*24:01	63	FALSE	DPA1*02:12	9	FALSE	DPB1*24:01	11	FALSE
HLA-DPA1*02:12-DPB1*25:01	31	FALSE	DPA1*02:12	9	FALSE	DPB1*25:01	2	FALSE
HLA-DPA1*02:12-DPB1*260:01	78	FALSE	DPA1*02:12	9	FALSE	DPB1*260:01	10	FALSE
HLA-DPA1*02:12-DPB1*26:01	87	FALSE	DPA1*02:12	9	FALSE	DPB1*26:01	0	TRUE
HLA-DPA1*02:12-DPB1*27:01	87	FALSE	DPA1*02:12	9	FALSE	DPB1*27:01	0	FALSE
HLA-DPA1*02:12-DPB1*28:01	22	FALSE	DPA1*02:12	9	FALSE	DPB1*28:01	4	TRUE
HLA-DPA1*02:12-DPB1*296:01	22	FALSE	DPA1*02:12	9	FALSE	DPB1*296:01	0	FALSE
HLA-DPA1*02:12-DPB1*29:01	38	FALSE	DPA1*02:12	9	FALSE	DPB1*29:01	2	FALSE
HLA-DPA1*02:12-DPB1*30:01	44	FALSE	DPA1*02:12	9	FALSE	DPB1*30:01	0	FALSE
HLA-DPA1*02:12-DPB1*31:01	22	FALSE	DPA1*02:12	9	FALSE	DPB1*31:01	4	FALSE
HLA-DPA1*02:12-DPB1*33:01	63	FALSE	DPA1*02:12	9	FALSE	DPB1*33:01	11	TRUE
HLA-DPA1*02:12-DPB1*34:01	22	FALSE	DPA1*02:12	9	FALSE	DPB1*34:01	4	FALSE
HLA-DPA1*02:12-DPB1*352:01	78	FALSE	DPA1*02:12	9	FALSE	DPB1*352:01	10	FALSE
HLA-DPA1*02:12-DPB1*35:01	38	FALSE	DPA1*02:12	9	FALSE	DPB1*35:01	2	FALSE
HLA-DPA1*02:12-DPB1*36:01	87	FALSE	DPA1*02:12	9	FALSE	DPB1*36:01	0	FALSE
HLA-DPA1*02:12-DPB1*38:01	71	FALSE	DPA1*02:12	9	FALSE	DPB1*38:01	4	FALSE
HLA-DPA1*02:12-DPB1*398:01	63	FALSE	DPA1*02:12	9	FALSE	DPB1*398:01	11	FALSE
HLA-DPA1*02:12-DPB1*39:01	78	FALSE	DPA1*02:12	9	FALSE	DPB1*39:01	10	FALSE
HLA-DPA1*02:12-DPB1*40:01	78	FALSE	DPA1*02:12	9	FALSE	DPB1*40:01	10	FALSE
HLA-DPA1*02:12-DPB1*414:01	78	FALSE	DPA1*02:12	9	FALSE	DPB1*414:01	10	FALSE
HLA-DPA1*02:12-DPB1*415:01	63	FALSE	DPA1*02:12	9	FALSE	DPB1*415:01	11	FALSE
HLA-DPA1*02:12-DPB1*416:01	78	FALSE	DPA1*02:12	9	FALSE	DPB1*416:01	10	FALSE
HLA-DPA1*02:12-DPB1*41:01	22	FALSE	DPA1*02:12	9	FALSE	DPB1*41:01	4	FALSE
HLA-DPA1*02:12-DPB1*45:01	31	FALSE	DPA1*02:12	9	FALSE	DPB1*45:01	2	FALSE
HLA-DPA1*02:12-DPB1*460:01	29	FALSE	DPA1*02:12	9	FALSE	DPB1*460:01	0	FALSE
HLA-DPA1*02:12-DPB1*463:01	78	FALSE	DPA1*02:12	9	FALSE	DPB1*463:01	10	FALSE
HLA-DPA1*02:12-DPB1*464:01	63	FALSE	DPA1*02:12	9	FALSE	DPB1*464:01	11	FALSE
HLA-DPA1*02:12-DPB1*46:01	78	FALSE	DPA1*02:12	9	FALSE	DPB1*46:01	10	FALSE
HLA-DPA1*02:12-DPB1*47:01	78	FALSE	DPA1*02:12	9	FALSE	DPB1*47:01	10	FALSE
HLA-DPA1*02:12-DPB1*48:01	78	FALSE	DPA1*02:12	9	FALSE	DPB1*48:01	10	FALSE
HLA-DPA1*02:12-DPB1*498:01	31	FALSE	DPA1*02:12	9	FALSE	DPB1*498:01	2	FALSE
HLA-DPA1*02:12-DPB1*49:01	78	FALSE	DPA1*02:12	9	FALSE	DPB1*49:01	10	FALSE
HLA-DPA1*02:12-DPB1*50:01	31	FALSE	DPA1*02:12	9	FALSE	DPB1*50:01	2	FALSE
HLA-DPA1*02:12-DPB1*51:01	63	FALSE	DPA1*02:12	9	FALSE	DPB1*51:01	11	TRUE
HLA-DPA1*02:12-DPB1*535:01	78	FALSE	DPA1*02:12	9	FALSE	DPB1*535:01	10	FALSE
HLA-DPA1*02:12-DPB1*53:01	78	FALSE	DPA1*02:12	9	FALSE	DPB1*53:01	10	FALSE
HLA-DPA1*02:12-DPB1*55:01	44	FALSE	DPA1*02:12	9	FALSE	DPB1*55:01	0	FALSE
HLA-DPA1*02:12-DPB1*572:01	31	FALSE	DPA1*02:12	9	FALSE	DPB1*572:01	2	FALSE
HLA-DPA1*02:12-DPB1*57:01	42	FALSE	DPA1*02:12	9	FALSE	DPB1*57:01	0	FALSE
HLA-DPA1*02:12-DPB1*584:01	78	FALSE	DPA1*02:12	9	FALSE	DPB1*584:01	10	FALSE
HLA-DPA1*02:12-DPB1*585:01	42	FALSE	DPA1*02:12	9	FALSE	DPB1*585:01	0	FALSE
HLA-DPA1*02:12-DPB1*59:01	22	FALSE	DPA1*02:12	9	FALSE	DPB1*59:01	4	FALSE
HLA-DPA1*02:12-DPB1*63:01	71	FALSE	DPA1*02:12	9	FALSE	DPB1*63:01	4	FALSE
HLA-DPA1*02:12-DPB1*648:01	42	FALSE	DPA1*02:12	9	FALSE	DPB1*648:01	0	FALSE
HLA-DPA1*02:12-DPB1*649:01	29	FALSE	DPA1*02:12	9	FALSE	DPB1*649:01	0	FALSE
HLA-DPA1*02:12-DPB1*650:01	62	FALSE	DPA1*02:12	9	FALSE	DPB1*650:01	0	FALSE
HLA-DPA1*02:12-DPB1*651:01	31	FALSE	DPA1*02:12	9	FALSE	DPB1*651:01	2	FALSE
HLA-DPA1*02:12-DPB1*652:01	52	FALSE	DPA1*02:12	9	FALSE	DPB1*652:01	4	FALSE
HLA-DPA1*02:12-DPB1*653:01	52	FALSE	DPA1*02:12	9	FALSE	DPB1*653:01	4	FALSE
HLA-DPA1*02:12-DPB1*665:01	78	FALSE	DPA1*02:12	9	FALSE	DPB1*665:01	10	TRUE
HLA-DPA1*02:12-DPB1*666:01	63	FALSE	DPA1*02:12	9	FALSE	DPB1*666:01	11	FALSE
HLA-DPA1*02:12-DPB1*667:01	1	FALSE	DPA1*02:12	9	FALSE	DPB1*667:01	4	FALSE
HLA-DPA1*02:12-DPB1*668:01	71	FALSE	DPA1*02:12	9	FALSE	DPB1*668:01	4	FALSE
HLA-DPA1*02:12-DPB1*669:01	31	FALSE	DPA1*02:12	9	FALSE	DPB1*669:01	2	FALSE
HLA-DPA1*02:12-DPB1*670:01	63	FALSE	DPA1*02:12	9	FALSE	DPB1*670:01	11	FALSE
HLA-DPA1*02:12-DPB1*671:01	31	FALSE	DPA1*02:12	9	FALSE	DPB1*671:01	2	FALSE
HLA-DPA1*02:12-DPB1*672:01	44	FALSE	DPA1*02:12	9	FALSE	DPB1*672:01	0	FALSE
HLA-DPA1*02:12-DPB1*673:01	62	FALSE	DPA1*02:12	9	FALSE	DPB1*673:01	0	FALSE
HLA-DPA1*02:12-DPB1*674:01	78	FALSE	DPA1*02:12	9	FALSE	DPB1*674:01	10	FALSE
HLA-DPA1*02:12-DPB1*675:01	31	FALSE	DPA1*02:12	9	FALSE	DPB1*675:01	2	FALSE
HLA-DPA1*02:12-DPB1*676:01	31	FALSE	DPA1*02:12	9	FALSE	DPB1*676:01	2	FALSE
HLA-DPA1*02:12-DPB1*677:01	63	FALSE	DPA1*02:12	9	FALSE	DPB1*677:01	11	FALSE
HLA-DPA1*02:12-DPB1*678:01	78	FALSE	DPA1*02:12	9	FALSE	DPB1*678:01	10	FALSE
HLA-DPA1*02:12-DPB1*699:01	63	FALSE	DPA1*02:12	9	FALSE	DPB1*699:01	11	FALSE
HLA-DPA1*02:12-DPB1*69:01	38	FALSE	DPA1*02:12	9	FALSE	DPB1*69:01	2	FALSE
HLA-DPA1*02:12-DPB1*701:01	78	FALSE	DPA1*02:12	9	FALSE	DPB1*701:01	10	FALSE
HLA-DPA1*02:12-DPB1*705:01	31	FALSE	DPA1*02:12	9	FALSE	DPB1*705:01	2	FALSE
HLA-DPA1*02:12-DPB1*706:01	31	FALSE	DPA1*02:12	9	FALSE	DPB1*706:01	2	FALSE
HLA-DPA1*02:12-DPB1*71:01	78	FALSE	DPA1*02:12	9	FALSE	DPB1*71:01	10	FALSE
HLA-DPA1*02:12-DPB1*726:01	78	FALSE	DPA1*02:12	9	FALSE	DPB1*726:01	10	FALSE
HLA-DPA1*02:12-DPB1*728:01	31	FALSE	DPA1*02:12	9	FALSE	DPB1*728:01	2	FALSE
HLA-DPA1*02:12-DPB1*72:01	22	FALSE	DPA1*02:12	9	FALSE	DPB1*72:01	4	FALSE
HLA-DPA1*02:12-DPB1*733:01	1	FALSE	DPA1*02:12	9	FALSE	DPB1*733:01	4	FALSE
HLA-DPA1*02:12-DPB1*734:01	78	FALSE	DPA1*02:12	9	FALSE	DPB1*734:01	10	FALSE
HLA-DPA1*02:12-DPB1*735:01	78	FALSE	DPA1*02:12	9	FALSE	DPB1*735:01	10	FALSE
HLA-DPA1*02:12-DPB1*736:01	63	FALSE	DPA1*02:12	9	FALSE	DPB1*736:01	11	FALSE
HLA-DPA1*02:12-DPB1*737:01	37	FALSE	DPA1*02:12	9	FALSE	DPB1*737:01	2	FALSE
HLA-DPA1*02:12-DPB1*762:01	78	FALSE	DPA1*02:12	9	FALSE	DPB1*762:01	10	FALSE
HLA-DPA1*02:12-DPB1*764:01	71	FALSE	DPA1*02:12	9	FALSE	DPB1*764:01	4	FALSE
HLA-DPA1*02:12-DPB1*76:01	31	FALSE	DPA1*02:12	9	FALSE	DPB1*76:01	2	FALSE
HLA-DPA1*02:12-DPB1*77:01	78	FALSE	DPA1*02:12	9	FALSE	DPB1*77:01	10	TRUE
HLA-DPA1*02:12-DPB1*78:01	31	FALSE	DPA1*02:12	9	FALSE	DPB1*78:01	2	FALSE
HLA-DPA1*02:12-DPB1*804:01	63	FALSE	DPA1*02:12	9	FALSE	DPB1*804:01	11	FALSE
HLA-DPA1*02:12-DPB1*806:01	63	FALSE	DPA1*02:12	9	FALSE	DPB1*806:01	11	FALSE
HLA-DPA1*02:12-DPB1*809:01	78	FALSE	DPA1*02:12	9	FALSE	DPB1*809:01	10	FALSE
HLA-DPA1*02:12-DPB1*80:01	78	FALSE	DPA1*02:12	9	FALSE	DPB1*80:01	10	TRUE
HLA-DPA1*02:12-DPB1*819:01	78	FALSE	DPA1*02:12	9	FALSE	DPB1*819:01	10	FALSE
HLA-DPA1*02:12-DPB1*81:01	63	FALSE	DPA1*02:12	9	FALSE	DPB1*81:01	11	FALSE
HLA-DPA1*02:12-DPB1*823:01	78	FALSE	DPA1*02:12	9	FALSE	DPB1*823:01	10	FALSE
HLA-DPA1*02:12-DPB1*832:01	31	FALSE	DPA1*02:12	9	FALSE	DPB1*832:01	0	FALSE
HLA-DPA1*02:12-DPB1*834:01	31	FALSE	DPA1*02:12	9	FALSE	DPB1*834:01	2	FALSE
HLA-DPA1*02:12-DPB1*835:01	22	FALSE	DPA1*02:12	9	FALSE	DPB1*835:01	4	FALSE
HLA-DPA1*02:12-DPB1*85:01	65	FALSE	DPA1*02:12	9	FALSE	DPB1*85:01	0	FALSE
HLA-DPA1*02:12-DPB1*879:01	1	FALSE	DPA1*02:12	9	FALSE	DPB1*879:01	4	FALSE
HLA-DPA1*02:12-DPB1*880:01	63	FALSE	DPA1*02:12	9	FALSE	DPB1*880:01	11	FALSE
HLA-DPA1*02:12-DPB1*881:01	78	FALSE	DPA1*02:12	9	FALSE	DPB1*881:01	10	FALSE
HLA-DPA1*02:12-DPB1*882:01	63	FALSE	DPA1*02:12	9	FALSE	DPB1*882:01	11	FALSE
HLA-DPA1*02:12-DPB1*88:01	38	FALSE	DPA1*02:12	9	FALSE	DPB1*88:01	2	FALSE
HLA-DPA1*02:12-DPB1*909:01	38	FALSE	DPA1*02:12	9	FALSE	DPB1*909:01	2	FALSE
HLA-DPA1*02:12-DPB1*90:01	1	FALSE	DPA1*02:12	9	FALSE	DPB1*90:01	4	FALSE
HLA-DPA1*02:12-DPB1*91:01	31	FALSE	DPA1*02:12	9	FALSE	DPB1*91:01	2	FALSE
HLA-DPA1*02:12-DPB1*93:01	29	FALSE	DPA1*02:12	9	FALSE	DPB1*93:01	0	TRUE
HLA-DPA1*02:12-DPB1*946:01	31	FALSE	DPA1*02:12	9	FALSE	DPB1*946:01	2	FALSE
HLA-DPA1*02:12-DPB1*947:01	65	FALSE	DPA1*02:12	9	FALSE	DPB1*947:01	0	FALSE
HLA-DPA1*02:12-DPB1*948:01	31	FALSE	DPA1*02:12	9	FALSE	DPB1*948:01	2	FALSE
HLA-DPA1*02:12-DPB1*949:01	31	FALSE	DPA1*02:12	9	FALSE	DPB1*949:01	2	FALSE
HLA-DPA1*02:12-DPB1*951:01	71	FALSE	DPA1*02:12	9	FALSE	DPB1*951:01	4	FALSE
HLA-DPA1*02:12-DPB1*952:01	31	FALSE	DPA1*02:12	9	FALSE	DPB1*952:01	2	FALSE
HLA-DPA1*02:12-DPB1*953:01	1	FALSE	DPA1*02:12	9	FALSE	DPB1*953:01	4	FALSE
HLA-DPA1*02:12-DPB1*954:01	78	FALSE	DPA1*02:12	9	FALSE	DPB1*954:01	10	FALSE
HLA-DPA1*02:12-DPB1*955:01	78	FALSE	DPA1*02:12	9	FALSE	DPB1*955:01	10	FALSE
HLA-DPA1*02:12-DPB1*956:01	29	FALSE	DPA1*02:12	9	FALSE	DPB1*956:01	0	FALSE
HLA-DPA1*02:12-DPB1*957:01	63	FALSE	DPA1*02:12	9	FALSE	DPB1*957:01	11	FALSE
HLA-DPA1*02:12-DPB1*965:01	78	FALSE	DPA1*02:12	9	FALSE	DPB1*965:01	10	FALSE
HLA-DPA1*02:12-DPB1*966:01	63	FALSE	DPA1*02:12	9	FALSE	DPB1*966:01	11	FALSE
HLA-DPA1*02:12-DPB1*967:01	78	FALSE	DPA1*02:12	9	FALSE	DPB1*967:01	10	FALSE
HLA-DPA1*02:12-DPB1*968:01	52	FALSE	DPA1*02:12	9	FALSE	DPB1*968:01	4	FALSE
HLA-DPA1*02:14-DPB1*01:01	1	FALSE	DPA1*02:14	9	FALSE	DPB1*01:01	4	TRUE
HLA-DPA1*02:14-DPB1*02:01	27	FALSE	DPA1*02:14	9	FALSE	DPB1*02:01	10	TRUE
HLA-DPA1*02:14-DPB1*02:02	2	FALSE	DPA1*02:14	9	FALSE	DPB1*02:02	10	TRUE
[truncated: 7,382 more rows]
